# Supplementary material for: De novo sequencing and analysis of the cranberry fruit transcriptome to identify putative genes involved in flavonoid biosynthesis, transport and regulation
Source: BMC Genomics. 2015 Sep 2;16(1):652. doi: 10.1186/s12864-015-1842-4 (PMC4556307; doi:10.1186/s12864-015-1842-4)
Supplement: Additional file 1: — 57,331 All-unigene sequences in cranberry fruit transcriptome, available at https://mynotebook.labarchives.com/, DOI: 10.6070/H4FB50ZC (FA 44805 kb) [file 12864_2015_1842_MOESM1_ESM.fa]

>CL1.Contig1_All    size  1267    gap  0  0%
AGAAAATCGTAATTTTGGGAATTACCGCACAAGGAATGCCAGAGGGTAGG
CAAGGGTACAATACTACCTGCCATATATTATTTAAACCATTGCTGACCAG
AAGAGTTCTAATTGAAGATTAACTAGCAATAGCACATAAATTACATGGAA
ATATCATTGTGGATAATACTCAGGAGAAGGTAAACCAAAACAAGAACTGG
TTTAGCTGTAAATGTACCTTGGAACGGCACTAGGCTGCTAACTTCTCCCA
AAGACCACCAGGCAGACCAGATTTTACGTGCCTTTTCGTATCTTGTAACT
TAATAATCGACCTTGGTCTCTCATAACCATCTTTGCTCACAAAAGGCTTT
GCTTTTGCTTGCGTTCTTGATTCTGGTTTCCAGCAAGCTTTGGCGAGGGA
CTTACCCAGTAAGTCAACAATACCAGTTGCCATTTCCTCAGCCTTCTTCA
CATATGGGAAAGTTTCCTCTTTGAAGTGGTGAGACAGCCACAAATACATA
GACAACACCTGGTGCTTGGTCTCAAGAGCCAAGAGCTCAGAATCATTATT
AGCAGAACCTTTTGGCATTCCCATGGCTATACTAACAGGCAAGTTTTGGG
AATATGATGATGCAAATCTCAAAAGATGATGCATTTGTTTTGGATCTCTG
ATATTAACAGGCGCAAAGCAAAAATTGAAACGATCTTCAAGGGATAATCC
CTGAACCCTCTCCAACATGTTAGCAACCTTCTTAACATGTTCATGTTGGC
ACAAGAAGTAAGATCCATCCAGACGGCAATTCTCACGAAATTTTTCTAGT
AGTTGGGGAAAAGTAACATCTGGAAGTTTCCCTGCAAATAACTCAACTTG
CTCAAAGAAAGGAAATAGACCCACTTTGTTAAAATCATCGAAAGGTTCTT
TCAAGCACTCGATTAAGTAATCCAAGTCATCCAAATGCAAGGTGGTTGCC
AACCCATCCGGATAGAGACTTCCTCTCCGACCAGCTCTTCCAGCAATCTG
CTTTACCTGTGATGCTGGAACTGGAACAATCTTGTCACCATTATACTTTG
AAAGTGTATAAAAAACAACCCTTCTAATATTAAGATTCAAACCCATTCCA
ACTGCATCACTAGCAACCAAGACATTGAATTCGTTATTTTGATCATTAAA
CAAGGCAGCTTGCTGCCTACGAGTCTCCGGAGGCAAAGCACCATAAATTA
CACAACAGCGATGATTTGTGTGCTTCTCAATTGCCAATTTCACCTCAAAT
ATCTCTCTCCTTGAGAA
>CL1.Contig2_All    size  3026    gap  0  0%
GACATTTACTTATTAACTTTTTAAAACACAATTATTAAGAGACAGCAAAA
TGGAATAGTTAATTGTTAAAAAAGGACGAGGGAGTAGATGTTTGAAACAA
CACTATCCCACTCATTCTACAATGACAAGGGCACGACTAAGGTTGACCAT
AACTGCCCCATCAATTATGCTAAATTAAGATGGATAAACATGTGACATTG
TACTAAAAACCCATAGCTGATCAAGTTTACGAAGGCCAAAAGGATTTGCT
CAATGCAATGTCAACCATAAGGCACCAACTCTGGCCGTTTCGTTTATGTT
TCATCCAAAGACACAGAGATCCCTTTCGGTACACTGGCGACAAACGACTG
CTGTTTGCTTCCCCGTCGACAACCATTGTGTAATGTCAGAACAGGATACC
TTGAGTCGCTCTGAAGAACACTAGGCCCCACGACTAGTTCTGTTGGCTCA
ACACTTCATATGCTGAGAACTGCTGCACCTCTTTTGCCTTGGAACGGCAC
TAGGCTGCTAACTTCTCCCAAAGACCACCAGGCAGACCAGATTTTACGTG
CCTTTTCGTATCTTGTAACTTAATAATCGACCTTGGTCTCTCATAACCAT
CTTTGCTCACAAAAGGCTTTGCTTTTGCTTGCGTTCTTGATTCTGGTTTC
CAGCAAGCTTTGGCGAGGGACTTACCCAGTAAGTCAACAATACCAGTTGC
CATTTCCTCAGCCTTCTTCACATATGGGAAAGTTTCCTCTTTGAAGTGGT
GAGACAGCCACAAATACATAGACAACACCTGGTGCTTGGTCTCAAGAGCC
AAGAGCTCAGAATCATTATTAGCAGAACCTTTTGGCATTCCCATGGCTAT
ACTAACAGGCAAGTTTTGGGAATATGATGATGCAAATCTCAAAAGATGAT
GCATTTGTTTTGGATCTCTGATATTAACAGGCGCAAAGCAAAAATTGAAA
CGATCTTCAAGGGATAATCCCTGAACCCTCTCCAACATGTTAGCAACCTT
CTTAACATGTTCATGTTGGCACAAGAAGTAAGATCCATCCAGACGGCAAT
TCTCACGAAATTTTTCTAGTAGTTGGGGAAAAGTAACATCTGGAAGTTTC
CCTGCAAATAACTCAACTTGCTCAAAGAAAGGAAATAGACCCACTTTGTT
AAAATCATCGAAAGGTTCTTTCAAGCACTCGATTAAGTAATCCAAGTCAT
CCAAATGCAAGGTGGTTGCCAACCCATCCGGATAGAGACTTCCTCTCCGA
CCAGCTCTTCCAGCAATCTGCTTTACCTGTGATGCTGGAACTGGAACAAT
CTTGTCACCATTATACTTTGAAAGTGTATAAAAAACAACCCTTCTAATAT
TAAGATTCAAACCCATTCCAACTGCATCACTAGCAACCAAGACATTGAAT
TCGTTATTTTGATCATTAAACAAGGCAGCTTGCTGCCTACGAGTCTCCGG
AGGCAAAGCACCATAAATTACACAACAGCGATGATTTGTGTGCTTCTCAA
TTGCCAATTTCACCTCAAATATCTCTCTCCTTGAGAAAGCAACAACACAA
TCCCCCGAGCGAACATTTCGAAGATCTCCCAAAAGGGTCTTGGCTTCAAC
CACTAATTGCTTAAATCTTTCATAATGGTTCTCACACAACTCATCCCCTG
TTTCTGAACAGATTTTTCGAACAATATTTAAAACGCTTGGATCCCCGCAC
AAGTGTATCTCATCTGCCTTCAACCCAAGTAAAGCCCTCGTCCATGCGTA
ACCCCTATACCGGTCTGCCATCATTTGGATTTCATCAATAACAGCCACAT
CATACATATCATCAGTCGATACCATCTCTACAGTACAAGCAACATGGTTT
GAAAATGGAACATGCTTCTTTTCTTGGCCAGTAAGGAGACTACAATACAC
CCCGTGAGCATTCACTTTATCAAAAACTTCCATAGCCAAAAGCCTAAGAG
GACTACAATATATACCCTTCTTAGCTTCCATAAACCTTTGCAAAGCATTA
TACGTTTTCCCACTATTAGTCGGGCCACAATGGTATACAATCTTGCGTTT
CATCGCTCTAGCAAATGGAAACCAAGTGTGCGGTTTCGTAAGGTCAGCTG
AGTCAATCATGCTCCTAAACCTCTTAATCTCATCGGGAAACTCTTCTAAA
CAAAATTCAACAAATATAGGGAAAAGAAAACGTTCAGCTGCCTGACCTGG
ACCCAGTTCAACCAAGTACATAGCAACATCGTTCGAACATTTTTTGAAGA
AGAAATTGTGGAAATTATGGGCCGCAGTAGGAAAAAACGATGCGCCAATA
TACACTGCCAATGCTTGATTGGATGCCCAACCCGAACTTGAAAAACTACG
AAAAACCTCAATGAGTACATTCCAATCACTCCGATTCCTCTTTTCGCCCT
TGGGCGCATCTCTAAGGGCCTTATAAATTTCTACGGGATCACGAGCTCCT
ACGTGCTTGTATCCATCGACTACTTTTAAACCCGAATCCTCACTTTCCGA
ATCAACCCCACCCTCTCCATTTTCGACTGCTTCCAAACCCAAATTCCCGT
TTTCCGAATCAAGACCACTGTTTCCATCATTTTCGACCCGTGTCGAATAC
AGTAATTTGTCGAAATTTAATAGCTTGAATTCTGGATTATAAGATATCAA
CTGGTTGATTAAGGAGGGTATAACGAAATTGGGAGAATTTGGGGGGTTTG
GGAGATAAGGTTGTGTGAAATGATGGAGGCATCGGTTGGATTGGCATGAA
AAAACCCTAATCTCAATTGTACTAAAGATGTGTTTGAAAGAGTTTTTACG
CAAGATGAGGGATGCAGAGCCTCCAGCCATGGAAATGTGAGAGCTTTTAC
ATGGAAATCAAGTGCGAAGCAGAGAGCGAATACGTTTGTGTAACGGTGCG
TATGGGGTAGCGAGTATTTCGTAGTTGAAGTCGGAGCGTACCTGGTTACG
GTGAAGAGGAGGAGAGAACGGAGGAGAACCAGACAAGGGTCCTGAGAGTT
GAAGTTCCAAAACCCTAGACTCTGGG
>CL2.Contig1_All    size  1728    gap  0  0%
ACTTGATCGGGGTTTGCGGGATGGGAGGTGTGGGGAAGACAACTATGGTC
AATGAAGTTGCAAAAAGAGCAAAAGAAGATAATCACTTCGACGAAGTTGC
AATGGCCGTGGTCGGGCAAGAGCCAAACCTTGCCAATGTCCAAGCTTGCA
TTGCAGAAATGCTTGGTTTGAAACTTGGTGACATGAGTAGCCCGATAGTT
AGAGCGGATATCCTATGTGAGAGACTTGTACAGGATAACAAGAAAGTCCT
TGTTATACTGGATGGCATATGGAAAGAATTTGATCTACAGGCCATGGGAA
TTCCCTTGGAAGGTGCTAATAAGAATTTCAAAATGCTTTATACGTCGCAG
ACTAGAGATTTATGGCATGATATACGAACTAAAAAAGAGATTCCCCTTGA
ACTCTTGTCAGAAGACGAAGCATGGGAACTATTCAGGGAGAAAGCGGGTG
ATTCGGCTGATGCAAGGGATTTGCGACCAATAGCCAAACAGATTGTGCAT
GAATGTCGATGTTTACCTCTTGCTCTAGTACTTATTGGTAGGGCACTTTC
GAAAAAAAGTGGGAGAAATGATGTCAAGGATATATGGGAAGGCATGCTTG
ATCGGCTAACTTGTGCAAGCAGCACTCCTGCGAATATTCAATTGTCTTCA
CGTCTAGAGCTGAGTTACGAATATTTAGAAGATAAGGAAGCACAGCGCCT
GTTTTTGCTTTGCTGCTTTTTTCAAAAGGATGAGGATATCCGTATTGAAG
ATTTGGCCAGGTACGGATATGGGCTATCACTTTTTGACGGAATAAATGAA
ATGGCGAAAGTAAGGCGTCGTGTTGTTCTTATTCTTGATGATCTAAAGAG
CCGTTATTTACTGCTACAAAGTTCTGAAGAAAAGTGTGTAAAAGTGCACG
ATGTCGTGCGTGATATGGGTATATATGTTGCATCTAAAGGTAAATATGCT
ATAGTAAGCCATGGTGCAGTATCTGAGTGGCCAAAGATAGTCACACATGA
GCACTATACTGCTATCTCAGTGATATCGGAAAAAATTAAAGAGGTTCCTC
AAGGATTGGCATACCCAAATCTAGAGTTTTTAATGTTACGATGCCACAAA
CTTGAGAAACTACCGCCCAGCTTTTTTGAGGGGATAGGTAAACTCAAAGT
TTTGGAACTTAAAAATTTTCACAGCATCCTAACATTTCAACCATTGAAGA
ATCTTACTACGTTGGCTCTTGAAGGATTTTGTGGCACGCTGGATAACATG
CTTGCAATTGGAGACCTACTAAAACTAGAGATCCTCAGCTTTCGTGATTC
CAAAATCGAGGAGCTGCCAAAAGAAATTGGGGAGCTGGTTAACTTAAGGT
TGTTAGATTTGAGTGACACTAGTTCACTGAACAGAATACTGCCAGGTGTC
ATATCACGCCTCGTTCGTTTAGAAGAATTCTATTGCATGAGCAGCAAATT
TAGCGGTTGGGAAGGAGAAGGCGAGGAACAAGGATGGAGAAATCCAAACC
TAAGAGAGTTTGGATCTTTGTCCAATTTAAATACTTTACAGATCCAAATC
AGAAAAGATGTACTTATCCCAGAACCCCCAATATTTAGCAAACTGAAAAA
TTACATAGTTGCAATAGTCTATAAAGATGATGACCTCGGTTTTGGTACGG
ATGACCTCGATTTTGGTACGGATGACGTCAATGTCTCACTCAAAGAACTC
AAAAGGATCTTGGTAGGCCCAGCATCGA
>CL2.Contig2_All    size  464    gap  0  0%
TCTTTGTTGAAGTCGCATGGGCCGCTGTCAGCCAAACGCCAAACATGACT
GACGTTCAAGCTTGCGTTGCAAACATGCTAGGTTTGGAACAGCTTGGTGA
CAATAAGAGCCCTGAAGTAAGAGCTGATCGTCTAAGTAAGAGACTTCTGC
AAGACAACAAGAAAATCCTTGTCATATTGGATGACATTTGGGAAGAATTT
GATCTAGAGGGCAACGGATTTCCTTTGGGAGGTGCTAATAAGAATTTCAA
AATGCTTTATACGTCGCAGACTAGAGATTTATGGCATGATATACGAACTA
AAAAAGAGATTCCCCTTGAACTCTTGTCAGAAGACGAAGCATGGGAACTA
TTCAGGGAGAAAGCGGGTGATTCGGCTGATGCAAGGGATTTGCGACCAAT
AGCCAAACAGATTGTGCATGAATGTCGATGTTTACCTCTTGCTCTAGTAC
TTATTGGTAGGGCA
>CL3.Contig1_All    size  1738    gap  0  0%
AACGTCACTCTTTTCAGTCAATTGACCATAAAGCGCGTATTCTGGGGCTA
AGTATCCGTGTGTACCCGCCACTCTAGTCGTGAGATGAGACTGCCCTTCT
CTACTTTGCTTTGCCAACCCAAAATCCGCAACCCTAGCCCTCATATCTGC
ATCCAACAGTATATTTGTCCCCTTGATATCTCTATGATATATTGCGGGTT
TCACTCCGTAGTGAAGATAAGCTAGCCCCTTCGCCACATCCAAAATTATG
CTCTTCCTTTGAGGCCACGTCAATGGTTGCTTCCCAAGTCCAGCCCCATT
CTTACAACAAAACAAATGGTCATCTAGATTCCCATTCGGCATGTAGTCAT
AAACAAGGTACCTCTGGCTTTCTCTCTGGTCATACTTGCCACCATCTTCG
CCAATCACACAACACCCTCTAAGGGGAACCAAATTCCGGTGCTTCAAATT
GCTAATGATCTCAACTTCATTACAGAACTCCTCATTTCTCTCAATATCAG
ATTCTATCACCCTCTTAACGGCAACAACTGTCCCATCAGATAAATTCCCC
TTGTATACCATTCCAAACCCACCCCGCCCAATGAAATTCTTCTGCGAAAA
ATTATCAGTTGCCTTCACAAGTTCATCAATCTTGAACCATATTGAGCCCG
TATTCGGCCGTGGATTCCGCGGTCTCGACCCCAATTCCTCAATATCTACC
CCATCAAACCTGTCCCTTTCCTTGCTCCGCTTCTTATCCCACCAAATGTA
CAGACCCATGAAAACAGACATGACCAAAACGGCTACGCCAGCTCCAGTGA
GTCCAAACACTAGGGCAGAATGTGCCTTGCTTGACGTAGACTGGGAAGCA
GTCGTAAGGCCAAAAATGCAAGAAATTGCGCTTTTACTTTCTGGCCCAAA
CTGATTTACAATTCCAGCAGCGTATATTACTGCAAAGTAGAAACAATCTA
TGGAGTGAGATGTGTTACCATCGATTCGGGTGAGCTCTCTCTGGACCTGG
AAGCCAGCGTCGAGGCAGGCGTCGCACGACGTCAAATCGGTGAGGTCGGA
GGAGCATGCTGAATTCAGCGCCGTGGTGGGTCCCAGCTTCTTCACCCAAT
CGGCAGTGGACTCGATCGAAGCACAGATATTGGGCGTGATAACGAACTGA
AGCGGGTCAAAACAGCGCGAGGTCAAATAGGAGGGCAAGGAGAGGGAATC
GAGCTTCGATTGGAAATCGGAGAGGCAAGATACGGAGGTGGGTAAATCGG
GGAGTTGAAAAAGTGAGGTTTCTTTGAGGTGTTGAGCGAGGGCGATGCCG
TAGAGAGAGAGTAGGGTCTGGCAGCAGTTGGTGATGTTGCCGGAGTTGGT
TTTGCAGCCGGAGGTTGGCCAGCGGATTTGGAGGACGTAGTTGAGGTCCA
TTGGGCATGAGATGGTGTTGGTGGAGGAGGTGAGGGGGAGGAGAGAGAGG
GAGAGGCAAAGGATTAGGGGAATGGTGTTCATGTTTGTACGATGTTTGTG
TGTGTAAATTAATGGGGTTTTCTGGGTTGGATTTGGGTTATTGATTGTGG
AGAGAGAGAGAAGGTAAAGTGGAGTTGTTGAAAGTTGATGGGAAGATAAA
GTGCAGTGGAAAGACAGAGTAGACGAGTCAAACTTGGTTATCGGCGGCAG
GCATTGCTCGTCAACAAACGAGCAAGAGTGGAGCAGAATTCTACGGTGTT
CGGCCCCCATTAGCGATTAGATGGTACTAAAATTTGAG
>CL3.Contig2_All    size  1763    gap  0  0%
CAAAAATTACAAGCTTCTAAATATATAGCCAGTCCAAAATGTATTCATTC
CATGGAGAAATCAGACTCCTTGTTTCCTGAGAGAAAATTTAACAAACAAC
AGTGAAGATAAGCATCTTGCAAAAGTGAGACAATTATAAGATTCCAAGTT
TCTATTATTTCCCCCTCCCTTCAAGCTGTTCAAATGAAGACCACCATCCA
GTTCTCGGGGCATGTAAGTAGCAGAAATTCCATTTTTTCGGATACTCATC
TTCAATTCTTACAATTGGTTGATACATATATCTATATATACAAGTCTGGG
TCTAACTCTAATGCCGAATCTCCTCTCTCTATTAGAATTGCATGAAGCAA
CTCAAAAAGTATAGGTTCAGGATTTTCAATCTCCCTTCATGCATTTAGCC
TATGAAGAGATCACAAACATCATAAATTCCCTCAAAATTACCTGAGCATG
TCTCCGGTATGCAATTTTGGTCCACTCAATGCTGGTGATATGCTAAAGGT
ATTCCCATCCCAGGCAAATGAAGGATGCCCTAGTGGTGTCGGCCTATCAG
GAATAGCAGGAACCTCAATATCTCCTTCTAACATTTTCACTGCATCCAAA
ATGGTCGGTCGTAAAGCCACCATCACATGAGCACACAAAATCCCAACAAG
CACATACCGTTCCATTACCTCCCTAGGAGTTCTCCTACTCACTAATTCCC
CTTCCCCGATCAACGAATCATCGAAAACCTCTTCTACTCTCCCTGCTTTC
ACCAACGCCCAAGCCCAGTCGGTGATCAGAAAGGAACGAGGTGACCCTGA
GGAAGACACATCAAGTGCCTTCCTCCCACTCATTGTTTCCAAAACTACGA
CTCCAAAGCTGTAAACGTCGCTCTTCTCTGTTAGTTGCCCGTACAACGCG
TATTCTGGGGCCAGGTATCCGTGTGTCCCGGCCACTCTGGTTGTGAGATG
GGAATTTCCTTCTGTGTTTTGCCTGACCAGTCCAAAATCAGCCACTCTAG
CCCTCATATCTGAATCCAATAGTATATTTGTTGGCTTGATGTCTCTGTGG
TAAATTGCAGGGTTCACTCCATAGTGCAAGTAAGCCAGAGCCTTTGCCAC
ATCCAGAATGATGTTCTTCCTTTGAGGCCAAGTCAAGGCACAAGCTCCTC
TGTCTCCAAAATTCTTGCCACCTTGTCTCAGCTGCACGATCGTGTCTTGA
GATTCGATTGTCTGGTGAAAAAACAAACGGTCATTGAGGCTTCCGTTAGG
CATGTAGTCGTAAACAAGGTATTTCCTCCCTCCATCTTTGTCTCTCCCAG
TCACACAACACCCTCTAAGAGGCACAAGATTCCGGTGCTTTAGAGTGCTA
ATGATCTCAACTTCATTGTAGAACTCAGAACTTCCTTGAATTTCAGACTC
TATCACCCTTTTAACAGCCACCATTGTTCCATCAGGCAAAACCCCTTTAT
GCACAACCCCATGTTGCCCTCTTCCAATCAAATTCTTCATCGAAAAATTA
TCGGTCGCCTTTTCTAAATCTTGAAGTTTGTACCAAATTGCTCCGGCCTT
GGGCCGCCACGTCCGGCCACCGTAACCATCATTTAACCCTAAACCAAAAC
TCGAAAGTACTTTTGAAGAGCAAGAATTTATGTACCTCCACCAGAAATAC
AAGCCCAACAAGAAAGAAATGGCCAAAACAGCTCCACCAGCACCAGTGGT
GCCATAAACAAGGACTTGTGAGCTTGCAGGAGTACTTGTACTTTCCCTCT
CTAAATCATTCTG
>CL3.Contig3_All    size  1605    gap  0  0%
CCCTCGACCCCGCCTGTCGAAACGACGTGTCTGATCTTACCTCGTGCGAC
ACGTGCGTGATCGCCGGGTTCCAGACCCACTCCCGGTTGGTTTCCATTGA
TGGGAATTCATCTCACACGAAGGGTTGTTTTCACTACACTGTGTTGTATG
CTGCTGGTGTTGTGAATGAGCTGGGCCCAAAGAGTATGGGTGCTCTTCTG
TGCATCCTTGGGCTGCCAATGAGATTACAGAATGATTTAGAGAGGGAAAG
TACAAGTACTCCTGCAAGCTCACAAGTCCTTGTTTATGGCACCACTGGTG
CTGGTGGAGCTGTTTTGGCCATTTCTTTCTTGTTGGGCTTGTATTTCTGG
TGGAGGTACATAAATTCTTGCTCTTCAAAAGTACTTTCGAGTTTTGGTTT
AGGGTTAAATGATGGTTACGGTGGCCGGACGTGGCGGCCCAAGGCCGGAG
CAATTTGGTACAAACTTCAAGATTTAGAAAAGGCGACCGATAATTTTTCG
ATGAAGAATTTGATTGGAAGAGGGCAACATGGGGTTGTGCATAAAGGGGT
TTTGCCTGATGGAACAATGGTGGCTGTTAAAAGGGTGATAGAGTCTGAAA
TTCAAGGAAGTTCTGAGTTCTACAATGAAGTTGAGATCATTAGCACTCTA
AAGCACCGGAATCTTGTGCCTCTTAGAGGGTGTTGTGTGACTGGGAGAGA
CAAAGATGGAGGGAGGAAATACCTTGTTTACGACTACATGCCTAACGGAA
GCCTCAATGACCGTTTGTTTTTTCACCAGACAATCGAATCTCAAGACACG
ATCGTGCAGCTGAGACAAGGTGGCAAGAATTTTGGAGACAGAGGAGCTTG
TGCCTTGACTTGGCCTCAAAGGAAGAACATCATTCTGGATGTGGCAAAGG
CTCTGGCTTACTTGCACTATGGAGTGAACCCTGCAATTTACCACAGAGAC
ATCAAGCCAACAAATATACTATTGGATTCAGATATGAGGGCTAGAGTGGC
TGATTTTGGACTGGTCAGGCAAAACACAGAAGGAAATTCCCATCTCACAA
CCAGAGTGGCCGGGACACACGGATACCTGGCCCCAGAATACGCGTTGTAC
GGGCAACTAACAGAGAAGAGCGACGTTTACAGCTTTGGAGTCGTAGTTTT
GGAAACAATGAGTGGGAGGAAGGCACTTGATGTGTCTTCCTCAGGGTCAC
CTCGTTCCTTTCTGATCACCGACTGGGCTTGGGCGTTGGTGAAAGCAGGG
AGAGTAGAAGAGGTTTTCGATGATTCGTTGATCGGGGAAGGGGAATTAGT
GAGTAGGAGAACTCCTAGGGAGGTAATGGAACGGTATGTGCTTGTTGGGA
TTTTGTGTGCTCATGTGATGGTGGCTTTGAGGCCTACAATTTTGGATGCT
CTGAAAATGTTGGAGGGAGATCTTGAGGTTCCTGTGATACCAGATAGACC
GATTTATGGTGATGGGCTTATGCTTAATGCATAAATAATTCTAATTGTTC
ACATTTACTTGCTGATTTTCAGGTTCAGACAAAGAAGAAAGCATGGGTTT
TTCGTATTTTGATTGTAATTTTATTTTTCGGCAGCTTATACGTACACGAG
AAGTG
>CL3.Contig4_All    size  495    gap  0  0%
ACCTCCGGCTGCAAAACCAACTCCGGCAACATCACCAACTGCTGCCAGAG
TTGGTTTTGCAGCCGGAGGTTGGCCAGCGGATTTGGAGGACGTAGTTGAG
GTCCATTGGGCATGAGATGGTGTTGGTGGAGGAGGTGAGGGGGAGGAGAG
AGAGGGAGAGGCAAAGGATTAGGGGAATGGTGTTCATGTTTGTACGATGT
TTGTGTGTGTAAATTAATGGGGTTTTCTGGGTTGGATTTGGGTTATTGAT
TGTGGAGAGAGAGAGAAGGTAAAGTGGAGTTGTTGAAAGTTGATGGGAAG
ATAAAGTGCAGTGGAAAGACAGAGTAGACGAGTCAAACTTGGTTATCGGC
GGCAGGCATTGCTCGTCAACAAACGAGCAAGAGTGGAGCAGAATTCTACG
GTGTTCGGCCCCCATTAGCGATTAGATGGTACTAAAATTTGAGTGATAAG
TTATAGAGAGATAAGATTAGAAGGCATAATATTTTTAAAAAATTG
>CL4.Contig1_All    size  482    gap  0  0%
GTTGGCAACCAATGTGCCCTTGTGGAAATTTTTTTTTTTTTTATAAGTGT
GCCCTTGTGGAAAATCAAGGGTCATAATTAAGGCTCATCATCGGGTCGGC
CCAGCTTGCGAACTTTCAGCCCAAGCCCGCCCGTGGGCCGGGCTATGAGG
GTTTTTTCTTTTTCGCGGGCTGGGCGGGCCAAGCTATCTCTCAAAAGTTG
AAGCCCAGGCCCGCTCACAGGCTTATCCTAATCGGGCGGGCGGGCCAGTC
TTCAGGCAGGCTGGGCTGGGCTATTTAGGCGGGCCAAATGTCCTTTTTTT
TATTTTTTATTTTTGTTACAGCTGAACCTTTTGGGGCCTTTTTTTTTAAT
AACAACTGAACCTTGTCTAGCCTACCATATGCTGTAACAATAATACACAA
TGAGCAGTTGTTAGTTACACATGCAACAAATGAATGGTCAATCAATGCAT
ATGTTCAGACCTTCTCAAAATTTTAATGCATA
>CL4.Contig2_All    size  229    gap  0  0%
GTAGGCTAGACAAGGTTCAGTTGTAATAAAAAAAAAAGGCTCCAAAAGGT
TCAACTATAACAAAAATAAAAAATAAAAAAGGGCATTTGGCTCGCCCAAA
TAGGCCAGCCAGCCCGCCCAAATATTGGCCCACATGCCCGCCCAACAAGG
ATAAGCCCGTGGGTAGGCCTGGGCTTCAACTTTTAAGAGATAGCCCGGCC
CGCTAAAAAGAAAAAGCCCGCATAGCCTG
>CL5.Contig1_All    size  1447    gap  0  0%
CTCCTTCTTCTTCGACGACGACAACGTCCTGCGTTTACTGTTCGACGGGC
CGGAGATATCCAGCGTTTACTGGCCGGATCCGTGGAAGAATAGCTGGGAA
GCGGGTCGGTCCACGTACAACAGCAGCAGAAGGGCGGCGTTTAATTTGTC
TGGGTACTTTCGTTCGAGTGATGATTTGATTTTTAAGGCTTCGGATTATG
AGGTAGTGGGGGTTTGGAGGAGATTGAAGATGGATGTGGATGGGAATGTA
AGAATGTACAGTTTGGACGAGAAAAGGAGGATTTGGAGTGTTACTTGGCA
AGCCATACGACGGCCGTGTCAGAACCATGGGCTCTGTGGCCCTAATGCTA
TCTGCAACTACAATTTTCCAGGCTTGAGTAAGGATCGGAGATGTTCTTGT
TTACCCGGGTACAAGGCAAAAAGTGTTACAGACTGGTCGCTTGGGTGTGA
ACTGGCGTTCAACTTCTCTTGCGATACTACCGAATCCAGTTTCATCAAAC
TTGCTCACGTCCAATTCATCGGTGAGGATCTCCAATTCTACAAAAATTAC
ACGTTGGAAAGGTGTAAGAAAGTATGTTTAGAAAGATGTAATTGCTCCGG
CTTCACTTTCCCATTTGTTGGTGGTCATTACAATTGTTATCTCAAGTCAC
TGTTCCTCAATGGATACAGATCCCCAGGATTTCAGGATTCTTCGTATATA
AGATTGCCCAAATCCTATCGTACTTCTGATGTAAATCGAAAACAAGAAGT
CAGGTTACAATGCCCCCCGCAGCCACCTAACTTGGCACTTGATAGAGCTT
ACAAGAAACCCAAACAAAATGGAACGTTGCAATTTATGGTTTGGTTCGCA
TTTGCATTTGGCGGAGTTGAAATCATTTGTGTTTGTTTTGTATGCTTGTT
TTTGTACAAAACCCAAAAAGGTTCAAGTGAAAACGCACAAGGTTACCTTC
AAGTTGCGAGTGGGTTTAGAAAATTCACCTATGATGAGCTGAAGAAGGCG
TCAAGAAATTTTACTGAAGAAATTGGAAGAGGAGGTGGTGGAGTTGTGTA
CAAAGGTATATTATCCGACCGTAGAGTTACAGCAATCAAGCGACTCAACG
AGGCTAATCAAGGGGAAGCAGAATTCTTAGCAGAGGTAAGCATCATTGGG
AGGGTTAACCACATGAATTTGATAGAGATTTGGGGATACTGCGTTGAAGG
AAATCATAGACTTTTGGTTTACGAGTACATGGAACGGGGATCGTTAGCAG
AAAACCTTAGTTCCAATAGCCTTGATTCAGAGAAGAGGTTTAATATCGCT
GTTGGGTCTGCAAAAGGCCTAGCTTATCTGCACGAAGAGTGTTTGGAGTG
GGTTCTCCATTGTGATGTGAAACCCCAAAACATACTATTGGACTCTAATT
TCCAACCAAAGGTTGCTGATTTCGGCCTCTCTAAACTAGTAAACAGA
>CL5.Contig2_All    size  260    gap  0  0%
CCCGTTTTGTTTGGGTTTCTTGTAACCTCTATGGAGTGCCAAGTTAGGTG
GGCTCGAGGGGCATTGTAATCCGATTACTTGGTCTTGATTTCCCAGAGAA
GGAGTGAAGGACTTGGGCAACCTTAGATAGGTGGGATCCGCAAATCCTGG
GGATCTGTGTCCGTTGAGTAACATTGACTTGGGAAAACAATTATACTGAC
CGCTATCAAATTTGTAATTGAAGCCGTAGCAATTACAACTTTGTAAGCAT
TCTTTCTGAC
>CL5.Contig3_All    size  2133    gap  0  0%
AATGAGTTAACATTTTGTTTTCAAGATTACTTCATGTTTTGTTTTGGGCA
AAGTAACAATGCACTTAAATTGACAACAGTCATACAACACACTTCGCATT
TTCATACTAGTTACAGAAAATCGTAGTTCAATTCGATGGAGGCTTCATGC
AAGCTAATAAAAACAAAACTCCTTATTCTATAGCCAGTAGACCGTAGGAA
TGAAAACAAAATGTTAACTCATTTATTTAATGGCTAGAGCATATATGTAA
GAATGATGCAAAAATACTTGAAGGCAATCTTGTATCCATCTTTGACTATT
AATAGTCATCATTTTCCTGGTGTAGAAGCTTCCCTGTAACCTGTCTCATG
GTTGGTCTTGCATCTCTATCTTCCTCTACACATTGCAACGCCACTTGAAC
CAATATTTTCATCTTATTTAAGTCACAATTTTCCTTCATCACAGGATCAA
TGATCTCTTCAAGCCACAATTCCTTACCTCCATCCCCATTTATCTTCTCC
CTCACCCACTTAACCAACCCTCTCTGTTCCATCTCCCTGGTGTTCTCGGA
CACCTGGCCGCCTGTTGTCATTGGGCTCTTGCCCGTGACAATCCCTAACA
CCACCATACCGTAGCTATAAACATCAACTTTAGATGTGATAGGAAGGTTG
GAAATCCACTCGGGTGCCATGTAACCTCTCGTCCCCCTCACTTTGGAAAA
GCTGGAATTCTTACCATCACCCCCTCTATTTACTAACTTGGAGAGACCAA
AATCCGCAACCTTGGGATGGAAATTAGAGTCCAAGAGTATGTTTTGAGGC
TTCACGTCACAATGGAGAACCCACTCCAAACACTCTTCATGCAAATAAGC
AAGGCCTTTTGCAGAGCCAACCGCAATATCAAACCTTTTCTCCCAATCAA
GGCTATTTGAACTAAGATTCTCAGCTAATGATCCGCGTTCCATGTACTCG
TACACCAAAAGCCTGTGATTTCCCTCAACGCAATAGCCCCAAATCTCTAT
CAAGTTCATGTGATTAACTCTCCCAATGGTGCTTACCTCTGCTAAGAATT
CTGCTTCCCCTTGATTAGCCTCGTTGAGTCGCTTGATTGCTGCAACTCTA
CGATCGGATAATATCCCTTTGTACACAACTCCACCACCTCCTCTTCCAAT
TTCTTCAGTAAAATTTCTTGACGCCTTCTTCAGCTCATCATAGGTGAATT
TTCTAAACCCACTCGCAACTTGAAGGTAACCTTGTGTGTTTTCACTTGAA
CTTTGTTGGGTTTTGTACAAAAACAACCATACAAAACAAACACAAATGAT
TTCAACTCCGCCAAATGCAACGGCGAACCAAACCATAAATTGCAAGGTTC
CGTTTTGTTTGGGTTTCTTGTAAACTCTATTGAGTGGCAAGTTATGTGTG
CGCGGGCATTGTAACCTGACTTCTTGTTTTCGATTTACATCAGAAGTACG
ATAGGATTTGGGCAATCTTATATACGAAGAATCCTGAAATCCTGGGGATC
TGTATCCATTGAGGAACAGTGACTTGAGATAACAATTGTAATGACCACCA
ACAAATGGGAAAGTGAAGCCGGAGCAATTACATCTTTCTAAACATACTTT
CTTACACCTTTCCAACGTGTAATTTTTGTAGAATTGGAGATCCTCACCGA
TGAATTGGACGTGAGCAAGTTTGATGAAACTGGATTCGGTAGTATCGCAA
GAGAAGTTGAACGCCAGTTCACACCCAAGCGACCAGTCTGTAACACTTTT
TGCCTTGTACCCGGGTAAACAAGAGCACCTCCTGCCAGCATTCTCCCCTG
GAAAATCATAATTACAAATCGTATTCGGCCCACAAACTCCGTGGATCTGA
CACGGCTGTTGTACGACTTGCCAAGAAACACTCCAAATCATGCTCTTCTC
ATCCAAACTGTACATTCTCACATTACCATCCACATCCATCTTCAACCTCC
TCCAAACCCCCACTACCCCATAATCCAAAGCTTTAAAAGCGAAATCATCA
CTTGACTTGAAATACCCAGATGAATTAAACGCCGCCTTACTTTTTCGAGT
ATAATAACTGGTCCGACCCGCTTCCCAGATATTCTTCCACGGGTCAGGCC
AGTAAATGCTGGAAATATCCGGGCTGTCGAATA
>CL5.Contig4_All    size  2253    gap  0  0%
TGTCACTAACATGATCTTCTTATTCTATCGAGAACCCACCACTGAATGAA
AACAAAATGTTTACAAAGTGCTAGAACAAACTAAACTAATGCAGAAACAT
ACAAAAAGCCAGACTATATGAGAATTGCATAAACTGAAAGTCTGAAACCA
AACGCTGAGAACCCAAAACTCAAACATTTTCTCTTAGTTTCAAGCCAAAG
TTTTGCCCATCTTTGCCAGCAAATATTCATTGTTTTCTTTTTTGTTGTGA
TAACCGGATGTTCCGGTCATCTTGCCCGTACTTCGACTAATTCCGGAGCC
CTGGAGGTAATGACCGGGCATAAGCCTCAGTGACCCCCAAGAGTTTATTG
GGAAGAAAAATTAAATCTGAGACCTTAGTTAGAATATTCGTTGTTCTCTT
GCGGTAGAAGCCTCTCTATAACCTGTCTCATAGTGGGTCTTGCACTGTTA
TCTTCCTCTACACATTCCAATGCCACTTGAACCAATATTTCCATCATCCT
TAAATCACATTTCCCCTTCATCACTGGATCAATGATCTCTTCAAGCCACA
AATGTTTTCCTGCATTCCCATTCATTTTCTCTCTCACCCACTTAACCAGG
CCTCTTTGTTCCATCTCCCCCGTATTCCTAGACACTTCATTGCCTGTTGT
CATCGGGCTTTTTCCCGTGACCATCTCTAACACCACCACTCCGTAGCTAT
AAACATCAACTTTGGATGTGATTGGGAAGTTGGAAATCCACTCAGGAGCC
ATGTAGCCTCTCGTCCCCCTCACTCTGGAAAAGCTCGAATTCTTACCACC
ACCCCCTCTGTTTACTAGCTTAGAGAGGCCGAAATCTGCAACCTTTGGTT
TGAAATTAGAGTCCAATAGTATGTTTTGGGGTTTCACATCACAATGGAGA
ACCCACTCCAAACACTCTTCGTGCAGATAAGCTAGGCCTTTTGCAGACCC
AACAGCGATATTAAACCTCTTCTCTGAATCAAGGCTATTGGAACTAAGGT
TTTCTGCTAACGATCCCCGTTCCATGTACTCGTAAACCAAAAGTCTATGA
TTTCCTTCAACGCAGTATCCCCAAATCTCTATCAAATTCATGTGGTTAAC
CCTCCCAATGATGCTTACCTCTGCTAAGAATTCTGCTTCCCCTTGATTAG
CCTCGTTGAGTCGCTTGATTGCTGTAACTCTACGGTCGGATAATATACCT
TTGTACACAACTCCACCACCTCCTCTTCCAATTTCTTCAGTAAAATTTCT
TGACGCCTTCTTCAGCTCATCATAGGTGAATTTTCTAAACCCACTCGCAA
CTTGAAGGTAACCTTGTGCGTTTTCACTTGAACCTTTTTGGGTTTTGTAC
AAAAACAAGCATACAAAACAAACACAAATGATTTCAACTCCGCCAAATGC
AAATGCGAACCAAACCATAAATTGCAACGTTCCATTTTGTTTGGGTTTCT
TGTAAGCTCTATCAAGTGCCAAGTTAGGTGGCTGCGGGGGGCATTGTAAT
CCGATTTCTTGTTCTTGATTTCCCAGAGGAAGGATGAAGGACTTGGGCAA
CCTTAAATAGGTGGGATCACTAAATCCCGGGGATATGTGCCCATTGAGCA
ACTTTAGCTTGGGAAAACAATTATACTGACCATTTTCCAATTTGTAATTG
AAGCCGTAGCAATTACAGCTTTCTAAGCATACTTTCTCACAGTTTTCCAA
GGTGTAATTTGGGTGGTATTTTATATCATAGCCGTAGAATTCGACATGAG
GAACTATGATGAAACGGGATTCGGCCGGCTTGCAAGAGAGTTTGAACTCA
GGTTCACATCCGAGTGACCAATCCATAACATTTTTTGCCTTGTACCCGGG
TAAGCAAGAGCATCTCCGATCCTTAGTCAAGTGTGGAAAATTGTAGTTAC
AGATAGCATTAGGGCCACAGAGTCCGTGGTTCTGACACGGCCGGCGTATG
GCTTGCCAAGTAACACTCCAAATCCTCCTTTTCTCGTCCAAACTGTACAT
TCTTACATTCCCATCCACATCCATCTTCAATCTCCTCCAAACCCCCACTA
CCTCATAATCCGAAGCCTTAAAAATCAAATCATCACTCGAACGAAAGTAC
CCAGACAAATTAAACGCCGCCCTTCTGCTGCTGTTGTACGTGGACCGACC
CGCTTCCCAGCTATTCTTCCACGGATCCGGCCAGTAAACGCTGGATATCT
CCGGCCCGTCGAACAGTAAACGCAGGACGTTGTCGTCGTCGAAGAAGAAG
GAG
>CL6.Contig1_All    size  2694    gap  0  0%
CAGGTACTGGAGCAATCAGGGGCAATGAGATTATATTACAAAAAAAGCTT
TAGGCATCGCTTTAAAAGAAAAAAGTATACTGATAAAAGACTTGAACATC
ATATCATGAAAGCTAATATCACTAATATGTATAGATAGTGCAGACACATA
CTGCTTATAGACTTAGTTCCTTTGCCCGTTTCTTTTCTGCTTCTTCTGAA
TTTTCTTCCTACTTCCGAATGTATCAACAAACCATTCGTGATACCTCCGA
GTCAGAGTGGTCCCAATAACCAACCCAACTATTAGCCCACTTCCATACCC
CATGAATATCACTATCCAGTAGATACCTCTCGGAAACTCAGTTTCATCGC
CTTGAGGGCTGTTTCTCGGTGGTGGTGGTGGTGACGCCCCAAAATTTTCA
CATGAAGTTGATAGAGGGACACCACACAGTTCAGGATTTCCATCATATGA
ACTATTTTCAAATGTGTCGAATTGTTTCCCTTGAGGTATACGGCCTGTGA
GATGGTTATGTGAAACATTTAGGACTGCAAGGAATGTGAGTTGGGTTAGT
TGCTGAGGAATCTTTCCTGAGAGCATGTTTTGAGATAGGTCCAATGACTC
AAGCTCTGTCAAACTCGCCAAGGAAGATGGGATGACTCCGTTGAGATTGT
TGTTGGAAACATTTAGCACTTGAAGCCCACTGAGACTTCCTAGAGATTCT
GGAATTCCTCCACTGAATTTATTGTTTGACAAATCTATCGCTACAAAGGC
ACTTTGGATCCTCTCGTATAGCCTCAGCGTGCCTTTCTGAGCTATTGTAA
TTGAGTAGAGATATACATAAACCAAGTTCCCAGATCTTTGATTCACCTGC
ATATATGTTAACTCTCGTGGCTTGATCATTTTCATGGCATTCCAGTTTTT
GAAGTAATGTGAAGGCAAGTTTCCTGAGAAACCATTGTGAGAGAGGTCAA
TGATGCGCAACTGTGGAAAAGTTAAATTGGTTTCCAGATTCTCAAAGGGA
CCATGGAATTTGTTAAATCTCAAAATAAGAACTTGTAAATCATGAAGAGC
TCCTAACCAATATGGGAAAGTATCCTCAATCTTATTATTTGCAAGAACAA
GAGTTTGAAGCATTGCACAATTCGCCAATGATGGTGGTACCTGCCCATGC
AATTGATTTTTGCTTAAATCAATCACCTTGATCCCGGTCGTGAATGTCTG
AGGAATAATGCCATTAAAATTGTTGGAACGTAGATCAAGCACCACTAGAG
CCTTGCTAGAATTAGCCAAACATTGAGGAATCGTGCCACTTAAGTTATTG
TAAGATAAGACAAGCGTTGAAAGAGAGCTATTGTGGCAGATTGATGGTGA
CATCTCTCCGGCTAGTAAATTGCTTGAGGCGTCATAATGGACAGTGGATG
GAGGTGGAACTGGGAGTGATCCTTGCAATTTGTTTAGACCAAGATCAAGA
ACCTCAATATCCTTGAGTTGAGAGATTGAGCTTGGAATCATGCCATGTAG
TTGGTTGTCGTCCAGTTCAAGAACTATTAATTCAGTGAGGTTCCCTAGCC
AAGATGGGATTCGACCAACAAATTCATTTGAGGCAATGGACAAGATAGAC
AGCTTGGTCAAATTACCGAGTGAAGCTGGAATTGTCCCAGAGAAACTGCA
ATGGTGTAAAACCAATACACTTAAGGATTCAAGATTACCAATAGTACTTG
GTAGCGTTCCAGAGAAACCTTTCGTTCCGATTCCCAATTTTTTGAGGGGA
CTATTATGGTGAAATTCTGGCAGATAACCAGTTAGATCTTCATTCCCGTC
AATGTTTAGATACCGCAGGTTTGGTAGATGGAAAATGGCCGTAGGGAATT
CACCGTTCAACAAACAACCCCTAAGATTAAGATATGTAAGAGAGGATCTA
TTTGACAAAACACTAGGCACTTTAGAAGATATGTTCACCACGCCCAGGTT
AAGTACTTTCAGGTTTGTTAGGTTTTGAACTAGGTCTCTCAAACTAAGTT
TTTCAAGTTTCAGAAGGTTGTAGTCACTGTATCTACCAGCTTGTTGAGAG
AGATCGAGGAAAGCCAATTTGGAAAGAGATGAGATTTCAAAAGGGATTTG
ACCTGAGAAGGCAGAACAAGATAGGTTGAGTCTCCTTAGCCTCGAAAGTG
ATCCAATTTGAGTTGGGATTTGAGAATAGTTGAAGTGATTGTCAGCAAGG
TTTAGCCTCCGGAGGTGGACAAGGTTGAAGAGGCTACTATTTGAGCTGAT
CGAACCAAAGAGAAAACTGCTACTGAGGTCGAGGCTAATCACATGACCGG
AGTTGTGGTCACACACTACGCCATCCCACAAGCAGCAATCGCTAGTATTT
CCGTCGAGGTTCCATGATTCAACCTTTGGATAAGCGAAAGGGTAGCCAGA
AGCTAACTTGTTAAGGACAAAGCTATGCTTGAACTTCAGCAAGGCTGAGC
TCTCATATTTATGGCATAGTGGCTGCGCGGAAGAGTAAGATTTGGTCAAT
ATGTTAAGATTAAAACAACACAAGATCAGGAACATGTCAAGATACAAAGA
TGAAGCCATGATGTACATATATGAAGAACTCTTGTTACCAATCTTGGCTG
AATAAGCTTATGCTTATGATGTGCTTGTATGGTGGGATATCAGCTTCAAA
GCTTTTGCGTTCCATTGACTGTCAGTGTCCTTAGGAAAATTTTG
>CL6.Contig2_All    size  2644    gap  0  0%
AAACCAACAAAACAGTACGTTGCAGGTACTGGAGCAATCAGGGGCAATGA
GATTATATTACAAAAAAAGCTTTAGGCATCGCTTTAAAAGAAAAAAGTAT
ACTGATAAAAGACTTGAACATCATATCATGAAAGCTAATATCACTAATAT
GTATAGATAGTGCAGACACATACTGCTTATAGACTTAGTTCCTTTGCCCG
TTTCTTTTCTGCTTCTTCTGAATTTTCTTCCTACTTCCGAATGTATCAAC
AAACCATTCGTGATACCTCCGAGTCAGAGTGGTCCCAATAACCAACCCAA
CTATTAGCCCACTTCCATACCCCATGAATATCACTATCCAGTAGATACCT
CTCGGAAACTCAGTTTCATCGCCTTGAGGGCTGTTTCTCGGTGGTGGTGG
TGGTGACGCCCCAAAATTTTCACATGAAGTTGATAGAGGGACACCACACA
GTTCAGGATTTCCATCATATGAACTATTTTCAAATGTGTCGAATTGTTTC
CCTTGAGGTATACGGCCTGTGAGATGGTTATGTGAAACATTTAGGACTGC
AAGGAATGTGAGTTGGGTTAGTTGCTGAGGAATCTTTCCTGAGAGCATGT
TTTGAGATAGGTCCAATGACTCAAGCTCTGTCAAACTCGCCAAGGAAGAT
GGGATGACTCCGTTGAGATTGTTGTTGGAAACATTTAGCACTTGAAGCCC
ACTGAGACTTCCTAGAGATTCTGGAATTCCTCCACTGAATTTATTGTTTG
ACAAATCTATCGCTACAAAGGCACTTTGGATCCTCTCGTATAGCCTCAGC
GTGCCTTTCTGAGCTATTGTAATTGAGTAGAGATATACATAAACCAAGTT
CCCAGATCTTTGATTCACCTGCATATATGTTAACTCTCGTGGCTTGATCA
TTTTCATGGCATTCCAGTTTTTGAAGTAATGTGAAGGCAAGTTTCCTGAG
AAACCATTGTGAGAGAGGTCAATGATGCGCAACTGTGGAAAAGTTAAATT
GGTTTCCAGATTCTCAAAGGGACCATGGAATTTGTTAAATCTCAAAATAA
GAACTTGTAAATCATGAAGAGCTCCTAACCAATATGGGAAAGTATCCTCA
ATCTTATTATTTGCAAGAACAAGAGTTTGAAGCATTGCACAATTCGCCAA
TGATGGTGGTACCTGCCCATGCAATTGATTTTTGCTTAAATCAATCACCT
TGATCCCGGTCGTGAATGTCTGAGGAATAATGCCATTAAAATTGTTGGAA
CGTAGATCAAGCACCACTAGAGCCTTGCTAGAATTAGCCAAACATTGAGG
AATCGTGCCACTTAAGTTATTGTAAGATAAGACAAGCGTTGAAAGAGAGC
TATTGTGGCAGATTGATGGTGACATCTCTCCGGCTAGTAAATTGCTTGAG
GCGTCATAATGGACAGTGGATGGAGGTGGAACTGGGAGTGATCCTTGCAA
TTTGTTTAGACCAAGATCAAGAACTATTAATTCAGTGAGGTTCCCTAGCC
AAGATGGGATTCGACCAACAAATTCATTTGAGGCAATGGACAAGATAGAC
AGCTTGGTCAAATTACCGAGTGAAGCTGGAATTGTCCCAGAGAAACTGCA
ATGGTGTAAAACCAATACACTTAAGGATTCAAGATTACCAATAGTACTTG
GTAGCGTTCCAGAGAAACCTTTCGTTCCGATTCCCAATTTTTTGAGGGGA
CTATTATGGTGAAATTCTGGCAGATAACCAGTTAGATCTTCATTCCCGTC
AATGTTTAGATACCGCAGGTTTGGTAGATGGAAAATGGCCGTAGGGAATT
CACCGTTCAACAAACAACCCCTAAGATTAAGATATGTAAGAGAGGATCTA
TTTGACAAAACACTAGGCACTTTAGAAGATATGTTCACCACGCCCAGGTT
AAGTACTTTCAGGTTTGTTAGGTTTTGAACTAGGTCTCTCAAACTAAGTT
TTTCAAGTTTCAGAAGGTTGTAGTCACTGTATCTACCAGCTTGTTGAGAG
AGATCGAGGAAAGCCAATTTGGAAAGAGATGAGATTTCAAAAGGGATTTG
ACCTGAGAAGGCAGAACAAGATAGGTTGAGTCTCCTTAGCCTCGAAAGTG
ATCCAATTTGAGTTGGGATTTGAGAATAGTTGAAGTGATTGTCAGCAAGG
TTTAGCCTCCGGAGGTGGACAAGGTTGAAGAGGCTACTATTTGAGCTGAT
CGAACCAAAGAGAAAACTGCTACTGAGGTCGAGGCTAATCACATGACCGG
AGTTGTGGTCACACACTACGCCATCCCACAAGCAGCAATCGCTAGTATTT
CCGTCGAGGTTCCATGATTCAACCTTTGGATAAGCGAAAGGGTAGCCAGA
AGCTAACTTGTTAAGGACAAAGCTATGCTTGAACTTCAGCAAGGCTGAGC
TCTCATATTTATGGCATAGTGGCTGCGCGGAAGAGTAAGATTTGGTCAAT
ATGTTAAGATTAAAACAACACAAGATCAGGAACATGTCAAGATACAAAGA
TGAAGCCATGATGTACATATATGAAGAACTCTTGTTACCAATCTTGGCTG
AATAAGCTTATGCTTATGATGTGCTTGTATGGTGGGATATCAGCTTCAAA
GCTTTTGCGTTCCATTGACTGTCAGTGTCCTTAGGAAAATTTTG
>CL7.Contig1_All    size  257    gap  0  0%
GACACACCACGGGAAACTAATGAAATGGGTCTGGTTCATTTCCACGTTAT
GTAGATCCCAATAGGTATGATGATAGGTAACATGGTACCAAGCAGATGCT
TTTGCATAAACGTTGTCACCTTCGGCATCCGCGTTGAACCACGTCTTCGC
TTCCTTCCTCAATGCTCTCACGGCCAATCCGATGTCTTCTGCGTCCTTCT
TCCGGTCGAAAGACGTCGACTTTCTCATTATACAACCGCTTAGTAGTTCT
GCTTCCG
>CL7.Contig2_All    size  3346    gap  0  0%
TCTCCCTAGATAGCATGCTGCTAGATTTGGGATTCATTAGCACAACTTTC
ACATCATAGTAAAATATCAAGTCCCAACCATCACACCACAGTACCACACA
TTACATTTACATAGATCAGTTCAGGCATGGATACAGCGACAATAAGCAAA
GATTAAAAATAAATTTCTAACTCAAACGCGCTCCATACTTGAGCTTATCT
TCAAGCGAGGACAGATCGAGAGCCCTTCTAATGCTCGACTTGTCCCTCTT
GATATGCATCAACTTATCATACACGCACCACGGAAAACTAATGAAATGCT
CCCGTTTCATTCCCACATTGTAGCTACCCCAATAGCTATGATGATACGTA
ACATAGTACCAGGCCGAGGCTTTGGCATATATATCAGCGTTTTTATCATT
TTTGAACCACGTCCTAGCTTCTTTCCTCAAGGACTTAACAGCCAATCCAA
CGTCTTCTGCATCTTTTCTCCGGTCGAAAGATTTTGACATTTTCATGATG
CTACCGCTAAGTATTTCAGCTTCAGTTTTGATCCCATAGTAATCCATCAA
GTTTCCCAGTTTGTAATCGTATTCAGTTTTGAAATCAAAAGCTTCCTCCA
AGTAATCCTCGAAACCATCCACTTCCATATCAAGGTCATACGACTTCCGT
GCCACTTCCCTGGTGAAGGATTTGATGGAGTGTGGTGCAATGTCTTTCAC
AGCTCTGAAAAGTTTCCCAATCACACGCTCGGATGTATATGAAGTTTTGT
CTGGCTTTTCCATGAAATCTGGATAGTCTTGGACACGTAGTTCCCGTGGT
ATCTCGGCTGGGACTCCTGTCTTTGGGAAGTCAACTGCAATTGAGAATAG
CTTCGCGAGCTTTAAACAAGGATCGCTCATTGCTTTATGAGGTTCCCTAT
CAGCAAAAACTGTATGAGCATTCGCGATGATTCCCAAACTGTCATTCACT
ATGTAGTTGACAAAATACTCTTGAACTTCCTCCATTGAAACATCGTGATC
CAACATCATTCTTGGTGCAGGGGTGTAGTCCATAGGTGGGATTTGCTTTG
GTGGAATCAGATCCTGGTCCCAACAAACAAAATAAATGTCCCCATCTAAA
TCGCTCCCGGAACATTCATTGGGATGGGGTCTCATTCCTTTCTGTGGAAA
AACAACACAATCCACCATATGATGCAAAGCTGGCACATTAACAGCCCTTA
GTACACGAATGTCACCCGGGTGCAAGCAAGGGTTTTTAGCAACAAATACC
TTCCCCACAACAATACGATGACCTTGATCGGAGTCATTGCCATAAAGCAT
GAGACGGGAATTATCATGAGAACGAGCATGTCCAGCCCCAGAAATTTGCA
GAAATACTTGCCCATATTCCAATGTTTTAGTTTCATCTAGACATCCCATC
ATTGATCTTCCTCCTGGAACATAGACCCTTGTTTTAGTCCTTATTTCAAG
CAATTTTGTTGCCCTAAATGTTTGCAGCATCATTGAGAGGAATGGTTCAG
CATTAGGCTTATAGCCACCCAACAGCATTTCTTTGAGAATATTAGTATTC
TCTCCGGGAGCCATCAACTCCAATGCCTCTTGTGCCCTTAATGGATCTAT
TAAGATGGTATCTAGTTGTTCAACTGCTTCCCGTTGCTTTTTTTCAAAGA
TGTTATCCATAACCCCAAGGGTAGACAAGAGAGTGATCAATTGGCGATTT
AAGTAACATGGCTGATATTTGCTCCATGCCAAAACATCTAATGTTGTGTT
TTCCGAGTCATATTTCAACATACTCTCTCTTAGGCATATCTTCATGGTCG
ATCCTAGGTCCACAGCAACAACTCCTTTGTACCCACCATACCGAATTTGA
AAAGCAGATGGAATTGAGTTTTTAATGCCACATTTCTCAGCCACACTGCG
AGCAAAGTCAGCAGAAATTTTCCCAATTCCATCGGAAAAAATATATTTGA
TACCATTCCTCACACATTCTACATCTGGGATCATTTCCCTTTCATGCCTA
CCAACACTCAAAGTTTCCCTAGAGGAACTAAAAGATTGACCAAGCCTAGT
GGCATATTTTGCCACATTTCTAATCTGACGAAAATCACCCATCCACTTTC
TTATGTCAGCAGCTGTAAGTCCAGCTCTTGAAGCAAACATCCATGCAGAG
TTTTCGCGTAACTGACTTGATGAAAAGGCAAGAAAATCAAACTTCTTATC
TCCAATCACAATGCCATCTCGAAGAATCGACAGTATCCTCCTATAAATAC
CAGTTCTTCTTTCCTCAATTGAAAAAGCCACCCGTGGTAATAAATCTGTG
GAAAACAATTTACCCAATTCCTCATCAACAAAAGAAACCCGGAGAAAACT
ATCAATATCCTCATGATAATGGCGTAATACTCGATTAGACATATTAACCT
CTGGTCCGCAAAAATACACTTTGCATGGGGTTACTTGAACCCTATGTATG
TACACCAATCCATCATCCAAAGTAATAGCAGGTGTTTTAGGAAGTTTGAT
GTATTTTTGGTATTGCTCACCAAGCCACGTAACAGGTTCATAGCAACATT
CCCTCAAATGATACAACTTCTCTAGGGCATCTTCTATAAATGTGATGTGA
ATTCTTCGGGGATCAACCGACCTAAAGAAGTTGATGTCAAGTGTGGGCCC
GGAAAGACACCCTTGCTGAACCAATATGCAGATCTTGAACAATATTCTAT
ATGGCAGATAAAGTCCATGAGCTGGACCGACAATGGGCACTAGATCCAAA
TTGCGAGAGAAGGAGGAACCACTCCTTAGAATGAACGGCCTTTCACTTTC
CTTAAAATAAGGAAAATATTCGCTGAAGTTCAGAAGTTTAACACCATACG
AAATCCCTAAACACAAAGCAGATGATTGGCCAATGGAATTTGATGGAGTA
AAATCAGTTGCCCTAACCCAATTTTCTTCAGGAGTTTCCTTAAAATAGCT
TAGACAAGATTCTGCACATTTCTTGTAGATCCGAGGAGCACCAAGAAGCT
GAATTAGCAGAAACTTTGACGTTTGACCAAGGGGACGATGTAGCTCTATC
TGCCAAATGTTCTCATAAAATAGCTCCAGCTTGTAGTCAACACAATGATC
GGACAGGAAGAAGTACAATTTTCTTAGTCCCAGCCCAAATTTTACAGAGA
TATCTTCCCTTTCCCAGAGCACTGAAAACTTCTCTTTTGAGATCTGACAT
CCAAAATATAGAGTTATGCTTTCCATTTCATGTACGTAAAGCTTTGGGTT
TTGTACTAAATCAAAGTCCTTCGCGTAAGCCTTCAAATAAGATGATCCAT
AATACAACCTTTGCGCAGCCAAGGAGATAATCTGATTTGCATATTC
>CL7.Contig3_All    size  385    gap  0  0%
TGTGATCGGGAAGCTTTTCCGAGCAGTGAAAGACATAGCCCCACACTCCA
TCAAATCCTTCACCTGGGAATTGGCCTGGACGGCTTATGACTACGATATG
GAAGTGGATGGTTTTGAGGATTACTTAGAGGAAGCTTTTGATTGCAAAAC
TGAATACGATTACAAATTGGGAAACTTGATGGATTACTACGGGATTAAAA
CTGAAGCTGAAATACTTGGCGGCAGTATCTTGAAAATGTCAAAATCTTTC
AACCGCAGAAAAGATGCAAAAGACGTTGGATTGGCTGTTAAGTCCTTGAG
GAAAGAAGCTAGGACATGGTTCAAAGACGATGAAAATGCTGATATATATG
CCAAAGCCTCAGCTTGGTACTATGTTACCTATCAT
>CL7.Contig4_All    size  3817    gap  0  0%
TCCAGTAACACACACTAATATTATAAGAAACTTATATTACAAGATTTATC
AGCAAATTCCAGCGTTCTCGAATTACCAAGTTCCAAACACACTACCAAAC
TGTATGTACATCAAACAGTTCAGGCATATATGTACACACAAATAAGCAGC
AAAGACACAGTAGACACACTTGCACACCCACAACCGTTAAGGAGGGAGAA
CAAACACTTGCAAGCACTCTGACAGATGGAGAGCCCTTCTAATGCTGGCT
TTATCCTTCTTGATGTGGATCAACTTATCGTAGACACACCACGGGAAACT
AATGAAGTGGTCCCGTTTCAATTCCACGTTATATCGACCCCAATAGCTAG
GATGATAGGTAACATAGTACCAAGCGGAAGCTTTTGCATAAACGTCGTCG
TCTTCGGCATCTTCATTGAACCACGCCCGTGCTTCCTTCCTCAACGACTT
CACGGCCAATCCGATGTCCTCAGCGACCTTTCTCCGGTCAAAAGATTTCG
ACATTTTGATTATACTACCGCTTAGTAGCTCCGCTTCCGTTTTGATTTCG
TAGTAATCCATAAGGTTTCCCAACTTGTAATCGTACTCAGTTTTGTAATC
AAAAGCGTCCTGTAGATAATCCCGGAAACCTTCCACTTCCAAATCAGGAT
CATACGACCTCAGCGCCACCTCCTTAGTGAAGGATTTAGCAGAGCTCTCA
TCTGGGGCGATGTCTTTCACGGCTCGGAAAAGCTTCCCGATCACACGTTC
TGATTTATAAGTAGGTTTGTCAGGCTTTTCCATGAAATCTGGATATGTTT
GGACGCGTAATTCACGAGGTATCTCTGCTGGCACGCCGGTCTTAGGGAAG
TCAACTGCGATCGAGAATAGCTCTGCCAGCCTTACACAAGGATCGCTCAG
GGCTTTTTCAGGTTCTGTGTCTGCGAAAACTGTGTGGGCGTTGGCTATAA
TACCCAGACTGTCATTGACTATATAGTTTGTAAAATACTCCTCCACTTCC
TCGATAGTGACATTGTGATCCAACTCCTTAGTTGGTGCAGGGGTGTAATT
CATGGCAGGGATTTGACCAGGTGGAATAAGATCAGAGTCCCAACAAACAA
AATAGATGTCTCCATCCAAATCGCTTCCTGAGCATTCATTTGGATGTGGT
CTCATTCCTTTCTGTGGGAAAACAACACAATCCACCATGTGGTGCAGCGC
TGGAACATCAACAGCCCTTAAGACGCGAACGTCACCAGGGTGCAAGCAAG
GGTTTTTGGCAACAAACACCCTACCCCTAACAATATGATTACTTCGGCCT
GAGTCGCTTCTAGCAAGCATAAGAAGGGAATTATCATGAAATGACCTATT
TCCAGCCTCAGAAATTTGTACAAATACCTCCCCATATTCCAATGTTCCGG
TTTCATCGAGACATCCCATCAGCGACCTTCCTCTTGGAACAAATACCCTT
GTTTTAGTCCGTATTTCGAACAACTTTGCTGCCCTAAAGGTTTGCAGCAT
CATTGAAAGGAATGGTTCAGCATCAGGCTCATAGCCACACAGAAGCATTT
CCTTGAGAATGTTTGTGTTCTCTCCAGGAGACATCAATTCCAATGCATCC
TGAGCCCTTAATGGATCTGTTAATATGGTATCCAGTTGTTCAACTGCTTC
CCTTTGCTTCTTTTCAAAGATATCATCGTTAACCCCAAGGGTAGACAAAA
GGGTGATCAATTGGCGATTCATGAAACAAGGCTGATATTTGCTCCATGCC
AAAACATCCAACTTTGTGTTTTCGGATTCGTATTTGCACATACTCGGTCT
TAAGGACATCTTTCTCTGTGATGTGGGATCCACAGCCACAACTCCTTTGT
AACCGCCATATCGAATTTGGAAGGCAGACGGCGTTGAACCTTTGAGCCCA
CATTTCTTGGCCACTCTGTTAGCAAAGTCGGCAGACATTTTCCCGATTCC
GTCAGAGAAAACATATTTGGTTCCATCTTGTGAAATCTCTACATCAGGAA
TATCTTCAATTTCATGCCTGGCAACACTCAAAGTCTCCGTGGAGGAACTG
AAAGATTGACCAAGTCTTGCGGCATATTTTGCCACATTCTTAATCCGATG
AAAATCACCCATCCAATTTCTTATGTCAGCAGCAGTAAGCCCATCTCTGG
AAGCAAACATCCAAGCAGAATTGTCGCGTAACTGACTTGATGAAAAGGCA
AGAAAATCAAACTTCTTATTTCCGATAACAATGCCATCCTTGAGAACCGA
TAATATCCGCATATAAATTTGAGTTCTTCTTTCCTCACTTGAAAAGGGTG
TCCGTGGTGACAAATCGGTTGAAAACATCTTCCCCAATTCCTCATCCAAG
AAAGAAACCCGAAGGAAATTCTCAATATCTTGACGATAATGGCGTAATAC
CCGATTAGACATGTTAACCTCTGGACCACAGAAATACACTTTGCAAGGGG
TTATTTGAACCCTGTGTACATACACCAATCCATCATCTAATTTAATGGTA
GGTGATCTAGGAAGCTTTCTCGAGCTGTGGTATTTTCTGTATTCCTCAGT
GAGCCACTGCACTGGTTCATAGCAACATTCCTTTAGATGATATAGTTTCT
CTAGGGCATGTTCAACACATCTGATATCAATGTACTGGGGATCAACCAAC
CTAAAGAAGTTGATATCAAGTGTGGGTCCCGCAAGATACCCTTCTTGAAC
CAATATGCATATCTTAAATAGAATTTTATATGGCAATTGAATTCCTTTAG
GTGGACCAATGATGGGTACTAGATCCAAATTGCAAGAGAAAGGGAAATCA
GTCTTCAAAACGAATGGCCCTTGATTTTCTTTGTAAGAAGGAAAATATTC
ACTCAAGTCCAAAAGTGGAACACCAGAAGGGAGCTCCAAACACAAAGCAG
AAGATTGGCCAATGCAATTCAATGAAGTGAAATCAGTGGCCCTGACCCAT
TGGTCTTCAGGAGTTACCTTAAAATAGCTGTAAACAGATTCTTCACATTT
CTTGTAGATTCGAGGAGCACCAAGCAACTGAAAGAGAAGAAACTTTGCTG
TTTGACCACGTGGACGACGTAGCTCAATCTGCAAGATGTTCTCATAAAAT
AGCTCAAGCTTGTACTCAAGAGCAAAGTAGGACATGAAGAAATACAGCTT
TCTTAGTCCAAAACCGAATTTTACAGAGATATCGTCCCTTTCCCACAGCA
CTGAAAACTTCTCCTTAGAAATCTGACATCCAAAATAAATAGTGGCGCTT
TCCATGTAATGTGCATATTCCTTTGCCTTTGGCACTAAATCAAAGTTCTT
TGTGAAAGCCTTCAAATAAGATCTTCCAAAATACAACTTTTGGTTAGCCA
AGGAGATAATCTTATCAGCACTTTTGGCAGATGTGAATTGAACTATGGCA
TATGCTCTTGACCCCTTTTTTTGGGGCTCCCTAACCTCCAAAGCAACTAC
TGTTCCTCCGCCTGTATGTTGCTCTATGAAATCCTTAACTATTTCCCCAG
GCAAGACATAGGGAAACCCAGACAATGAAATTGTCTTACCCATCCGGTCC
CAGAGGCTTTAAAAGAAGATGCAGGTGCAGAGACCTCAACCGCTAGTCCG
CTACTACAAATATCACACAAGCAGAACCTAAAAACTCAGAGAGTAAGACC
CACGAAACTTGATTACAGAGGTAGGTAGAGAGAGATATGCATTCTTTTCC
AGAGCAGTGTGAGAGAAAGTTGACTGGGGATTGACGATCAAAAGCGACCT
CTTCCTCTCTCTCTCCTCTTCGTTCTCTCTCCTTACTATTAGCTCCTCCC
TCTCCATCTCCCACCGC
>CL8.Contig1_All    size  1065    gap  0  0%
AACCATGAACAGCCTGATATTACCAAACACAAAAGAATAAAGTAGGACCT
CATCTCCTTCTGCGCACAAACCCTAACGCGTATAAAACCCTAACTTGGTC
CTTGCCATTGGCGAAATAAGGGCTGAACCTATTCGATCAAAGCAGTCTGT
AAAGCTTCCCTCAGATCCTGTAACGCTCTGATTCTTCGTACGTTCAGCTG
ATTGTCTTATCATCATGGCAACTAGACTTCAATTTGAGAACTCATGTGAA
GTTGGGGTATTCTCAAAGCTGACCAATGCTTACTGTCTGGTTGCCATCGG
GGGTTCGGAAAGTTTCTACAGCACGTTTGAGTCTGAGTTGGCAGATGTTA
TTCCTGTGGTTAAAACCTCAATAGGCGGTACTCGGATTATTGGTCGACTT
TGTGCTGGAAACAAAAATGGGCTTCTCTTGCCTCACACCACCACTGATCA
AGAACTGCAACACCTGAGAAACAGTTTGCCAGATCAAGTTGTTGTTCAGC
GCATTGACGAGAGACTATCCGCTCTTGGTAATTGCATAGCATGCAATGAT
TACGTTGCTCTAACGCACACTGATCTTGACAGGGAAACTGAGGAGATGAT
TGCTGATGTTCTTGGGGTAGAGGTTTTCAGGCAAACCATTGCTGGTAATA
TTCTTGTGGGTAGCTACTGTTCCTTCTCCAATAAAGGTGGTCTGGTCCAT
CCTCATACGTCCATTGAAGACTTGGACGAGCTTTCAACCCTCCTTCAGGT
TCCTTTGGTGGCGGGGACAGTGAACCGTGGTAGTGAAGTAATAGCTGCCG
GCTTGACAGTAAATGACTGGACAGCATTCTGTGGATCAGACACCACGGCA
ACAGAGTTGTCTGTCATTGAGAGCGTCTTCAAGTTGAGAGAAGCCCAACC
TAGTGCCATTGTTGACGAGATGAGAAAATCGTTGATCGACAGCTATGTTT
GAATCAATTGGCTGTCTTGGGCATTTAGTTCTCTGTCTCAACCTCATTGC
CCTTGTTTCTTCAAGTCTAACCCTTTAAGTTGATACCTATTTTTAATTAT
TTGTTTTGCTTTTGT
>CL8.Contig2_All    size  1169    gap  0  0%
AACCATGAACAGCCTGATATTACCAAACACAAAAGAATAAAGTAGGACCT
CATCTCCTTCTGCGCACAAACCCTAACGCGTATAAAACCCTAACTTGGTC
CTTGCCATTGGCGAAATAAGGGCTGAACCTATTCGATCAAAGCAGTCTGT
AAAGCTTCCCTCAGATCCTGTAACGCTCTGATTCTTCGTACGTTCAGCTG
ATTGTCTTATCATCATGGCAACTAGACTTCAATTTGAGAACTCATGTGAA
GTTGGGGTATTCTCAAAGCTGACCAATGCTTACTGTCTGGTTGCCATCGG
GGGTTCGGAAAGTTTCTACAGCACGTTTGAGTCTGAGTTGGCAGATGTTA
TTCCTGTGGTTAAAACCTCAATAGGCGGTACTCGGATTATTGGTCGACTT
TGTGCTGGAAACAAAAATGGGCTTCTCTTGCCTCACACCACCACTGATCA
AGAACTGCAACACCTGAGAAACAGTTTGCCAGATCAAGTTGTTGTTCAGC
GCATTGACGAGAGACTATCCGCTCTTGGTAATTGCATAGCATGCAATGAT
TACGTTGCTCTAACGCACACTGATCTTGACAGGGAAACTGAGGAGATGAT
TGCTGATGTTCTTGGGGTAGAGGTTTTCAGGCAAACCATTGCTGGTAATA
TTCTTGTGGGTAGCTACTGTTCCTTCTCCAATAAAGGTGGTCTGGTCCAT
CCTCATACGTCCATTGAAGACTTGGACGAGCTTTCAACCCTCCTTCAGGT
TCCTTTGGTGGCGGGGACAGTGAACCGTGGTAGTGAAGTAATAGCTGCCG
GCTTGACAGTAAATGACTGGACAGCATTCTGTGGATCAGACACCACGGCA
ACAGAGTTGTCTGTCATTGAGAGCGTCTTCAAGTTGAGAGAAGCCCAACC
TAGTGCCATTGTTGACGAGATGAGAAAATCGTTGATCGACAGCTATGTTT
GAATCAATTGGCCGTCTTGGGCATTTAGTTCTGTCTCAACCTCGTTGCCC
TTGCTCTTGCGTTTGATACTTCTTTTCAATTATTTGTTTTGCTGTTGTTG
TTTCCAATTTATATGTTAAGAATCTATTGTACCCGATGGGTTTGTCTGTC
CTGAAATGCCCATACCAACCAGTGTGTATCCGTTTTCACCTTTTTTTTTA
ATCAACACATCTCTCATAG
>CL8.Contig3_All    size  1144    gap  0  0%
CTTTTGGGCAAAAGGCGGAACAAAAAACCTGCGCAAAAACCCTAAACGCT
TATAAAACCCTAACTTGAACCTTGCTATTGGTGAATTAAGGGCCGATTTC
CGAACCTATCTGATCAAAGCTGTCCGTAAAACTTCCCAGATCCTGTAATA
CTCTGATTCTTTGTGCGTTCAGCTGATTGTCTTATCATCATGGCAACTAG
ACTTCAATTTGAGAACTCATGTGAAGTTGGGGTATTCTCAAAGCTGACCA
ATGCTTATTGTCTGGTTGCCATTGGGGGTTCGGAAAGTTTCTACAGCACG
TTTGAGTCTGAGTTGGCAGATGTTATTCCTGTGGTTAAAACCTCAATAGG
CGGTACTCGGATTATTGGTCGACTTTGTGCTGGAAACAAAAATGGGCTTC
TCTTGCCTCACACCACCACTGATCAAGAACTGCAACACCTGAGAAACAGT
TTGCCAGATCAAGTTGTTGTTCAGCGCATTGACGAGAGACTATCCGCTCT
TGGTAATTGCATAGCATGCAATGATTACGTTGCTCTAACGCACACTGATC
TTGACAGGGAAACTGAGGAGATGATTGCTGATGTTCTTGGGGTAGAGGTT
TTCAGGCAAACCATTGCTGGTAATATTCTTGTGGGTAGCTACTGTTCCTT
CTCCAATAAAGGTGGTCTGGTCCATCCTCATACGTCCATTGAAGACTTGG
ACGAGCTTTCAACCCTCCTTCAGGTTCCTTTGGTGGCGGGGACAGTGAAC
CGTGGTAGTGAAGTAATAGCTGCCGGCTTGACAGTAAATGACTGGACAGC
ATTCTGTGGATCAGACACCACGGCAACAGAGTTGTCTGTCATTGAGAGCG
TCTTCAAGTTGAGAGAAGCCCAACCTAGTGCCATTGTTGACGAGATGAGA
AAATCGTTGATCGACAGCTATGTTTGAATCAATTGGCCGTCTTGGGCATT
TAGTTCTGTCTCAACCTCGTTGCCCTTGCTCTTGCGTTTGATACTTCTTT
TCAATTATTTGTTTTGCTGTTGTTGTTTCCAATTTATATGTTAAGAATCT
ATTGTACCCGATGGGTTTGTCTGTCCTGAAATGCCCATACCAACCAGTGT
GTATCCGTTTTCACCTTTTTTTTTAATCAACACATCTCTCATAG
>CL8.Contig4_All    size  1040    gap  0  0%
CTTTTGGGCAAAAGGCGGAACAAAAAACCTGCGCAAAAACCCTAAACGCT
TATAAAACCCTAACTTGAACCTTGCTATTGGTGAATTAAGGGCCGATTTC
CGAACCTATCTGATCAAAGCTGTCCGTAAAACTTCCCAGATCCTGTAATA
CTCTGATTCTTTGTGCGTTCAGCTGATTGTCTTATCATCATGGCAACTAG
ACTTCAATTTGAGAACTCATGTGAAGTTGGGGTATTCTCAAAGCTGACCA
ATGCTTATTGTCTGGTTGCCATTGGGGGTTCGGAAAGTTTCTACAGCACG
TTTGAGTCTGAGTTGGCAGATGTTATTCCTGTGGTTAAAACCTCAATAGG
CGGTACTCGGATTATTGGTCGACTTTGTGCTGGAAACAAAAATGGGCTTC
TCTTGCCTCACACCACCACTGATCAAGAACTGCAACACCTGAGAAACAGT
TTGCCAGATCAAGTTGTTGTTCAGCGCATTGACGAGAGACTATCCGCTCT
TGGTAATTGCATAGCATGCAATGATTACGTTGCTCTAACGCACACTGATC
TTGACAGGGAAACTGAGGAGATGATTGCTGATGTTCTTGGGGTAGAGGTT
TTCAGGCAAACCATTGCTGGTAATATTCTTGTGGGTAGCTACTGTTCCTT
CTCCAATAAAGGTGGTCTGGTCCATCCTCATACGTCCATTGAAGACTTGG
ACGAGCTTTCAACCCTCCTTCAGGTTCCTTTGGTGGCGGGGACAGTGAAC
CGTGGTAGTGAAGTAATAGCTGCCGGCTTGACAGTAAATGACTGGACAGC
ATTCTGTGGATCAGACACCACGGCAACAGAGTTGTCTGTCATTGAGAGCG
TCTTCAAGTTGAGAGAAGCCCAACCTAGTGCCATTGTTGACGAGATGAGA
AAATCGTTGATCGACAGCTATGTTTGAATCAATTGGCTGTCTTGGGCATT
TAGTTCTCTGTCTCAACCTCATTGCCCTTGTTTCTTCAAGTCTAACCCTT
TAAGTTGATACCTATTTTTAATTATTTGTTTTGCTTTTGT
>CL9.Contig1_All    size  414    gap  0  0%
GGAGGCAGCAGTGGGGAATATTGCGCAATGGGCGAAAGCCTGACGCAGCG
ACGCCGCGTGAGGGATGAAGGCCTTCGGGTCGTAAACCTCTTTCAGCAGG
GAAGAAGCGAAAGTGACGGTACCTGCAGAAGAAGCACCGGCTAACTACGT
GCCAGCAGCCGCGGTAATACGTAGGGTGCGAGCGTTGTCCGGAATTATTG
GGCGTAAAGAGCTCGTAGGCGGTTTGTCGCGTCGTTCGTGAAATCTTGAT
GCTTAACATCAAGCGTGCGGGCGATACGGGCAGACTTGAGTACTACAGGG
GAGACTGGAATTCCTGGTGTAGCGGTGAAATGCGCAGATATCAGGAGGAA
CACCGGTGGCGAAGGCGGGTCTCTGGGCCGATATTGACGCTGAGGAGCGA
AAGCATGGGTAGCG
>CL9.Contig2_All    size  2512    gap  0  0%
GCGGGAACATCCACAATAGATCCAATGCGCTTGACTTTTTTTTTTTTTAC
TAAAGTCATTCGAGAGTCTTCTAAAACTCTCTGCCATTTGACACAGGACA
GCTTACATAGTTTGTCAAACAAGCCTTGCATGATCAATTAAATATGATCT
CCTTAGTTCGGGTGATTCGGCTTAACCGATGCGCCTGGCAGGGGTTATGA
TCCCTCGACCTCGACGCATGGTTTTCCGCCCACGGGCCAGGTCAACTATG
CCCAGAGACACACGCAAGGGTTGGAACGCCCTCCGATGCACCGAGTTAAG
CATCATTGGGTGGACAACGCACTATTCCAAGCAGCCTGCACCAAAACTCA
CCTAATCGACTCCCAAAAGGCTCACTGCTTACGTACTTTCGGGTGAGGAG
ACAGCGTCTTAAAGCGAGTGACTGGAAGGGGCGATCCGTAGCTAAGCGAC
CTTGCGATCGTTAGTCTCTTTCTTTCTTTTTCTTCTTCTCTTTCCCGGGC
TTGGACCATGTCTCCCGAACAATCTCAGTACATATGGCGCAAGACGATTC
CACATATCGAGGTCGGAATGGGATCGGGTCTTTTCACGTCTCACCGTAGT
GCCCGGTTTGTCTGGATTTCCGATTGATGAACAAGAAGGAAAATGGAACT
ATTTTCTTTTGTGACTCGCCCCCGGCTACGTGTCCTTTGGACCCTTAGGC
CGCCCGCCACCAGTAGAAGCTAGCCCCCTTATGTTGGTTGGGGTAAGAGG
TCATTTCCATTGCGAAGGATTCAATCCAGCCACAGGTTCCCCTACGGCTA
CCTTGTTACGACTTCACTCCGGTCACTAGCCCTGCCTTCGGCATCCCCCT
CCGACGGTTAAGGTAATGACTTCGGGCATGGCCAGCTCCCATAGTGTGAC
GGGCGGTGTGTACAAGGCCCGGGAACGAATTCACCGCCGTATGGCTGACC
GGCGATTACTAGCGATTCCGGCTTCATGCAGGCGAGTTGCAGCCTGCAAT
CCGAACTGAGGACGGGTTTTTGGAGTTAGCTAACCCTCGCGGGATCGCAA
CCCTTTGTCCCGACCATTGTAGCACGTGTGTCGCCCAGGGCATAAGGGGC
ATGATGACTTGACGTCATCCTCACCTTCCTCCGGCTTATCACCGGCAGTC
TGTTCAGGGTTCCAAACTCAACGATGGCAACTAAACACGAGGGTTGCGCT
CGTTGCGGGACTTAACCCAACACCTTACGGCACGAGCTGACGACAGCCAT
GCACCACCTGTGTCCGCGTTCCCGAAGGCACCCCTCTCTTTCAAGAGGAT
TCGCGGCATGTCAAGCCCTGGTAAGGTTCTTCGCTTTGCATCGAATTAAA
CCACATGCTCCACCGCTTGTGCGGGCCCCCGTCAATTCCTTTGAGTTTTA
ACCTTGCGGCCGTACTCCCCAGGCGGGGCGCTTAATGCGTTAGCTGCGGC
ACAGACAACGTGGAATGTTGCCCACACCTAGCGCCCACCGTTTACGGCGT
GGACTACCAGGGTATCTAATCCTGTTCGCTCCCCACGCTTTCGCTCCTCA
GCGTCAATATCGGCCCAGCAGACCCGCCTTCGCCACCGGTGTTCCTCCTG
ATATCTGCGCATTTCACCGCTACACCAGGAATTCCAGTCTGCCCCTGCCG
AACTCAAGTGATGCCCGTATCGACCGCACGCCCAGAGTTGAGCCCCAGGT
TTTCACGGCCGACGCGACACACCGCCTACGAGCTCTTTACGCCCAATAAT
TCCGGACAACGCTCGCACCCTACGTATTACCGCGGCTGCTGGCACGTAGT
TGGCCGGTGCTTCTTCTCGACCTACCGTCACCCATGCAGAAACATGGACT
TCGTCGATCGCGAAAGAGGTTTACAACCCGAAGGCCGTCATCCCCCACGC
GGCGTTGCTGCGTCAGGCTTCCGCCCATTGCGCAAGATTCCCCACTGCTG
CCTCCCGTAGGAGTCTGGGCCGTGTCTCAGTCCCAGTGTGGCTGATCATC
CTCTCGGACCAGCTACTGATCATAGCCTTGGTAAGCTATTGCCTCACCAA
CTAGCTAATCAGACGCGAGCCCCTCCTCAGGCGGAGTCCTCCTCGGTCCT
CCTTTTGCTCCTCAGCCTACGGGGTATTAGCAGCCGTTTCCAGCTGTTGT
TCCCCTCCCAAGGGCAGGTTCTTACGCGTTACTCACCCGTCCGCCACTGG
AAACACCACTTCCCGTCCGACTTGCATGTGTCAAGCATGCCGCCAGCGTT
CATCCTGAGCCAGGATCGAACTCTCCATGAGATTCATAGTTGCATTACTT
ATAGCTTCCTTGTTCGTAGACAAAGCAGATTCGGAATTGTCTTTCATTCC
AAGGCCTAACCTGTATCCATGCGCTTCATATTCGCCCGGAGTTCGCTCCC
AGAAATATAGCCATCCCTGCCCCCTCACGTCAATACCACGAGCCTCTTAT
CCATTCTCAATTTAGTGGAATTCTCAAGTGCACGATCCACCATATATCTT
ATAACCATCCCA
>CL9.Contig3_All    size  588    gap  0  0%
CAGACTCCTACGGGAGGCAGCAGTGGGGAATATTGCACAATGGGCGCAAG
CCTGATGCAGCGACGCCGCGTGAGGGATGACGGCCTTCGGGTTGTAAACC
TCTTTCAGCACAGACGAAGCGCAAGTGACGGTATGTGCAGAAGAAGGACC
GGCCAACTACGTGCCAGCAGCCGCGGTAATACGTAGGGTGCGAGCGTTGT
CCGGAATTATTGGGCGTAAAGAGCTCGTAGGCGGTGTGTCGCGTCGGCCG
TGAAAACCTGGGGCTCAACTCTGGGCGTGCGGTCGATACGGGCATCACTT
GAGTTCGGCAGGGGAGACTGGAATTCCTGGTGTAGCGGTGAAATGCGCAG
ATATCAGGAGGAACACCGGTGGCGAAGGCGGGTCTCTGGGCAGTAACTGA
CGCTGAGGAGCGAAAGCGTGGGGAGCGAACAGGATTAGATACCCTGGTAG
TCCACGCCGTAAACGGTGGGCGCTAGGTGTGGGCAACATTCCACGTTGTC
TGTGCCGCAGCTAACGCATTAAGCGCCCCGCCTGGGGAGTACGGCCGCAA
GGCTAAAACTCAAAGGAATTGACGGGGGCCCGCACAAG
>CL9.Contig4_All    size  317    gap  0  0%
CAGACTCCTACGGGAGGCAGCAGTGGGGAATATTGCACAATGGGCGCAAG
CCTGATGCAGCGACGCCGCGTGAGGGATGACGGCCTTCGGGTTGTAAACC
TCTTTCAGCACAGACGAAGCGCAAGTGACGGTATGTGCAGAAGAAGGACC
GGCCAACTACGTGCCAGCAGCCGCGGTAATACGTAGGGTGCGAGCGTTGT
CCGGAATTATTGGGCGTAAAGAGCTCGTAGGCGGTTTGTCGCGTCTGCTG
TGAAAACGCGAGGCTCAACCTCGCGCCTGCAGTGGGTACGGGCAGACTAG
AGTGCGGTAGGGGAGAT
>CL9.Contig5_All    size  267    gap  0  0%
ACGCCGCGTGAGGGATGACGGCCTTCGGGTTGTAAACCTCTTTCGCGATC
GACGAAGTCCATGTTTCTGCATGGGTGACGGTAGGTCGAGAAGAAGCACC
GGCCAACTACGTGCCAGCAGCCGCGGTAATACGTAGGGTGCGAGCGTTGT
CCGGAATTATTGGGCGTAAAGAGCTCGTAGGCGGTTTGTCGCGTCTGCTG
TGAAAACGCGAGGCTCAACCTCGCGCCTGCAGTGGGTACGGGCAGACTAG
AGTGCGGTAGGGGAGAT
>CL10.Contig1_All    size  459    gap  0  0%
CTCTCTCTCTCTCTCTCTCCGTCTCTCTGATTGCTGTTTTGTATGGGTAA
TTTAGATTCTTGAAGATGATGATATCTTTGTAAACACTCCTCCTGGAGTA
TTGGATCTTGGCAATTTTTTCCGGGTCTGAAGCAGCGACTTTCTAGGCTT
CTGCCCAGGGCCGGCCCTTTGCAGCAGCAATGGTAAAAAAAGCATTTGCT
CTTTTTTGGTGTATTTCTTCTCTACTGTTATCTGTTTCTGCTGTAGTCAA
TGGGTTCTCCCACTGTCACTGCGAAGAAGACGGATTTTGGAGCTTAAGCA
GAATTCTAGAGTGCCAAAAAGTGAGTGATTTCTTGATTGCAATCGCTTAT
TTCTCGATCCCTATTGAGTTACTCTACTTCATTAGCTGCTCCAATGTGCC
CTTCAAATGGGTCAATCCACAAAGGACTATGAATGCAATGAATTGAACAA
GAACCCATT
>CL10.Contig2_All    size  411    gap  0  0%
GAATGCAATGAATTGAACAAGAACCCATTTGAAGGGCACATTGGAGCAGC
TAATGAAGTAGAGTAACTCAATAGGGATCGAGAAATAAGCGATTGCAATC
AAGAAATCACTCACTTTTTGGCACTCTAGAATTCTGCTTAAGCTCCAAAA
TCCGTCTTCTTCGCAGTGACAGTGGGAGAACCCATTGACTACAGCAGAAA
CAGATAACAGTAGAGAAGAAATACACCAAAAAAGAGCAAATGCTTTTTTT
ACCATTGCTGCTGCAAAGGGCCGGCCCTGGGCAGAAGCCTAGAAAGTCGC
TGCTTCAGACCCGGAAAAAATTGCCAAGATCCAATACTCCAGGAGGAGTG
TTTACAAAGATATCATCATCTTCAAGAATCTAAATTACCCATACAAAACA
GCAATCAGAGA
>CL12.Contig1_All    size  1123    gap  0  0%
CTCAAGAAGCTTTCTTCTGGGAACTGTTTGGAATCTTTAAATATCTCTCA
GGGCCTATTTGGATTATCCTTCTTATTACTGCTTTGACTTGGATTGGCTG
GTTTCCATTTATTTTGTATGATACTGATTGGATGGGTCGAGAAATCTACG
GAGGCGAGCCAAATGAAGGGCAGAATTACAATATGGGAGTCAGAATGGGT
GCATTGGGTTTGATGTTGAATTCTGTGCTTCTTGGAATAACTTCATTGCT
CATGGAGGTTCTCTGCCGGAAGTTAGGGGCTGGTGTGGTGTGGGGTATTT
CAAATATCTTAATGTCGCTGTGCTTTGTATCGATGATTGTAATTGCTTAC
ATTGCAAGCCATGTGGACAAAGTAGGCGATGGTCTACCTCCAAATGGTGT
TGTAGCTGCTGCACTTGTAGTTTTTGCTATTCTCGGGATTCCTTTGGCTA
TCACGTACAGTGTTCCGTATGCCTTGATATCTTCACGTATTGAGTCCCTA
GGACTTGGGCAAGGCTTATCAATGGGTGTTCTGAATCTGGCAATTGTGAT
TCCACAGATTGTGGTGTCTCTTGGAAGTGGACCATGGGATCAGCTATTTG
GTGGTGGTAACTCACCAGCTATAGCCGTGGCAGCAGTTTCAGCCTTTGTC
AGTGGGCTTGTCGCCATTTTGGCTATCCCAAGATCCAGATCTCATAAAGC
CAGAGGCCACCAATGAGAGCTTTAATACGCATGTTCGGTAACAATAACTC
CTGAATACGCATTTTCAGTGTGTTCAACACATCTGTCTTTGCCGAGATAG
CCGGGAGTAGCATCCAGAAGATTAAGAAGACTCTGAATTTTTTCAGGTTA
CCTATCTTCCAAAATAAGTTATATACACGTCGAAATTCCATACTTCCTGG
GGCAGATTTGGTTATAATATTGACACTGATCGATTAGTATTTCACATTTA
AACAGTTATGATTCTGTGAGGTTGATGAGGTTGGCATTGAAACAAACTAG
CCTCAAACACACATTCCAGGCATCTTACTACATGATTTGTAATCTGTGAA
GACTTTGAATGTGTGAGTACAATAACAATGATGCTCAGCAGGACGCTAGT
CATATCTTAGTGCGCATGAACGA
>CL12.Contig2_All    size  883    gap  0  0%
CTCAAGAAGCTTTCTTCTGGGAACTGTTTGGAATCTTTAAATATCTCTCA
GGGCCTATTTGGATTATCCTTCTTATTACTGCTTTGACTTGGATTGGCTG
GTTTCCATTTATTTTGTATGATACTGATTGGATGGGTCGAGAAATCTACG
GAGGCGAGCCAAATGAAGGGCAGAATTACAATATGGGAGTCAGAATGGGT
GCATTGGGTTTGATGTTGAATTCTGTGCTTCTTGGAATAACTTCATTGCT
CATGGAGGTTCTCTGCCGGAAGTTAGGGGCTGGTGTGGTGTGGGGTATTT
CAAATATCTTAATGTCGCTGTGCTTTGTATCGATGATTGTAATTGCTTAC
ATTGCAAGCCATGTGGACAAAGTAGGCGATGGTCTACCTCCAAATGGTGT
TGTAGCTGCTGCACTTGTAGTTTTTGCTATTCTCGGGATTCCTTTGGCTA
TCACGTACAGTGTTCCGTATGCCTTGATATCTTCACGTATTGAGTCCCTA
GGACTTGGGCAAGGCTTATCAATGGGTGTTCTGAATCTGGCAATTGTGAT
TCCACAGATTGTGGTGTCTCTTGGAAGTGGACCATGGGATCAGCTATTTG
GTGGTGGTAACTCACCAGCTATAGCCGTGGCAGCAGTTTCAGCCTTTGTC
AGTGGGCTTGTCGCCATTTTGGCTATCCCAAGATCCAGATCTCATAAAGC
CAGAGGCCACCAATGAGGTATTCAAGGGTCTGGGTAAAGTCTCCACTTAC
TGGTTATTGATGTAGCAGTGGAAACTTGAATGTGAAATAAGCTCTAGCCA
TGTTGCTGAGAGTGGTTTGAGTTAATTAGTAGTGAAACATGGAAGGCGTT
GTCTCTGTGTGACGAAAAATGACTCTTTAAAGG
>CL12.Contig3_All    size  1890    gap  0  0%
GAGAGAGAGAGAGAGAGAGAAACGGACCGAAATGAAGTCGTCAGAATCCA
ATCGCCGCCGATCGGGGCATCGTCCGCCGGTCCAAGAGCCGGTCCGACCG
AAAACCCCTCTCCGCAAGCTCTTTAGAGTCGCCTTGGTGGCCTGCGGCAT
ACAATTCGGGTGGGCCTTACAGCTATCCCTCTTAACCCCTTACGTTCAAG
AGCTAGGGATTCCACACGCCTTCGCCAGCGTGATCTGGCTGTGCGGACCG
CTCTCGGGTTTCTTCGTCCAGCCACTGGTCGGACACATGAGCGACAGGTG
CAAGAGCCGGTTCGGTAGACGGAGGCCGTTTATTGTAGCTGGAGCGAGTT
TAATTGTGGTTTCTGTCATGATTGTGGGCCACTCGGCCGATATCGGGTGG
GTGTTTGGCGATCGGGATGGATCCAAGGTTGGGGCGATATATGCTTTTGT
GGTGGGTTTTTGGTTGCTGGATGTTGCTAATAATACGACTCAGGGACCTT
GTAGAGCCCTGCTTGGCGACCTTACTGGTGGCGATCCCCGCAGGACTCGA
GTGGCAAATGCTTATTTCTCATTGTGTATGGCTGTTGGTAACATACTTGG
CTTTGCTACTGGATCATACAGTGGCTGGTTTAAGATTTTTCCTTTCACAG
TCACCTCTGCGTGCAATGCTGACTGTGCCAATCTCAAATCTGCTTTCTAC
CTTGACGTTGCTTTCATTTTTATAACTACGTATTTAAGCATCACAGCTGG
CGATGAGCCGCCCCTGAACCATGGGACCTCCCACTTACATGAGCAAATGC
CTGAACAGTCCAGCCAAGCTCAAGAAGCTTTCTTCTGGGAACTGTTTGGA
ATCTTTAAATATCTCTCAGGGCCTATTTGGATTATCCTTCTTATTACTGC
TTTGACTTGGATTGGCTGGTTTCCATTTATTTTGTATGATACTGATTGGA
TGGGTCGAGAAATCTACGGAGGCGAGCCAAATGAAGGGCAGAATTACAAT
ATGGGAGTCAGAATGGGTGCATTGGGTTTGATGTTGAATTCTGTGCTTCT
TGGAATAACTTCATTGCTCATGGAGGTTCTCTGCCGGAAGTTAGGGGCTG
GTGTGGTGTGGGGTATTTCAAATATCTTAATGTCGCTGTGCTTTGTATCG
ATGATTGTAATTGCTTACATTGCAAGCCATGTGGACAAAGTAGGCGATGG
TCTACCTCCAAATGGTGTTGTAGCTGCTGCACTTGTAGTTTTTGCTATTC
TCGGGATTCCTTTGGCTATCACGTACAGTGTTCCGTATGCCTTGATATCT
TCACGTATTGAGTCCCTAGGACTTGGGCAAGGCTTATCAATGGGTGTTCT
GAATCTGGCAATTGTGATTCCACAGATTGTGGTGTCTCTTGGAAGTGGAC
CATGGGATCAGCTATTTGGTGGTGGTAACTCACCAGCTATAGCCGTGGCA
GCAGTTTCAGCCTTTGTCAGTGGGCTTGTCGCCATTTTGGCTATCCCAAG
ATCCAGATCTCATAAAGCCAGAGGCCACCAATGAGTGTGTTCAACACATC
TGTCTTTGCCGAGATAGCCGGGAGTAGCATCCAGAAGATTAAGAAGACTC
TGAATTTTTTCAGGTTACCTATCTTCCAAAATAAGTTATATACACGTCGA
AATTCCATACTTCCTGGGGCAGATTTGGTTATAATATTGACACTGATCGA
TTAGTATTTCACATTTAAACAGTTATGATTCTGTGAGGTTGATGAGGTTG
GCATTGAAACAAACTAGCCTCAAACACACATTCCAGGCATCTTACTACAT
GATTTGTAATCTGTGAAGACTTTGAATGTGTGAGTACAATAACAATGATG
CTCAGCAGGACGCTAGTCATATCTTAGTGCGCATGAACGA
>CL12.Contig4_All    size  297    gap  0  0%
CTTCACGTATTGAGTCCCTAGGACTTGGGCAAGGCTTATCAATGGGTGTT
CTGAATCTGGCAATTGTGATTCCACAGATTGTGGTGTCTCTTGGAAGTGG
ACCATGGGATCAGCTATTTGGTGGTGGTAACTCACCAGCTATAGCCGTGG
CAGCAGTTTCAGCCTTTGTCAGTGGGCTTGTCGCCATTTTGGCTATCCCA
AGATCCAGATCTCATAAAGCCAGAGGCCACCAATGAGGTACTTTGTTGTA
TAAAGAATTTTGCAACTCGTTTCTTTTTCAACACGAAGATTGATATA
>CL13.Contig1_All    size  2412    gap  0  0%
CCAGTTCCTTCGCTGAGCAGAACAATAGGTCCTTACATCATCTGTACGCA
AATCGTAGTTAATCTTGGGAACAAGGAGACAAAGTACAAACCATCTTGCA
GAGAAGAATTCCATCTCAGGGTTACCTCTAATAAAAAGAAAATCCAACAT
GACATCAGCGTTAAATTTCCAAAATAAAAACAACAGGTCAAAATGAATGT
AGCCGCAACAAAGGAGAGAGAAAAACAAAGATTGTAGTTACACAAAACAC
CAATGAGGTGAGAACTTCCTAACCCGACCTGTATCGCGTCCGCTGAGGTG
TTCAAACTTCAAAGTTTCTGAGGAGCTGCCGCCATTGGCAGGCTTGGTTT
TTGAACTGGAGGTGGAGGGGCCGCTACCGTTGGGAGGCTTGGTTTTTGAA
CTGGCGGAGGAGGAGCCACCAACGGAAGGCTTGGTTTTCTGAGAGGAGGA
GAAACCTGCCTCTGCAACTTGTGCCTCTCCTCCCCAAGGGCAGAAACAAC
TTCTTGTTTCCTCTTGACCTTTTTCTTTGTTAATGCACCCATTGTACTAA
TGTCGTTGAGATTACTTAGAACTCCCTTTACTTTCTCTTGCTTTGGCCGG
TGCAAGTTGGTACTGTCCAATATACTATTTGACACCCTAACTTGTGCCTC
TCTTGCTTCTGCTGCATTAGGGACTGGCTGCTTGTGTGAAGTTAAACCAT
AATTAATAGAATCAGTGACCAACTTCTCTTGTGTATTTTGTGGCTGAGCT
ATAGAACTACTATCGACTCGAACTGCTTCCTCATCCCTCTGAATCAACAG
CTTCTTCCTCTTTATTTTCTCCTGATCCTTATCCCGGCTGTACAGTGTCC
TCTTCCTATCCTTTGCTCTACATATAGCCCGTTTAATTCCATGGTTGTCC
ATATATCCTTCTGGCCATAGTTTTGCAAGCTCTGAATAAAGCTTTCTGGC
TTGTGGACCTGCATCTTCATCCAGCCCTTGCACATAAAGGTCGTAGAGAT
CACAAATCTTGTCCTCTAAAGCATCATCCATGCAATATTTTCTTTTGATT
ACATCTTTCCCTTCATTGCCAATTTCTTGAAAATCATCAGATGCTCCAGC
TTGTTGCTCAAGTGCCTTCGACTTCATGTAGGGCACTCGTGCTCTAATCA
GTTCAGCGACATCCTTTTTCATCTGGTCAAATCTATCATCTTTCTCCTTT
TTGGCTGATAACCCCATAATAACCATGTCTTTGAGGTTTCTCTTTAACGT
CCTTAGCTGTACCAAGTGTCCAACAATACTCATAAGTCGATTAATGAGCT
CCTTCGTTATTTTTCCATGGCTTGCCTGCGCTAATCTAGCAACTTTCCCA
AGCTTCTGCTTTACTTCACGTGGCAACCTCCTCTTGATTGCCTGAGATGA
TATATCAGCATCCTGAACTTCCATGGACGGTGGTCTTGCTGTTGTACATA
GATAGAGACAATTAATTGACTTTCACTACAATTCCAGTATCAACTAATCA
TTACAATAATCACAAAATAGTTCACATACATTCTGCAACTATGTTCTCTA
ACTCTCTAAAGGCTTTCTCAAGCATCGAACTCTTATATCTAACGCTGGAA
CCTTCCTTTCTCTGCTGGAGTGGAGCCTTCTGCATGATCACAGTTGGCAT
GGAATGCATTCCCTCAGAAACATTAAGGTCAAATCTTTCGCGTATGCCAT
CTTTTTCTCTCCGTTGAACTGCTTGATCCAACTCATCAACGTCAATAGAT
GATTTTGCAAACTGGGTTTTGGATTGTGCATGAGAACTTTTGCCATGACA
CCTCTCACCTGAAGCATCAGCAAAATCACCTCCATCTTTCAATTTGTCAC
CCTGGAAGGTAGATGGGGCCATTGCCTTCTGCTTGTTGATATCATTTTCC
TCGGGTCTAAGCAAAGAGGGATCGCCTTCTGAAACTTTTGAAGAACGAGT
CGGATCCAATGAAGTTTTTGTTTCAGCATATTTCTTTTTAGCAGGAACTG
CAGAAGAATTCATCTGATTCTGGAATTTCATCTCTTCAGGTCGTACACTT
GGTAAAGCCACAATGTGAGAGGGACCAATAGAGGTCTTCCCAACCAAAGG
CTCTGACTTTTCAGCTTCTTTCTTTCGTACTTTTACATTCTTATGTGGAA
CGGCCACATCATCACCCTCACCATGACCTTTTGCTGGATCTTTTCTTCTC
CTTTTCTTAGGTTGTTGGTTAGGCATTAACACAGGTTCATTAATGCGTTC
CAATTTCCCACGATTGACAAAGAATCCGTCATGTTTTATGGCTGAGTTAT
CAACCTGAAAATAGTCATCCAGCTCTGTATCGTCTATGAACGAATCTTCT
GTATCATACTCATCATCGTCAGGAATATCATTAAGATCTTCATCATCGCT
ACTGTTTTTACC
>CL13.Contig2_All    size  2776    gap  0  0%
CTCTCTCTCTCTCTCTAAAAGCAATCCCTTTCTTCCTAATAAGGTTAATT
AACTCAATCTCTTCTCTCTCACTCTAAAATCTTCAAGCCCTAGATTACCT
CAATTTCAATTTTTTACATCAATCAATGGGGGAAGACAAGGGCAGTGGCG
GTGAATCGGCTAGGGCTTCGACGTCGTCCTTCGTTACGGTGGGTGAGCGG
CAGAGGTTCACGGTGGAGTTGAGACCAGGGGAAACCACTATCGTTTCGTG
GAAGAAGCTCGTTAAGGACTCGAGCAAGGTCGGGAGACCCGCCTCCGTCC
CCGAACCGCCGCCGTCCAATGCTCACCCGGCCCTCGAGTCTCGGTTGGCT
CCGGTACATGCTGATGAAAATGACGTGAACGATGCCCCCCCTGCAAGTCG
TTTTAGTGCTGTCATAGAAAAAATAGAACGCCTATATGTGGGTAAAAACA
GTAGCGATGATGAAGATCTTAATGATATTCCTGACGATGATGAGTATGAT
ACAGAAGATTCGTTCATAGACGATACAGAGCTGGATGACTATTTTCAGGT
TGATAACTCAGCCATAAAACATGACGGATTCTTTGTCAATCGTGGGAAAT
TGGAACGCATTAATGAACCTGTGTTAATGCCTAACCAACAACCTAAGAAA
AGGAGAAGAAAAGATCCAGCAAAAGGTCATGGTGAGGGTGATGATGTGGC
CGTTCCACATAAGAATGTAAAAGTACGAAAGAAAGAAGCTGAAAAGTCAG
AGCCTTTGGTTGGGAAGACCTCTATTGGTCCCTCTCACATTGTGGCTTTA
CCAAGTGTACGACCTGAAGAGATGAAATTCCAGAATCAGATGAATTCTTC
TGCAGTTCCTGCTAAAAAGAAATATGCTGAAACAAAAACTTCATTGGATC
CGACTCGTTCTTCAAAAGTTTCAGAAGGCGATCCCTCTTTGCTTAGACCC
GAGGAAAATGATATCAACAAGCAGAAGGCAATGGCCCCATCTACCTTCCA
GGGTGACAAATTGAAAGATGGAGGTGATTTTGCTGATGCTTCAGGTGAGA
GGTGTCATGGCAAAAGTTCTCATGCACAATCCAAAACCCAGTTTGCAAAA
TCATCTATTGACGTTGATGAGTTGGATCAAGCAGTTCAACGGAGAGAAAA
AGATGGCATACGCGAAAGATTTGACCTTAATGTTTCTGAGGGAATGCATT
CCATGCCAACTGTGATCATGCAGAAGGCTCCACTCCAGCAGAGAAAGGAA
GGTTCCAGCGTTAGATATAAGAGTTCGATGCTTGAGAAAGCCTTTAGAGA
GTTAGAGAACATAGTTGCAGAATCAAGACCACCGTCCATGGAAGTTCAGG
ATGCTGATATATCATCTCAGGCAATCAAGAGGAGGTTGCCACGTGAAGTA
AAGCAGAAGCTTGGGAAAGTTGCTAGATTAGCGCAGGCAAGCCATGGAAA
AATAACGAAGGAGCTCATTAATCGACTTATGAGTATTGTTGGACACTTGG
TACAGCTAAGGACGTTAAAGAGAAACCTCAAAGACATGGTTATTATGGGG
TTATCAGCCAAAAAGGAGAAAGATGATAGATTTGACCAGATGAAAAAGGA
TGTCGCTGAACTGATTAGAGCACGAGTGCCCTACATGAAGTCGAAGGCAC
TTGAGCAACAAGCTGGAGCATCTGATGATTTTCAAGAAATTGGCAATGAA
GGGAAAGATGTAATCAAAAGAAAATATTGCATGGATGATGCTTTAGAGGA
CAAGATTTGTGATCTCTACGACCTTTATGTGCAAGGGCTGGATGAAGATG
CAGGTCCACAAGCCAGAAAGCTTTATTCAGAGCTTGCAAAACTATGGCCA
GAAGGATATATGGACAACCATGGAATTAAACGGGCTATATGTAGAGCAAA
GGATAGGAAGAGGACACTGTACAGCCGGGATAAGGATCAGGAGAAAATAA
AGAGGAAGAAGCTGTTGATTCAGAGGGATGAGGAAGCAGTTCGAGTCGAT
AGTAGTTCTATAGCTCAGCCACAAAATACACAAGAGAAGTTGGTCACTGA
TTCTATTAATTATGGTTTAACTTCACACAAGCAGCCAGTCCCTAATGCAG
CAGAAGCAAGAGAGGCACAAGTTAGGGTGTCAAATAGTATATTGGACAGT
ACCAACTTGCACCGGCCAAAGCAAGAGAAAGTAAAGGGAGTTCTAAGTAA
TCTCAACGACATTAGTACAATGGGTGCATTAACAAAGAAAAAGGTCAAGA
GGAAACAAGAAGTTGTTTCTGCCCTTGGGGAGGAGAGGCACAAGTTGCAG
AGGCAGGTTTCTCCTCCTCTCAGAAAACCAAGCCTTCCGTTGGTGGCTCC
TCCTCCGCCAGTTCAAAAACCAAGCCTCCCAACGGTAGCGGCCCCTCCAC
CTCCAGTTCAAAAACCAAGCCTGCCAATGGCGGCAGCTCCTCAGAAACTT
TGAAGTTTGAACACCTCAGCGGACGCGATACAGGTCGGGTTAGGAAGTTC
TCACCTCATTGGTGTTTTGTGTAACTACAATCTTTGTTTTTCTCTCTCCT
TTGTTGCGGCTACATTCATTTTGACCTGTTGTTTTTATTTTGGAAATTTA
ACGCTGATGTCATGTTGGATTTTCTTTTTATTAGAGGTAACCCTGAGATG
GAATTCTTCTCTGCAAGATGGTTTGTACTTTGTCTCCTTGTTCCCAAGAT
TAACTACGATTTGCGTACAGATGATGTAAGGACCTATTGTTCTGCTCAGC
GAAGGAACTGGAATCGGTGGATGTGA
>CL14.Contig1_All    size  1072    gap  0  0%
TCTCTCTCTCTCTCTCTCCCCCAAGAATGGAACCACCATCCCTGCTCCTC
CCCATCTCACTGTTCATCCTCCTCCTCCTCCCGCCGTCTCTCATCACCTC
CGCTCGCTTTCCTCCCACACCCACCGCCTCCCCATCCCCAGCCGAATCCC
CATCCTCCTCCCCACCATCATCCCATTCCACCAAATCTCCATCCCCAACC
ACAAACCCTTCTCCCTCCTCCTCAACCTCCCAGCTCGACCCTAAACAACT
CAGAGCCCTCCAATCCCTCAACATCCCCACCTCCAAAGACCCCTGCAGAT
CTCTTCATCCCACTATCATCTGCGACAACTCCGCCCCCTTCCGCCATCTC
CTCTCTCTCCTCCTCTCCAACTGCTCCGACGATGTCCAGCTCTCCGTCAC
TGCCCTCGATTCCCTCTCCACACTCACCACTCTCCAATTCCTTAACTGCC
CTTCCGTCACCCCTGTCCACTTCCCCCCCGGCCTCGCCTCCAACCTCCGC
TCCTTCACTGCCATCCACAGCTTGAAAAAACTCACCGGTGTTTTCCTCAG
CCGCCTCCGTAACCTCACCGACTTAACCCTCTCCGGCGTTATTGTCAACG
CCAGCGGCCCTTCCATCATTCTGTCAAACATGAAATACCTCAAATCTGTC
ACCATTTCGCAAGCGAATCTCTCAGGGTATCTCCCAAAACACTGGCATTA
TACTAACCTCACCCACATCGACTTCTCTATCAACAGGCTGATTGGAAAAA
TACCCAGTTCCTTAACCCAACTCGATAACCTTCAGTCTCTAAATCTCAGT
TCAAATGAGCTAGATGGAGAGATACCCACTTCGATTGGCGACTTAATATC
CCTCCAAAACCTCTCTCTCTCGTCCAATTCCTTTTCTGGACCGATACCCG
ACTCATTGGCGGCTATACCCTCGTTAATCCATCTGGATCTGGGAAGGAAT
CAGCTTAACGGGTCGATCCCTAAATTCATTGCCGATATGAAAGAGTTGAG
GTACTTAAATCTCGAGAAGAACAACTTTAAAGGCATAATGCCGTTCAATG
CTTCGTTCATAAAGAGACTGGA
>CL14.Contig2_All    size  834    gap  0  0%
GCCGCTAACCGCCACTGATGTATATCGAATGACAAAATAAATAAATAAAT
AAATAAAACCCCAAATTCCAAAATCAATTGAACACAGCAGAAGGCAAGCA
TCTGTGGCCGCCTCCCCATCCCCAGCTGAATCCCCCTCCTCCTCCCCATC
ATCATCCCATTCCACTAAATCTCCATCCCCAACGACAAACCTTTCTCCCT
CGTCCTCAACATCCCTGCAGATCTCTTCATCCCACTATCATCTGCGACAA
CTCCGCCCCCTTCCGCCATCTCCTCTCTCTCCTCCTCTCCAACTGCTCCG
ACGATGTCCAGCTCTCCGTCACTGCCCTCGATTCCCTCTCCACACTCACC
ACTCTCCAATTCCTTAACTGCCCTTCCGTCACCCCTGTCCACTTCCCCCC
CGGCCTCGCCTCCAACCTCCGCTCCTTCACTGCCATCCACAGCTTGAAAA
AACTCACCGGTGTTTTCCTCAGCCGCCTCCGTAACCTCACCGACTTAACC
CTCTCCGGCGTTATTGTCAACGCCAGCGGCCCTTCCATCATTCTGTCAAA
CATGAAATACCTCAAATCTGTCACCATTTCGCAAGCGAATCTCTCAGGGT
ATCTCCCAAAACACTGGCATTATACTAACCTCACCCACATCGACTTCTCT
ATCAACAGGCTGATTGGAAAAATACCCAGTTCCTTAACCCAACTCGATAA
CCTTCAGTCTCTAAATCTCAGTTCAAATGAGCTAGATGGAGAGATACCCA
CTTCGATTGGCGACTTAATATCCCTCCAAAACCTCTCTCTCTCGTCCAAT
TCCTTTTCTGGACCGATACCCGACTCATTGGCGG
>CL15.Contig1_All    size  301    gap  0  0%
AGGTGAGCAGCCTTGCCAAAGAAGGTGTGGACACCAGTGGCGATCACCAC
TGCTTCTATCTCTCCCTGTTTGCAAGTTGAACCCGAATAAACCCCTTCCC
CAGGGCCCTTTGTCACGGGAAGGGACTCACCAGTCAGAGCCGACTGGTCT
ACTTTCAATGGATCACCATCAGCAGGAATTATATCCCCAAGTTTGATACT
AATTATGTCACCTGGAACAAGAACAGCTGCATCTTTCTCACTCCATTTCC
CATCTCGAAGAACCTTTGCTTTAGGTGCAAGACGAGCCATGAGAGCTGCA
G
>CL15.Contig2_All    size  1015    gap  0  0%
GGTGAGTGAATCTACCGCATTCTCTTCTACAAAGCCCAATTGAACTTCAC
AATCACGTTTCCATCTCTGGGTAGTCTTTGATTGATATTAATTTTGCAGG
GTTTTGATGGGTTCTGATCTTTAACTGTTGTTATAGCGAGAAAAATTACA
GATACAGCGGGGAAAAAACAAAGAGAGAGAAGAACAGGAGAAAGAGAGAG
AGACGATGGCAGAGAAACCTGAAGTTCTGGAGGCTGTGTTGAAGGAAGCT
GTGGATTTGGAAAACATACCCATTGAGGAAGTTTTTGAGAATCTGAGATG
TAGCAAAGAGGGTTTATCCGCTGAGTCTGCTCTGCAAAGGCTAGAGCTAT
TTGGCTATAACAAACTTGAGGAGAAGAAGGAGAGTAAATTCTTGAAGTTT
TTGGGCTTTATGTGGAACCCTCTGTCATGGGTGATGGAAGCTGCTGCTAT
CATGGCGATTGCCCTTGCCAACGGCGGAGGAAAGCCTCCCGATTGGCAAG
ATTTTGTGGGTATAATCACTCTGCTGGTGATTAACTCCACAATTAGTTTC
ATTGAAGAAAACAATGCAGGAAATGCTGCTGCTGCTCTCATGGCTCGTCT
CGCTCCCAAAGCCAAGGTTCTTCGAGATGGAAGGTGGAGCGAGGAAGATG
CTGCTATTTTAGTGCCCGGAGATGTCATTAGTATTAAACTTGGAGATATA
GTTCCTGCCGATGCTCGTCTTCTTGAGGGTGATCCTCTGAAAATTGACCA
GTCTGCTCTAACTGGCGAGTCACTTCCTGTGACAAAAGGCCCTGGTGATG
GCGTTTACTCTGGTTCGACCTGCAAGCAAGGAGAGATTGAGGCTGTAGTT
ATTGCCACTGGTGTTCATACCTTCTTTGGGAAGGCTGCTCACCTTGTTGA
TTCCACTAATCAAGTGGGCCACTTTCAAAAGGTCTTGACTGCAATTGGAA
ACTTCTGTATATGTTCTATTGCGGTGGGAATGATAATCGAGATCATTGTG
ATGTATCCCATCCAA
>CL15.Contig3_All    size  299    gap  0  0%
TGATGAGCTCATCGAGAAGGCTGATGGGTTTGCTGGAGTCTTCCCTGAGC
ACAAGTATGAGATTGTGAAGAAGCTGCAAGAGAGGAAGCACATTTGTGGA
ATGACGGGAGACGGAGTGAACGATGCCCCAGCACTCAAGAAGGCAGATAT
TGGTATAGCCGTGGCAGATGCCACCGACGCAGCCCGGGGAGCTTCTGACA
TCGTTTTGACCGAGCCAGGACTCAGCGTGATTGTGAGCGCCGTGTTGACA
AGCCGAGCCATCTTTCAAAGAATGAAGAACTACACCATTTATGCGGTTT
>CL15.Contig4_All    size  1052    gap  0  0%
GTTTATTTTAACACTGAACGGAACAGGCCTGCATGCTTTAATACAAAAGG
TTGTGGGGACTGGTAAAGTAACTGTTCCAACTCTCTTATAAGTCTCCACG
ATTCCATTTTACTATTTTTTTGCAGATTTGGTGTAGGGTTTTGATGGGTT
CTGATCTTTAACTGTTGTTATAGCGAGAAAAATTACAGATACAGCGGGGA
AAAAACAAAGAGAGAGAAGAACAGGAGAAAGAGAGAGAGACGATGGCAGA
GAAACCTGAAGTTCTGGAGGCTGTGTTGAAGGAAGCTGTGGATTTGGAAA
ACATACCCATTGAGGAAGTTTTTGAGAATCTGAGATGTAGCAAAGAGGGT
TTATCCGCTGAGTCTGCTCTGCAAAGGCTAGAGCTATTTGGCTATAACAA
ACTTGAGGAGAAGAAGGAGAGTAAATTCTTGAAGTTTTTGGGCTTTATGT
GGAACCCTCTGTCATGGGTGATGGAAGCTGCTGCTATCATGGCGATTGCC
CTTGCCAACGGCGGAGGAAAGCCTCCCGATTGGCAAGATTTTGTGGGTAT
AATCACTCTGCTGGTGATTAACTCCACAATTAGTTTCATTGAAGAAAACA
ATGCAGGAAATGCTGCTGCTGCTCTCATGGCTCGTCTCGCTCCCAAAGCC
AAGGTTCTTCGAGATGGAAGGTGGAGCGAGGAAGATGCTGCTATTTTAGT
GCCCGGAGATGTCATTAGTATTAAACTTGGAGATATAGTTCCTGCCGATG
CTCGTCTTCTTGAGGGTGATCCTCTGAAAATTGACCAGTCTGCTCTAACT
GGCGAGTCACTTCCTGTGACAAAAGGCCCTGGTGATGGCGTTTACTCTGG
TTCGACCTGCAAGCAAGGAGAGATTGAGGCTGTAGTTATTGCCACTGGTG
TTCATACCTTCTTTGGGAAGGCTGCTCACCTTGTTGATTCCACTAATCAA
GTGGGCCACTTTCAAAAGGTCTTGACTGCAATTGGAAACTTCTGTATATG
TTCTATTGCGGTGGGAATGATAATCGAGATCATTGTGATGTATCCCATCC
AA
>CL15.Contig5_All    size  249    gap  0  0%
CATTGAGGAAAACAATGCAGGCAATGCAGCTGCTGCCCTTATGGCAGGTC
TTGCTCCCAAAACCAAGGTGTTGAGAGATGGAAAGTGGAGCGAGCAGGAT
GCAGCGATCTTAGTTCCAGGAGATGTGATTAGCGTCAAGCTGGGAGATAT
CATCCCAGCCGACGCTCGTCTTCTGGAGGGAGATCCCTTAAAAATTGACC
AATCTGCCCTCACAGGCGAGTCCCTCGCTGTGACAAAGCACCCCGGACG
>CL15.Contig6_All    size  342    gap  0  0%
GCTGCATTGCCTGCATTGTTTTCCTCAATGAAACTGATGGTTGAGTTAAT
GATGAGCAGCACAATGATACCAACAAAGTCTTGCCAATCCGGAGGCTTCC
CCCCTCCATTTGCAAGGGCAATAGCCATAATGGCAGCACTCTCCATAACC
CATGATAGGGGATTCCACATAAAACCCAAAAACTTGAGAAGCTTGCTTTC
CTTCTTCTCTTCCAGCTTGTTGGGGCCGAAGATTTGGAGCCTCTTTTCTC
CTTCTTCTGAGGACAGACCCTCCCTCGTGCATTTTAGTTGCTCGAAGACT
TCCTCGATCGGTATGTTTTCGAGATCTACAGTCTCATTTTTT
>CL15.Contig7_All    size  6268    gap  0  0%
TCTCTCTCTCTCTCTCTGCTTTTTTTTTTTTTGTTTCTCTCCGAAGCGGC
TTAATTGTTAGGCGATCGAGATGAGTGGTAAGGGTTCGAGCCTCGAAGGG
CTCAAGAACGAGACTATTGATCTGGAAAAGGTTCCTATTGAGGAAGTGTT
TGAGCAGCTGAAATGCACGAGCGAAGGTTTAAGTTCAGAGGAAGGAGCCA
ACAGGCTTCAGATCTTCGGACCAAACAAACTCGAAGAGAAAAAGGAAAGC
AAGATACTGAAGTTTCTCGGGTTCATGTGGAATCCTCTCTCATGGGTGAT
GGAAATGGCAGCTATAATGGCAATTGCACTAGCCAATGGCGAAGGAAAGC
CTCCAGATTGGCAGGACTTTTTAGGCATTATTTGCTTGCTGGTGATAAAC
TCCACCATCAGTTTCATTGAAGAAAACAATGCTGGTAACGCTGCTGCTGC
TCTTATGGCTGGTCTTGCCCCCAAAACTAAGGTACTTAGGGATGGTCGAT
GGAGTGAGCAAGATGCTGCAATTCTGGTTCCTGGAGACATCATCAGTATC
AAATTGGGAGATATTGTCCCTGCTGATGCTCGTCTCCTTGATGGCGATCC
TTTAAAAATTGACCAGTCTGCCCTTACCGGAGAATCACTTCCTGTGACCA
AAAACCCATCCGATGAAGTCTTCTCCGGTTCAACTTGCAAACAAGGCGAG
ATTGAAGCTGTTGTCATTGCCACCGGTGTCCACACCTTCTTTGGGAAGGC
TGCACACCTTGTTGACAGCACAAACCAAGTTGGGCACTTCCAAAAAGTGC
TCACTGCAATTGGAAACTTCTGTATTTGTTCCATTGCTGTTGGTATGCTG
GTGGAGATTGTCGTTATGTACCCGATTCAAAAAAGGAAGTACAGAGACGG
GATCGACAATCTCCTTGTTCTATTAATCGGAGGCATCCCCATCGCTATGC
CCACCGTTTTGTCTGTGACAATGGCTATTGGGTCACACAGGTTGTCACAG
CAGGGTGCCATTACCAAGAGAATGACTGCCATTGAGGAGTTGGCAGGAAT
GGATGTTCTCTGCAGTGACAAGACTGGAACCCTTACCCTAAACAAACTTA
GTGTTGACAAAACCCTGATTGAGGTTTTTGCAAAGGGAGTGGATAAAGAT
CATGTATTGCTTCTTGCTGCTAGGGCTTCTAGGACTGAAAACCAGGATGC
TATTGACGCTGCCATTGTTGGGATGCTTGCTGATCCAAAGGAGGCCAGGG
CTGGTATTAGAGAGGTACATTTCTTCCCATTCAATCCTGTGGACAAGAGG
ACTGCTTTGACCTACATTGATGCTCAGGGGAATTGGCACCGAGCTAGCAA
AGGTGCCCCTGAACAGATTTTAACCCTTTGCAATGCCAAGGAAGATGTGA
AGAAGAAGGTCCATGCCATCATTGATAAATTTGCTGAACGGGGACTTCGG
TCATTGGCTGTTGCAAGTCAGGAAGTGCCAGAGAAGACAAAAGAAAGTCC
AGGTGGCCCATGGCAATTTGTCGGATTGTTGCCCCTCTTTGATCCCCCCA
GGCATGATAGTGCAGAGACTATCCGCAGGGCTCTAAATCTAGGAGTAAAT
GTAAAGATGATTACTGGTGATCAACTTGCTATAGCTAAGGAGACCGGCCG
AAGACTTGGAATGGGAACAAATATGTATCCTTCTGCTTCTTTGCTTGGTC
AACACAAAGATGCATCCATAGCTGCCCTTCCGGTTGAGGAGTTGATTGAG
AAGGCAGATGGGTTTGCAGGTGTATTCCCAGAGCATAAATACGAAATCGT
GAAGAAGTTGCAGGAGAGGAAGCACATATGTGGAATGACAGGAGATGGTG
TGAATGATGCCCCTGCTTTGAAGAAGGCAGATATCGGAATTGCTGTTGCT
GATGCTACTGATGCTGCCCGGGGTGCTTCCGACATCGTGCTCACTGAACC
AGGACTCAGTGTTATCATCAGTGCGGTGCTCACAAGTCGAGCTATTTTCC
AAAGGATGAAGAATTACACAATATATGCAGTCTCGATCACAATCCGTATT
GTGTTTGGTTTCATGTTTATTGCCTTGATATGGAGGTTTGACTTCTCCCC
ATTCATGGTTTTGATCATTGCCATTCTAAATGACGGAACCATAATGACAA
TCTCAAAGGATCGAGTGAAGCCATCTCCATTACCCGATAGCTGGAAACTG
AAAGAGATTTTTGCTACCGGTATTGTGCTTGGTGGTTACTTGGCCTTGAT
GACTGTTGTATTCTTCTGGATCATGAAGGAAACTGACTTCTTCTCAGACA
AATTTGGTGTAAGATCTATAAGGAACAATGAGTATGAAATGATGGCTGCT
CTGTACTTACAAGTGAGTATTGTGAGCCAGGCTCTGATATTTGTCACTCG
ATCTCGCAGCTGGTCATTTTTGGAACGCCCCGGATTGTTATTAGTCGGTG
CTTTCTTGATTGCTCAGCTGGTAGCAACCGTGATAGCCGTCTACGCAAAC
TGGGGTTTTGCAAGAATTAAAGGAGTTGGTTGGGGATGGGCTGGAGTTAT
CTGGCTTTATAGCATTGTCTTCTATGTCCCACTTGACATGATGAAATTCG
CCATTCGTTACATCTTAAGTGGAAAGGCATGGCTTAATTTGCTCGAGAAC
AAGACTGCCTTCACCACAAAGAAGGATTACGGAAAAGAAGAGAGGGAAGC
TCAATGGGCACTAGCTCAGAGGACTTTGCATGGACTTCAACCACCCGAAG
CCTCTACTATATTCAATGAGAAAAGCAGCTACAGAGAGCTGTCTGAAATC
GCTGAACAGGCCAAGAGGAGAGCTGAGGTTGCAAGGCTTCGGGAGCTTAA
CACGCTCAAGGGGCATGTTGAGTCTGTGGTAAAGCTGAAAGGGCTGGACA
TCGATAACATCCAACAACATTATACTGTATGATGAAAAGAAGAAATTTTT
ATTAGCGAAGAAGGGCACTGCATCACAGCTCCAAGGCCCAAACCATAAAG
GGTAAGAAACCTTTATGCCTTTAACTAGATAAAAAATTCCTAGAACATGG
GAATATATAGTGGAACTATACGTAATTTTCTGTATTATGGATTGAAGTGC
CAACAGAGGTTCTGATTGGCTGCTCAACGGCATAGCATTCATTAAGCAGC
CAATCAGAACCTCTGTTGGCACTTCAATCCATAATACAGAAAATTACGTA
TAGTTCCACTATATATTCCCATGTTCTAGGAATTTTTTATCTAGTTAAAG
GCATAAAGGTTTCTTACCCTTTATGGTTTGGGCCTTGGAGCTGTGATGCA
GTGCCCTTCTTCGCTAATAAAAATTTCTTCTTTTCATCATACAGTATAAT
GTTGTTGGATGTTATCGATGTCCAGCCCTTTCAGCTTTACCACAGACTCA
ACATGCCCCTTGAGCGTGTTAAGCTCCCGAAGCCTTGCAACCTCAGCTCT
CCTCTTGGCCTGTTCAGCGATTTCAGACAGCTCTCTGTAGCTGCTTTTCT
CATTGAATATAGTAGAGGCTTCGGGTGGTTGAAGTCCATGCAAAGTCCTC
TGAGCTAGTGCCCATTGAGCTTCCCTCTCTTCTTTTCCGTAATCCTTCTT
TGTGGTGAAGGCAGTCTTGTTCTCGAGCAAATTAAGCCATGCCTTTCCAC
TTAAGATGTAACGAATGGCGAATTTCATCATGTCAAGTGGGACATAGAAG
ACAATGCTATAAAGCCAGATAACTCCAGCCCATCCCCAACCAACTCCTTT
AATTCTTGCAAAACCCCAGTTTGCGTAGACGGCTATCACGGTTGCTACCA
GCTGAGCAATCAAGAAAGCACCGACTAATAACAATCCGGGGCGTTCCAAA
AATGACCAGCTGCGAGATCGAGTGACAAATATCAGAGCCTGGCTCACAAT
ACTCACTTGTAAGTACAGAGCAGCCATCATTTCATACTCATTGTTCCTTA
TAGATCTTACACCAAATTTGTCTGAGAAGAAGTCAGTTTCCTTCATGATC
CAGAAGAATACAACAGTCATCAAGGCCAAGTAACCACCAAGCACAATACC
GGTAGCAAAAATCTCTTTCAGTTTCCAGCTATCGGGTAATGGAGATGGCT
TCACTCGATCCTTTGAGATTGTCATTATGGTTCCGTCATTTAGAATGGCA
ATGATCAAAACCATGAATGGGGAGAAGTCAAACCTCCATATCAAGGCAAT
AAACATGAAACCAAACACAATACGGATTGTGATCGAGACTGCATATATTG
TGTAATTCTTCATCCTTTGGAAAATAGCTCGACTTGTGAGCACCGCACTG
ATGATAACACTGAGTCCTGGTTCAGTGAGCACGATGTCGGAAGCACCCCG
GGCAGCATCAGTAGCATCAGCAACAGCAATTCCGATATCTGCCTTCTTCA
AAGCAGGGGCATCATTCACACCATCTCCTGTCATTCCACATATGTGCTTC
CTCTCCTGCAACTTCTTCACGATTTCGTATTTATGCTCTGGGAATACACC
TGCAAACCCATCTGCCTTCTCAATCAACTCCTCAACCGGAAGGGCAGCTA
TGGATGCATCTTTGTGTTGACCAAGCAAAGAAGCAGAAGGATACATATTT
GTTCCCATTCCAAGTCTTCGGCCGGTCTCCTTAGCTATAGCAAGTTGATC
ACCAGTAATCATCTTTACATTTACTCCTAGATTTAGAGCCCTGCGGATAG
TCTCTGCACTATCATGCCTGGGGGGATCAAAGAGGGGCAACAATCCGACA
AATTGCCATGGGCCACCTGGACTTTCTTTTGTCTTCTCTGGCACTTCCTG
ACTTGCAACAGCCAATGACCGAAGTCCCCGTTCAGCAAATTTATCAATGA
TGGCATGGACCTTCTTCTTCACATCTTCCTTGGCATTGCAAAGGGTTAAA
ATCTGTTCAGGGGCACCTTTGCTAGCTCGGTGCCAATTCCCCTGAGCATC
AATGTAGGTCAAAGCAGTCCTCTTGTCCACAGGATTGAATGGGAAGAAAT
GTACCTCTCTAATACCAGCCCTGGCCTCCTTTGGATCAGCAAGCATCCCA
ACAATGGCAGCGTCAATAGCATCCTGGTTTTCAGTCCTAGAAGCCCTAGC
AGCAAGAAGCAATACATGATCTTTATCCACTCCCTTTGCAAAAACCTCAA
TCAGGGTTTTGTCAACACTAAGTTTGTTTAGGGTAAGGGTTCCAGTCTTG
TCACTGCAGAGAACATCCATTCCTGCCAACTCCTCAATGGCAGTCATTCT
CTTGGTAATGGCACCCTGCTGTGACAACCTGTGTGACCCAATAGCCATTG
TCACAGACAAAACGGTGGGCATAGCGATGGGGATGCCTCCGATTAATAGA
ACAAGGAGATTGTCGATCCCGTCTCTGTACTTCCTTTTTTGAATCGGGTA
CATAACGACAATCTCCACCAGCATACCAACAGCAATGGAACAAATACAGA
AGTTTCCAATTGCAGTGAGCACTTTTTGGAAGTGCCCAACTTGGTTTGTG
CTGTCAACAAGGTGTGCAGCCTTCCCAAAGAAGGTGTGGACACCGGTGGC
AATGACAACAGCTTCAATCTCGCCTTGTTTGCAAGTTGAACCGGAGAAGA
CTTCATCGGATGGGTTTTTGGTCACAGGAAGTGATTCTCCGGTAAGGGCA
GACTGGTCAATTTTTAAAGGATCGCCATCAAGGAGACGAGCATCAGCAGG
GACAATATCTCCCAATTTGATACTGATGATGTCTCCAGGAACCAGAATTG
CAGCATCTTGCTCACTCCATCGACCATCCCTAAGTACCTTAGTTTTGGGG
GCAAGACCAGCCATAAGAGCAGCAGCAGCGTTACCAGCATTGTTTTCTTC
AATGAAACTGATGGTGGAGTTTATCACCAGCAAGCAAATAATGCCTAAAA
AGTCCTGCCAATCTGGAGGCTTTCCTTCGCCATTGGCTAGTGCAATTGCC
ATTATAGCTGCCATTTCCATCACCCATGAGAGAGGATTCCACATGAACCC
GAGAAACTTCAGTATCTTGCTTTCCTTTTTCTCTTCGAGTTTGTTTGGTC
CGAAGATCTGAAGCCTGTTGGCTCCTTCCTCTGAACTTAAACCTTCGCTC
GTGCATTTCAGCTGCTCAAACACTTCCTCAATAGGAACCTTTTCCAGATC
AATAGTCTCGTTCTTGAGCCCTTCGAGGCTCGAACCCTTACCACTCATCT
CGATCGCCTAACAATTAAGCCGCTTCGGAGAGAAACAAAAAAAAAAAAAG
CAGAGAGAGAGAGAGAGA
>CL15.Contig8_All    size  3469    gap  0  0%
AGAGAGAGAGAGAGAGAGAGACAGCAGGGGTTTGAAAAGCGAGGGGTATC
ATAAAGTGGTGGTGAGTGGCGACTCGTGATGGATATAAAGTGGCGTAGAG
CCTAAGCTGGGAACCCTCCTCTCTATATGCCATCGTTAACAAGTGTTGTT
GGGGATAGAAAGAAACCAAACCCAACCCATTCAATGAGTCACTAGCACTT
ATTAGCTAAATATATATAAATCGATCCACTCTCTCCATCAACTCGCTTAT
AATTTTGAAAGTACTGGTCTCCGTTCTTAATTTATTCTGTCTTGGGGCCG
GCCGGGCTGCTCTGCTCTGCTCTCTTAGCGCGCTTTTTGCCAAAGATCAT
CCATGGGTGGCGATAAGGCAATTAGTCTCGAGGAGATAAAAAACGAGACT
GTCGATCTGGAAAAGGTTCCAATTGAGGAAGTGTTTGAGCAGTTGAAATG
CACCAGAGAAGGTTTGAGTTCAGAGGAAGGAGCCAACAGGCTTCAGATCT
TTGGACCCAACAAATTGGAAGAGAAAAAGGAAAGCAAAATACTCAAGTTT
CTTGGATTCATGTGGAATCCGCTCTCATGGGTCATGGAAGCTGCAGCTGT
GATGGCAATTGCTCTGGCCAATGGTGACGGAAAGCCCCCGGATTGGCAGG
ACTTTGTGGGTATTATTTGCTTGCTGGTAATCAACTCCACCATCAGTTTC
ATTGAAGAAAACAATGCTGGTAATGCTGCTGCTGCTCTCATGGCCGGCCT
TGCACCGAAAACCAAGGTGCTTAGAGATGGGCGATGGAGTGAGCAGGATG
CTGCCATTCTGGTTCCAGGAGATATTATCAGTATCAAGTTGGGAGACATA
ATCCCTGCTGATGCTCGTCTTCTTGAGGGTGATGCATTAAAGGTTGATCA
GTCAGCTCTTACTGGCGAATCGCTTCCGGTGACCAAAAACCCGTATGAGG
AAGTCTTCTCTGGCTCAACTTGCAAACAAGGTGAGATTGAAGCTGTTGTG
ATTGCTACTGGTGTTCATACATTTTTCGGAAAGGCTGCACATCTTGTGGA
CAGTACCAACCAAGTTGGGCACTTCCAAAAGGTTCTTACGGCAATTGGGA
ACTTCTGTATCTGTTCCATTGGTATTGGGATGCTAGTCGAGATTATTGTA
ATGTACCCAATTCAGCACAGAAAGTACAGGAACGGAATTGATAACCTCCT
GGTTCTGTTGATTGGAGGCATTCCAATTGCTATGCCCACTGTCTTGTCTG
TCACAATGGCTATTGGGTCCCATCGGCTATCTCAGCAGGGTGCAATTACC
AAGAGAATGACAGCAATCGAGGAGATGGCGGGCATGGATGTGCTATGCAG
TGATAAGACCGGGACTCTAACCCTCAACAAACTGAGTGTTGACAAGAACT
TGATTGAGGTGTTTGCAAAGGGTGTGGACAAAGAACATGTGCTTCTTCTT
GCTGCAAGGGCTTCTAGGACTGAAAACCAGGATGCTATTGACGCTGCCAT
TGTTGGGATGCTTGCTGATCCAAAGGAGGCCAGGGCTGGTATTAGAGAGG
TACATTTCTTCCCATTCAATCCTGTGGACAAGAGGACTGCTTTGACCTAC
ATTGATGCTCAGGGGAATTGGCACCGAGCTAGCAAAGGTGCCCCTGAACA
GATTTTAACCCTTTGCAATGCCAAGGAAGATGTGAAGAAGAAGGTCCATG
CCATCATTGATAAATTTGCTGAACGGGGACTTCGGTCATTGGCTGTTGCA
AGTCAGGAAGTGCCAGAGAAGACAAAAGAAAGTCCAGGTGGCCCATGGCA
ATTTGTCGGATTGTTGCCCCTCTTTGATCCCCCCAGGCATGATAGTGCAG
AGACTATCCGCAGGGCTCTAAATCTAGGAGTAAATGTAAAGATGATTACT
GGTGATCAACTTGCTATAGCTAAGGAGACCGGCCGAAGACTTGGAATGGG
AACAAATATGTATCCTTCTGCTTCTTTGCTTGGTCAACACAAAGATGCAT
CCATAGCTGCCCTTCCGGTTGAGGAGTTGATTGAGAAGGCAGATGGGTTT
GCAGGTGTATTCCCAGAGCATAAATACGAAATCGTGAAGAAGTTGCAGGA
GAGGAAGCACATATGTGGAATGACAGGAGATGGTGTGAATGATGCCCCTG
CTTTGAAGAAGGCAGATATCGGAATTGCTGTTGCTGATGCTACTGATGCT
GCCCGGGGTGCTTCCGACATCGTGCTCACTGAACCAGGACTCAGTGTTAT
CATCAGTGCGGTGCTCACAAGTCGAGCTATTTTCCAAAGGATGAAGAATT
ACACAATATATGCAGTCTCGATCACAATCCGTATTGTGTTTGGTTTCATG
TTTATTGCCTTGATATGGAGGTTTGACTTCTCCCCATTCATGGTTTTGAT
CATTGCCATTCTAAATGACGGAACCATAATGACAATCTCAAAGGATCGAG
TGAAGCCATCTCCATTACCCGATAGCTGGAAACTGAAAGAGATTTTTGCT
ACCGGTATTGTGCTTGGTGGTTACTTGGCCTTGATGACTGTTGTATTCTT
CTGGATCATGAAGGAAACTGACTTCTTCTCAGACAAATTTGGTGTAAGAT
CTATAAGGAACAATGAGTATGAAATGATGGCTGCTCTGTACTTACAAGTG
AGTATTGTGAGCCAGGCTCTGATATTTGTCACTCGATCTCGCAGCTGGTC
ATTTTTGGAACGCCCCGGATTGTTATTAGTCGGTGCTTTCTTGATTGCTC
AGCTGGTAGCAACCGTGATAGCCGTCTACGCAAACTGGGGTTTTGCAAGA
ATTAAAGGAGTTGGTTGGGGATGGGCTGGAGTTATCTGGCTTTATAGCAT
TGTCTTCTATGTCCCACTTGACATGATGAAATTCGCCATTCGTTACATCT
TAAGTGGAAAGGCATGGCTTAATTTGCTCGAGAACAAGACTGCCTTCACC
ACAAAGAAGGATTACGGAAAAGAAGAGAGGGAAGCTCAATGGGCACTAGC
TCAGAGGACTTTGCATGGACTTCAACCACCCGAAGCCTCTACTATATTCA
ATGAGAAAAGCAGCTACAGAGAGCTGTCTGAAATCGCTGAACAGGCCAAG
AGGAGAGCTGAGGTTGCAAGGCTTCGGGAGCTTAACACGCTCAAGGGGCA
TGTTGAGTCTGTGGTAAAGCTGAAAGGGCTGGACATCGATAACATCCAAC
AACATTATACTGTATGATGAAAAGAAGAAATTTTTATTAGCGAAGAAGGG
CACTGCATCACAGCTCCAAGGCCCAAACCATAAAGGGTAAGAAACCTTTA
TGCCTTTAACTAGATAAAAAATTCCTAGAACATGGGAATATATAGTGGAA
CTATACGTAATTTTCTGTATTATGGATTGAAGTGCCAACAGAGGTTCTGA
TTGGCTGCTTAATGAATGCTATGCCGTTGAGCAGAGTTAACATAAAATGT
TTCCTCCTTGATTCTGTTT
>CL15.Contig9_All    size  5397    gap  0  0%
AGAGAGAGAGAGAGAGAGAGACAGCAGGGGTTTGAAAAGCGAGGGGTATC
ATAAAGTGGTGGTGAGTGGCGACTCGTGATGGATATAAAGTGGCGTAGAG
CCTAAGCTGGGAACCCTCCTCTCTATATGCCATCGTTAACAAGTGTTGTT
GGGGATAGAAAGAAACCAAACCCAACCCATTCAATGAGTCACTAGCACTT
ATTAGCTAAATATATATAAATCGATCCACTCTCTCCATCAACTCGCTTAT
AATTTTGAAAGTACTGGTCTCCGTTCTTAATTTATTCTGTCTTGGGGCCG
GCCGGGCTGCTCTGCTCTGCTCTCTTAGCGCGCTTTTTGCCAAAGATCAT
CCATGGGTGGCGATAAGGCAATTAGTCTCGAGGAGATAAAAAACGAGACT
GTCGATCTGGAAAAGGTTCCAATTGAGGAAGTGTTTGAGCAGTTGAAATG
CACCAGAGAAGGTTTGAGTTCAGAGGAAGGAGCCAACAGGCTTCAGATCT
TTGGACCCAACAAATTGGAAGAGAAAAAGGAAAGCAAAATACTCAAGTTT
CTTGGATTCATGTGGAATCCGCTCTCATGGGTCATGGAAGCTGCAGCTGT
GATGGCAATTGCTCTGGCCAATGGTGACGGAAAGCCCCCGGATTGGCAGG
ACTTTGTGGGTATTATTTGCTTGCTGGTAATCAACTCCACCATCAGTTTC
ATTGAAGAAAACAATGCTGGTAATGCTGCTGCTGCTCTCATGGCCGGCCT
TGCACCGAAAACCAAGGTGCTTAGAGATGGGCGATGGAGTGAGCAGGATG
CTGCCATTCTGGTTCCAGGAGATATTATCAGTATCAAGTTGGGAGACATA
ATCCCTGCTGATGCTCGTCTTCTTGAGGGTGATGCATTAAAGGTTGATCA
GTCAGCTCTTACTGGCGAATCGCTTCCGGTGACCAAAAACCCGTATGAGG
AAGTCTTCTCTGGCTCAACTTGCAAACAAGGTGAGATTGAAGCTGTTGTG
ATTGCTACTGGTGTTCATACATTTTTCGGAAAGGCTGCACATCTTGTGGA
CAGTACCAACCAAGTTGGGCACTTCCAAAAGGTTCTTACGGCAATTGGGA
ACTTCTGTATCTGTTCCATTGGTATTGGGATGCTAGTCGAGATTATTGTA
ATGTACCCAATTCAGCACAGAAAGTACAGGAACGGAATTGATAACCTCCT
GGTTCTGTTGATTGGAGGCATTCCAATTGCTATGCCCACTGTCTTGTCTG
TCACAATGGCTATTGGGTCCCATCGGCTATCTCAGCAGGGTGCAATTACC
AAGAGAATGACAGCAATCGAGGAGATGGCGGGCATGGATGTGCTATGCAG
TGATAAGACCGGGACTCTAACCCTCAACAAACTGAGTGTTGACAAGAACT
TGATTGAGGTGTTTGCAAAGGGTGTGGACAAAGAACATGTGCTTCTTCTT
GCTGCAAGGGCTTCTAGGACTGAAAACCAGGATGCTATTGACGCTGCCAT
TGTTGGGATGCTTGCTGATCCAAAGGAGGCCAGGGCTGGTATTAGAGAGG
TACATTTCTTCCCATTCAATCCTGTGGACAAGAGGACTGCTTTGACCTAC
ATTGATGCTCAGGGGAATTGGCACCGAGCTAGCAAAGGTGCCCCTGAACA
GATTTTAACCCTTTGCAATGCCAAGGAAGATGTGAAGAAGAAGGTCCATG
CCATCATTGATAAATTTGCTGAACGGGGACTTCGGTCATTGGCTGTTGCA
AGTCAGGAAGTGCCAGAGAAGACAAAAGAAAGTCCAGGTGGCCCATGGCA
ATTTGTCGGATTGTTGCCCCTCTTTGATCCCCCCAGGCATGATAGTGCAG
AGACTATCCGCAGGGCTCTAAATCTAGGAGTAAATGTAAAGATGATTACT
GGTGATCAACTTGCTATAGCTAAGGAGACCGGCCGAAGACTTGGAATGGG
AACAAATATGTATCCTTCTGCTTCTTTGCTTGGTCAACACAAAGATGCAT
CCATAGCTGCCCTTCCGGTTGAGGAGTTGATTGAGAAGGCAGATGGGTTT
GCAGGTGTATTCCCAGAGCATAAATACGAAATCGTGAAGAAGTTGCAGGA
GAGGAAGCACATATGTGGAATGACAGGAGATGGTGTGAATGATGCCCCTG
CTTTGAAGAAGGCAGATATCGGAATTGCTGTTGCTGATGCTACTGATGCT
GCCCGGGGTGCTTCCGACATCGTGCTCACTGAACCAGGACTCAGTGTTAT
CATCAGTGCGGTGCTCACAAGTCGAGCTATTTTCCAAAGGATGAAGAATT
ACACAATATATGCAGTCTCGATCACAATCCGTATTGTGTTTGGTTTCATG
TTTATTGCCTTGATATGGAGGTTTGACTTCTCCCCATTCATGGTTTTGAT
CATTGCCATTCTAAATGACGGAACCATAATGACAATCTCAAAGGATCGAG
TGAAGCCATCTCCATTACCCGATAGCTGGAAACTGAAAGAGATTTTTGCT
ACCGGTATTGTGCTTGGTGGTTACTTGGCCTTGATGACTGTTGTATTCTT
CTGGATCATGAAGGAAACTGACTTCTTCTCAGACAAATTTGGTGTAAGAT
CTATAAGGAACAATGAGTATGAAATGATGGCTGCTCTGTACTTACAAGTG
AGTATTGTGAGCCAGGCTCTGATATTTGTCACTCGATCTCGCAGCTGGTC
ATTTTTGGAACGCCCCGGATTGTTATTAGTCGGTGCTTTCTTGATTGCTC
AGCTGGTAGCAACCGTGATAGCCGTCTACGCAAACTGGGGTTTTGCAAGA
ATTAAAGGAGTTGGTTGGGGATGGGCTGGAGTTATCTGGCTTTATAGCAT
TGTCTTCTATGTCCCACTTGACATGATGAAATTCGCCATTCGTTACATCT
TAAGTGGAAAGGCATGGCTTAATTTGCTCGAGAACAAGACTGCCTTCACC
ACAAAGAAGGATTACGGAAAAGAAGAGAGGGAAGCTCAATGGGCACTAGC
TCAGAGGACTTTGCATGGACTTCAACCACCCGAAGCCTCTACTATATTCA
ATGAGAAAAGCAGCTACAGAGAGCTGTCTGAAATCGCTGAACAGGCCAAG
AGGAGAGCTGAGGTTGCAAGGCTTCGGGAGCTTAACACGCTCAAGGGGCA
TGTTGAGTCTGTGGTAAAGCTGAAAGGGCTGGACATCGATAACATCCAAC
AACATTATACTGTATGATGAAAAGAAGAAATTTTTATTAGCGAAGAAGGG
CACTGCATCACAGCTCCAAGGCCCAAACCATAAAGGGTAAGAAACCTTTA
TGCCTTTAACTAGATAAAAAATTCCTAGAACATGGGAATATATAGTGGAA
CTATACGTAATTTTCTGTATTATGGATTGAAGTGCCAACAGAGGTTCTGA
TTGGCTGCTTAATGAATGCTATGCCGTTGAGCAGCCAATCAGAACCTCTG
TTGGCACTTCAATCCATAATACAGAAAATTACGTATAGTTCCACTATATA
TTCCCATGTTCTAGGAATTTTTTATCTAGTTAAAGGCATAAAGGTTTCTT
ACCCTTTATGGTTTGGGCCTTGGAGCTGTGATGCAGTGCCCTTCTTCGCT
AATAAAAATTTCTTCTTTTCATCATACAGTATAATGTTGTTGGATGTTAT
CGATGTCCAGCCCTTTCAGCTTTACCACAGACTCAACATGCCCCTTGAGC
GTGTTAAGCTCCCGAAGCCTTGCAACCTCAGCTCTCCTCTTGGCCTGTTC
AGCGATTTCAGACAGCTCTCTGTAGCTGCTTTTCTCATTGAATATAGTAG
AGGCTTCGGGTGGTTGAAGTCCATGCAAAGTCCTCTGAGCTAGTGCCCAT
TGAGCTTCCCTCTCTTCTTTTCCGTAATCCTTCTTTGTGGTGAAGGCAGT
CTTGTTCTCGAGCAAATTAAGCCATGCCTTTCCACTTAAGATGTAACGAA
TGGCGAATTTCATCATGTCAAGTGGGACATAGAAGACAATGCTATAAAGC
CAGATAACTCCAGCCCATCCCCAACCAACTCCTTTAATTCTTGCAAAACC
CCAGTTTGCGTAGACGGCTATCACGGTTGCTACCAGCTGAGCAATCAAGA
AAGCACCGACTAATAACAATCCGGGGCGTTCCAAAAATGACCAGCTGCGA
GATCGAGTGACAAATATCAGAGCCTGGCTCACAATACTCACTTGTAAGTA
CAGAGCAGCCATCATTTCATACTCATTGTTCCTTATAGATCTTACACCAA
ATTTGTCTGAGAAGAAGTCAGTTTCCTTCATGATCCAGAAGAATACAACA
GTCATCAAGGCCAAGTAACCACCAAGCACAATACCGGTAGCAAAAATCTC
TTTCAGTTTCCAGCTATCGGGTAATGGAGATGGCTTCACTCGATCCTTTG
AGATTGTCATTATGGTTCCGTCATTTAGAATGGCAATGATCAAAACCATG
AATGGGGAGAAGTCAAACCTCCATATCAAGGCAATAAACATGAAACCAAA
CACAATACGGATTGTGATCGAGACTGCATATATTGTGTAATTCTTCATCC
TTTGGAAAATAGCTCGACTTGTGAGCACCGCACTGATGATAACACTGAGT
CCTGGTTCAGTGAGCACGATGTCGGAAGCACCCCGGGCAGCATCAGTAGC
ATCAGCAACAGCAATTCCGATATCTGCCTTCTTCAAAGCAGGGGCATCAT
TCACACCATCTCCTGTCATTCCACATATGTGCTTCCTCTCCTGCAACTTC
TTCACGATTTCGTATTTATGCTCTGGGAATACACCTGCAAACCCATCTGC
CTTCTCAATCAACTCCTCAACCGGAAGGGCAGCTATGGATGCATCTTTGT
GTTGACCAAGCAAAGAAGCAGAAGGATACATATTTGTTCCCATTCCAAGT
CTTCGGCCGGTCTCCTTAGCTATAGCAAGTTGATCACCAGTAATCATCTT
TACATTTACTCCTAGATTTAGAGCCCTGCGGATAGTCTCTGCACTATCAT
GCCTGGGGGGATCAAAGAGGGGCAACAATCCGACAAATTGCCATGGGCCA
CCTGGACTTTCTTTTGTCTTCTCTGGCACTTCCTGACTTGCAACAGCCAA
TGACCGAAGTCCCCGTTCAGCAAATTTATCAATGATGGCATGGACCTTCT
TCTTCACATCTTCCTTGGCATTGCAAAGGGTTAAAATCTGTTCAGGGGCA
CCTTTGCTAGCTCGGTGCCAATTCCCCTGAGCATCAATGTAGGTCAAAGC
AGTCCTCTTGTCCACAGGATTGAATGGGAAGAAATGTACCTCTCTAATAC
CAGCCCTGGCCTCCTTTGGATCAGCAAGCATCCCAACAATGGCAGCGTCA
ATAGCATCCTGGTTTTCAGTCCTAGAAGCCCTTGCAGCAAGAAGAAG
>CL15.Contig10_All    size  1066    gap  0  0%
ATTTGCTCAGCATTCAGTTTTAAGAAGCCAAACAAAATGTTATCTCTTGC
ATTTGAAATAAAATAAAATAAAAAATAAAAAGGAAAAAGGTCGACAAATA
GGGACATTTATGGCACGGAAAGGTTCCCATTTTCTAGCTAGGTAAGATTT
TCTTCTCTTCTTGATTCGGGCCCTTCTTGGGGCCGCAGCCCTTTCCCTGT
CGGTTAGTAGTGCAAGGGCTATTTTCAGACTGTGTAGTGCTGCTGGATGG
TATCAATGTCCAACCCTTTCAGCTTCACCACCGATTCCACGTGTCCCTTC
AGCGTGTGAAGCTCCCGAAGCCTTGCAACCTCAGCTCTCCTCTTAGCCTG
TTCAGCAATTTCAGACAACTCTCTGTAGCTGCTTTTATCGTTGAAGATGC
TAGAGGTTTCCGGTGGCTGAAGCCCATGTAATGTCCTTTGAGCAAGTGCC
CATTGAGCTTCCCTCTCCTCTTTGCCATAATCTTTCTTTGTGGTGAAAGC
AGTCTTATTCTGTAACAAATTGTCCCAAGCCTTTCCACTTAAGATATAGC
GAATGGCGAATTTCATTATGTCAAGTGGCACATAGAAGACAATACTGTAA
ATCCAAATAACACCAGCCCATCCCCAACCACAACCTTTAATGTTTGCGAA
TCCCCAGTTCGCATAAACCGCTATCAGAGTCGCCACCAGTTGCGCAATCA
TGAAGGCACTCATTAGCAACGCCCCAGGGCGTTCAACAAAGGACCAGCTC
CGAGATCGAGTCACAAATATCAGAGCCTGACTCACAATACTCACTTGCAG
GTATAGAGCAGCCATCATTTCATTTTTCAGAAGTGACCTCACATGGAATT
TTCTCTGGAAGAAGTCAGTGTCATTCATTGCCCAGAAAAATATAACTGTC
ATCAATGCTAAGTAACCTCCAAGAACTATACCAGTAGCAAAGATCTCTTT
CAGCTTCCAGCTATCTGGCAAAGGAGATGGCTTCACCCGATCCTTCGAGA
TAGTCATTATAGTTCCGTCGTTTAGAATTGCGATGATCAAAACCATGAAT
GGAGAAAAGTCGAACT
>CL15.Contig11_All    size  1286    gap  0  0%
ATCGGAAGTATCGACCTGGTATTGACAATCTTCTTGTGCTTCTTATTGGA
GGGATTCCGATTGCCATGCCCACGGTTCTATCGGTAACAATGGCCATTGG
ATCTCATCGTTTAGCTCAGCAGGGAGCTATTACTAAGAGAATGACAGCAA
TAGAAGAGATGGCAGGCATGGATGTGCTCTGTAGTGACAAGACTGGAACT
CTAACATTGAACAAACTTACCGTCGACAAGAATCTTATAGAGGTTTTTGC
CAAAGGAGTGGATGCAGATGCTGTAGTTTTGATGGCAGCTCGAGCCTCGC
GGACTGAAAACCAAGATGCAATTGATGCTGCTATAGTTGGGATGTTGGCT
GATCCAAAGGAGGCACGTGCTGGCATCCGAGAGGTACATTTCCTGCCATT
CAATCCTACTGACAAGCGAACAGCATTGACTTATATTGACGGTGAAAGTA
AATGGCACAGAGTCAGTAAAGGCGCACCAGAGCAGATTCTAAATCTCGCA
CACAATAAGTCCGACATAGAGCGCAGGGTTCATGCTGTGATTGACAAGTT
TGCGGAGCGCGGGCTGCGGTCACTTGCTGTAGCATACCAGGAAGTTCCAG
AGGGAAGGAAAGAGAGCGCTGGAGGCCCTTGGCAATTCATTGGTCTCATG
CCTCTCTTTGACCCGCCTAGGCATGACAGTGCGGAGACAATAAGAAGGGC
TTTGAATCTTGGAGTTAGCGTTAAAATGATTACAGGGGATCAACTGGCAA
TAGGAAAGGAAACTGGCCGCCGCTTGGGAATGGGAACCAACATGTATCCT
TCTTCTGCTTTGCTGGGACAGAACAAGGATGAGTCAATTGTTGCTTTACC
AGTTGACGAGCTCATAGAAAAAGCTGATGGTTTTGCTGGAGTTTTTCCTG
AGCACAAGTATGAGATAGTGAAGCGCTTGCAAGCTAGAAAACACATCTGT
GGAATGACTGGTGATGGAGTCAATGATGCTCCTGCTCTTAAGAAGGCTGA
CATTGGTATTGCTGTTGCTGATGCAACTGATGCAGCCCGAAGTGCTTCGG
ATATTGTCCTTACTGAACCTGGCCTCAGTGTCATCATTAGTGCTGTTTTG
ACTAGTCGGGCAATTTTCCAGAGGATGAAAAACTACACAATTTATGCTGT
TTCTATTACCATCCGTATAGTGCTTGGTTTTATGTTGCTGGCCCTGATAT
GGAAGTTCGACTTTCCACCTTTTATGGTTCTTATCATTGCTATCCTCAAT
GATGGTACCATTATGACAATATCAAAGGATAGGGTG
>CL15.Contig12_All    size  393    gap  0  0%
AAACCCATCTGCCTTCTCAATCAATTCTTCAATTGGAAGGGCGGCTATAG
ATTCATCCTTGTGGTTGCCAAGTAAAGAAGCAGATGGGTACATGTTCGTT
CCCATGCCAAGTCTTCGTCCAGTCTCCTTAGCAATGGCAAGTTGATCACC
AGTTATCATCTTGACATTTACACCAAGATGTAGAGCCCTGCGGATGGTTT
CTGCACTATCGTGTCTAGGAGGATCAAAGAGGGACAACAATCCAGCAAAT
TGCCATGGCCCACCCGCACTTTCCTTGGTTTTTTCAGGCACTTCCTGGCT
TGCAACAGCCAATGACCGGAGTCCACGTTCAGCAAACTTATCAATAATGG
AATGGACCTTGTTCTTAAAATCTTCCTTGGCATTGCAAAGGGT
>CL15.Contig13_All    size  240    gap  0  0%
TGCTGATTGAGGTGATAGTGATGTACCCAATCCAGCAAAGGAAATACAGA
GAAGGAATTGATAATCTGCTGGTGCTTCTCATTGGAGGAATCCCGATTGC
CATGCCAACTGTTTTGTCTGTTACAATGGCCATTGGGTCTCACAGGCTGT
CACAACAAGGTGCTATCACCAAGAGAATGACTGCTATTGAAGAGATGGCT
GGAATGGACGTCCTCTGCAGTGACAAAACTGGAACCCTTA
>CL16.Contig1_All    size  1188    gap  0  0%
GTTCAAAATGAAAAAAACAAAATACCAAAGTAAAAATTAGTACAACGCAA
GGGGAAAAAACCACGTAAGAGACTTTTACTTGAGGTGGTCAAAGCAATCT
GATCTTAACATACCAAACTTATTTCCAGTATCCCTAAAGTAAAGGGACAC
GTTAAAGAAAAGACAACAAGGGAAATGGATTTTGCACTCTTTTTCTAGTT
CTTGTTCACGTGGAATTATCCTTACTTCTTAAATCTCTTTTCACATATGA
AGGACAATTTTCCCACTCCAATCACAGGACTAATTGTTGGCTTGCATTGC
GACAACTTTAAGCCAAGCCGGCCTAGCAAGGATATCGGCACACCATGTGC
TGACATGTGGACGCGAATCAATCAGTTTCTTGACTTGCGTACCCATCAAC
AATTGAATTGAAGGGAGGTGGTTCAGATCCACTAAGGTGAAGTTGTCTCC
ACCCAAGTACTTGGACTGACCTAATCGAACCTCGTATATGTCCAATACTT
GACCCAACTTGGCCACCTTCTCCTCCACCACAGCCGTGTCCGTCGTCATC
CCAAACGTGGGCTTGAAAGCAAGCTCCCAGCCTAGGCTCGAAGCCACCGG
GTCAAACTGGTGGGCCTCCACCTGCATCCATGTTAACGCAATTGCCATCT
TCTTCCTATCCTTATATATCAACTGGTTCCCCTTGTAGGCATAGGCATGT
GCGACGTGTACGTTAATTGCCCTGGATTCGAAGAGTTTCAGATCTCCATC
TTCGAATGCAGGAAGTTGACCAAAAGGATTGAGAGAAATGAAAGGTTCCT
TTTTGTGGGCGTCGGTACTTATGTCAATCGGAACTAACTCGAATTCGAGC
TCTTTCTCGTAGAGGCAAGCGAATACTCGCTGGGATGCGATTGAGTATAC
AGCTCCGTAGACCTTCATTGTTGCCGTTTCCGACTTGGAGATAGTCTAGT
GAGTGAATAGTGAGTGGTTGGGTAAAATTCCGAGAGAAACAGAGGAGGAT
TGGATATGGGTACGAAAGGAGTTGGGAGTCAATGAAGGGGTTTTTTTTAT
GAGGTGGGGATTGGAGTGATCATTTTCCTAGTTTTCAAGATCAGCTACAA
TTTGGGTGTGGGAGAAAAACTTGTTTTAAGAAAGCTATCATTTTCATATC
CGCATACAAGTTTTCGCGGGAGTTGGGGTAGGTTTGAG
>CL16.Contig2_All    size  289    gap  0  0%
GAATATCGGAGCACCACGCACTTACATGGGGACGTGATTCAAAGAGTTTC
TTGACTTGGGTACCCATCAACAGTTGAATGTAAGGGAGGTGGTGCAGATC
CACCAAGGTGAAGTCGTCGCCACCCAGATACTTGGACTGACCCAATCGAA
CCTCGTATATGTCCAACACTTGACCCAATTTGGCCTCTTTCTCCTCCACC
ACCGCCATGTCCGTCGTCATCCCAAACATCGGCTTGAAAGCAAGTTCCCA
GCCCAGCTTCGAAGCCACTGGGTCGAACTGGTGGCCCTC
>CL17.Contig1_All    size  234    gap  0  0%
GATACAGAGCGTCTGATTGGAGAGGCCGCGAAGAATCAAGCGGCTCTCAA
TGCCGAACGCACTATCTTTGATGTCAAGCGGCTAATCGGGAGAAAGTTTG
ATGACCCACAGGTTCAAAGAGACATGAAATTGTTACCTTACAAGATTGTG
AACAAAGATGGAAAACCTTATATACAGGTGAAGATCAAGGATGGAGAGAT
CAAAGTGTTTAGCCCTGAGGAAATCAGTGCTATG
>CL17.Contig2_All    size  2139    gap  0  0%
CTTCCGATCCGGCACCGGCACCTGGGGCACCACCCGATCTCTGATAAACG
GCTGTGATTATTGGGTTACATACGGCTTCCACCTCTTTAAGCTTCTCATC
ATAGTCTTCTTTCTCAGCACTCTGATTGTCATCCAGCCACTCGAGCGCCT
CCTTCACAGCCGTCTCAATCTTGTCCTTCTCATCGGACTCGAGCTTATCA
GCGAGCTTATCTTTGTCATTAATTTGGTTCTTCATGTTGTATAAGTAAGT
CTCCAAGCTGTTACGGGCATCAATCCTCTCTTTCACCTTCTTATCTTCCT
CTGCAAACTCCTCTGCCTCTCTAACCATCCGATCAATCTCATCTTGGCTC
AAACGGCCCTTGTCGTTGGTGATTGTGATCTTCTCTGATTTTCCTGTGCC
CTTGTCTTCAGCTTTTACGTTTAAGATACCGTTTGCATCCACTTCAAATG
TGACTTCAATTTGAGGGGTACCCCTTGGAGCTGGAGGAATTCCAGTCAGA
TCGAATTTACCAAGGTTTCTGTTATCCTTTGTGAGACTCCTTTCACCTTC
GAACACCTGAATGGAGACAGTGGTCTGTTGATCCTGGTAAGTAGTGAAAA
CTTGAGATTTCTTGGTTGGAATGACAGTGTTCCTAGGAATCAACTTGGTC
ATCACCCCACCAACTGTCTCGATACCAAGGGTAAGAGGTGCCACGTCCAA
GAGAAGGATATCTTTGGTCTCGTCACCGCCTTCCCCACTCAAAATGCCTC
CTTGAACAGCAGCACCAAAAGCAACAGCCTCATCAGGGTTCACACCCTTG
TTGGGCTCCTTCCCATCAAAGTAATCCTTCAGAAGCTGTTGGACTTTGGG
AATCCTGGTGCTTCCACCAACAAGAACGATTTCATCTATCTTGTTCTTCT
CCAACCCAGCATCTTCCATGGCTTTCTTTACAGGTCCCATGGTCTTTCTG
AACAAATCGTTGTTCAATTCTTCAAACCTAGCCCGGGTCAAGGGTTCAGA
GAAATCTGTACCATCGAAAAGAGATTCAATCTCCACGCGGACCTGGTGCT
GACTGCTCAAGGCTCTCTTCGCCCGTTCACATTCTCTCCTCAATTTTCCA
AGAGCCCGGTTGTCCTTGCTGATGTCCTTTCCGTGCTTTTTCTTGATCAA
TTTGATGAAATACTCCATTATCCTCTGATCAAAATCCTCACCTCCAAGAT
GAGTGTCACCATTTGTGGCAAGAACCTCGAAAACTCCATTATCAATGGTC
AAGATACTGACATCAAAAGTCCCACCGCCAAGGTCGAACACCAGAATGTT
CTTCTCACCACCTTTCTTGTCCAATCCGTAGGCAATGGCTGCCGCAGTTG
GTTCATTGATAATTCTAGCAACATTCAGCCCTGCAATGACCCCAGCATCC
TTGGTGGCCTGCCTTTGGGCGTCATTGAAGTAAGCAGGAACAGTGACAAC
AGCATCCTTGATTTTCTTCCCAAGGAATGCTTCAGCTGTCTCCTTCATCT
TTGTTAGAATCATAGCACTGATTTCCTCAGGGCTGAATACCTTAGTTTCT
CCATCCTTAATCTGAACTTGAATATAAGGCTTTCCATCCTTATTCACAAT
CTTGTAAGGAACAAGCTTCATATCCCTTTGAACCTCCTTGTCCTCAAACT
TTCTTCCAATGAGTCTCTTAACATCAAAGACGGTCCTCTCAGGATTGACA
GCCGCTTGATTCTTCGCAGCCTCACCAATCAGTCTCTCAGAATCGGAGAA
TGCAACCCATGACGGGGTAATACGGTTTCCTTGGTCATTCGCTATGATCT
CCACATGACCATTTTTGTAAACACCAACACATGAATAGGTTGTTCCAAGA
TCTATCCCAATGACTGTTCCCAACTTCGTGGCTTCCTCTTTGGCAATAGA
AATTGCAGATAGACAACCGATGAAGATGATCGCTAGTACGATCGGAGAGC
CGCTTCTCCTCCTCCACGAGCCGCCCATGGCTTCCGTCACTTCCTTCTCT
CTCTACAATCCGTAGATGTATGTATGGAAAAATACACGCAGAATCGGAGA
GATTTTGCAAGGAAGGGAGAATTTGTGTTCGATTGCTGTTAGGAGTGATT
TTCTGCAGGAAGGGCTTCGATTAATGGAAGTTGCGAGAG
>CL17.Contig3_All    size  2476    gap  0  0%
GTTGACAGAACCGTTGCCTAGACCGGCAGACAGTTCAACCGATCGAACCT
ATAAATTTGGTCCAGTTTTTAAAACATTGCTTTTAAAATTTTCTTTCAAA
GCTGATAAAAATCCAAAAAGTACAATTGAAAATAGGAATAAATCACTTGA
TGAATCTACACCGAAAACAAAACAAAGCTAGTGAAGGGGGGAAATCGTTC
CCCCTAACTCTTTCAAGAGCCACAAAAATTGCAGTTCAAAGCCTTCTTGC
CTATCCTGTATATCTCAACCTTTCCCTCTTTCCACTGATCAACCAAATTG
TTCTGGGCTTCCTACAGTTCATCGTGGGAGTCGTCGTCAGAATCTTCTGA
TCCGGCACCTGGGGCACCACCTGATCTTTGATAAACGGATGTGATAATTG
GATTACAAACAGCTTCCACCTCCTTGAGCTTCTCTTCATAGTCCTCTTTC
TCAGCACTCTGGTTATCGTCAAGCCACTCGAGAGCCTCCTTCACAGCTGT
CTCGATCTTCTCCTTCTCATCAGACTCAAGCTTGTCCGCCAACTTATCTT
TGTCACTGATTTGGTTCTTCATGTTATAAACGTAAGTCTCAAGGCCATTA
CGAGCATCGATCCTTTCCTTCACCTTCTTATCTTCCTCGGCAAACTCTTC
TGCCTCCCTAACCATCCGGTCAATCTCGTCTTGGCTCAATCGGCCCTTGT
CGTTGGTGATGGTGATCTTTTCTGATTTACCAGTTCCCTTGTCTTCTGCC
TTGACATTTAAGATACCATTAGCATCTACTTCGAATGTGACTTCAATTTG
AGGGGTACCCCTTGGAGCTGGAGGAAGTCCAGTCAGATCAAAGTTACCAA
GTAGTCTACAATCCTTTGTAAGACTCCTTTCACCTTCAAAAACCTGAATC
GAGACGGTGGTCTGCTGATCTTGGTAGGTGGTGAAAACTTGAGATTTCTT
GGTTGGGATGACAGTGTTCCTAGGAATCAATTTGGTCATAACCCCACCAA
CCGTTTCAATCCCAAGTGTCAAAGGCGCCACATCCAACAGAAGTATATCT
TTAGTTTCGTCACCACCCTCTCCACTCAAGATGCCTCCTTGTACAGCAGC
GCCAAAAGCAACAGCCTCATCAGGGTTCACCCCCTTGTTGGGTTCCTTCC
CATCAAAGTAATCCTTGAGGAGTTGCTGCACTTTGGGAATCCTGGTGCTT
CCACCAACAAGAACAATTTCATCTATCTGTTTCTTCTCTAATCCGGCATC
TTCCATAGCCTTCTTCACGGGTCCCATGGTCTTTCTGAACAAATCATTGT
TCAATTCTTCGAACCGGGCACGGGTCAGTGGTTCAGAGAAATCAGTACCA
TCGAAAAGAGATTCGATCTCCACGCGGACCTGGTGCTGACTGCTCAAGGC
TCTCTTTGCACGCTCACATTCTCTCCTCAACTTCCCAAGAGCCCTGTTGT
CCTTGCTGATGTCCTTTCCGTGCTTTTTCTTGATCAATTTGATGAAATAA
TCCATGATCCTGTGATCGAAATCCTCACCTCCAAGATGAGTGTCACCATT
TGTGGCAAGGACCTCAAAAACACCGTTATCTATGGTCAAGATACTGACAT
CAAATGTCCCACCACCAAGATCGAATACAAGAATGTTCTTCTCACCACCT
TTCTTGTCCAATCCGTAGGCAATGGCTGCCGCAGTTGGTTCATTGATAAT
TCTAGCAACATTCAGCCCTGCAATGACCCCAGCATCCTTGGTGGCCTGCC
TTTGGGCGTCATTGAAGTAAGCAGGAACAGTGACAACAGCATCCTTGATT
TTCTTCCCAAGGAATGCTTCAGCTGTCTCCTTCATCTTTGTTAGAATCAT
AGCACTGATTTCCTCAGGGCTGAATACCTTAGTTTCTCCATCCTTAATCT
GAACTTGAATATAAGGCTTTCCATCCTTATTCACAATCTTGTAAGGAACA
AGCTTCATATCCCTTTGAACCTCCTTGTCCTCAAACTTTCTTCCAATGAG
TCTCTTAACATCAAAGACGGTCCTCTCAGGATTGACAGCCGCTTGATTCT
TCGCAGCCTCACCAATCAGTCTCTCAGAATCGGAGAATGCAACCCATGAC
GGGGTAATACGGTTTCCTTGGTCATTCGCTATGATCTCCACATGACCATT
TTTGTAAACACCAACACATGAATAGGTTGTTCCAAGATCTATCCCAATGA
CTGTTCCCAACTTCGTGGCTTCCTCTTTGGCAATAGAAATTGCAGATAGA
CAACCGATGAAGATGATCGCTAGTACGATCGGAGAGCCGCTTCTCCTCCT
CCACGAGCCGCCCATGGCTTCCGTCACTTCCTTCTCTCTCTACAATCCGT
AGATGTATGTATGGAAAAATACACGCAGAATCGGAGAGATTTTGCAAGGA
AGGGAGAATTTGTGTTCGATTGCTGTTAGGAGTGATTTTCTGCAGGAAGG
GCTTCGATTAATGGAAGTTGCGAGAG
>CL18.Contig1_All    size  707    gap  0  0%
CACAACCCGCCAACCCCTTCACCAGCACCGAATACGTATATGCATTTGGC
ATCACCCCACTAGCCAACATTCTTTTGTAAACCTTCAAACCCTCCTTCAC
CTGACCCGCATTGATGTACGCCTCGATCACCGCCGTGTGCGCTACCACGT
CGGGCATGTGACCCTTATCCTTAATCTGCTTGAAAAGCTCCAAGGCCTCG
TGGGTTAACCCGTCCTTAGACAATCCGTCGAACATCTTGACTGCATTGTT
GAAAAGACCCTCTGTTCGGATCTTGTGGAACACTTCTTGTAAGTTTGTCG
GGTCATCGAGTTCTTCTATTGCGGGTTTCTTGTTAAATGGGTCGTACGGC
GGGGGCAACTTGCTCTTGTCGATTTCTCGTTTTGTGGGCTCGGGTTCGGG
CTCGGAGTCTGAGTCGGAATCGGAGAGGGAGAAGTTGGTGAGTTTAGGGT
TTGGTTTGGTGGGATTGGATTTTTCGGGGGTGCTGCAGAGTGGTCTAGCA
GAAGTAGAAGATGGCGGTGAAAATAGTGAATACGAGAGGGTGTTACAAAA
AACCGTTTTATTTGAGAAAAAATCGTGGGGGTGGGAGGGAGAATGGTGGA
GAGAGCGAGATACGGGTATGGCTGCGGCCATTGTTGTAGGGAGTGAGTCA
GTTTTGCCGCTCAGTGAGTTCTGATTTCTGAGTAGAGGCTTTGAAAGTAT
TGGAGAG
>CL18.Contig2_All    size  865    gap  0  0%
TCTCAGCATTCACCCTCACTCCCTTCCGCATCATCTCCACCACCACCCTC
CTCCCTTCCTCCACCATCTTTCCATCCCCCACACAACCCGCCAACCCCTT
CACCAGCACCGAATACGTATATGCATTTGGCATCACCCCACTAGCCAACA
TTCTTTTGTAAACCTTCAAACCCTCCTTCACCTGACCCGCATTGATGTAC
GCCTCGATCACCGCCGTGTGCGCTACCACGTCGGGCATGTGACCCTTATC
CTTAATCTGCTTGAAAAGCTCCAAGGCCTCGTGGGTTAACCCGTCCTTAG
ACAATCCGTCGAACATCTTGACTGCATTGTTGAAAAGACCCTCTGTTCGG
ATCTTGTGGAACACTTCTTGTAAGTTTGTCGGGTCATCGAGTTCTTCTAT
TGCGGGTTTCTTGTTAAATGGGTCGTACGGCGGGGGCAACTTGCTCTTGT
CGATTTCTCGTTTTGTGGGCTCGGGTTCGGGCTCGGAGTCTGAGTCGGAA
TCGGAGAGGGAGAAGTTGGTGAGTTTAGGGTTTGGTTTGGTGGGATTGGA
TTTTTCGGGGGTGCTGCAGAGTGGTCTAGCAGAAGTAGAAGATGGCGGTG
AAAATAGTGAATACGAGAGGGTGTTACAAAAAACCGTTTTATTTGAGAAA
AAATCGTGGGGGTGGGAGGGAGAATGGTGGAGGAGACGGGGGAGGAGAGA
GAGAGGGGAGGAGGAGCGAGAGAGGAGATGGAGGAGAGAGCGAGATACGG
GTATGGCTGCGGCCATTGTTGTAGGGAGTGAGTCAGTTTTGCCGCTCAGT
GAGTTCTGATTTCTGAGTAGAGGCTTTGAAAGTATTGGAGAGAACAATCT
AGAAAGAGACAGCGG
>CL19.Contig1_All    size  1206    gap  0  0%
TGCCGCAACAAAGAAGCTTCTTCAATTTACAGAGCCATTCCAGATTGTAT
TGAGCACCATATTACTTTTCCCACTATCATGTACTCTTTCTTTAAGTTTT
TCCTAGGCATGTTGACATATATCAATTGGGAAATCAACTACAGAACTTCC
ATTTCACAAACCAAAGCATTGGCTAGCAAATCACTTGCCTCATGAAAGAA
AACCATGCCGAACCATAACTCTTTCTTTCTATTTATCCACCAGCTTTAGG
CCGTACCTCGATGCCCTCCACAATTAGTCCACCCTTCTGTTGCCCGAACT
CCCTTAACCTCATCTCGACTTCACCATCATCTCCTCTGTCATTGTGAAAT
TCCCCTAGTTCAATCTCCATCCACCCATCCCTTCTTATTTGAGGAAACCG
TCCATTTTTTCTTTCTCCTATATGCCGAGATCTCAACAGCTGCATTGTCA
AGGAAACAGTATTGCTCTTATCATCTTCGTACCCTTCTCCTTCCTTTAGA
AATCTAACAGAGGCCTTCACCGGAAGCGACTCAAAGCCAAAATGCCTCTG
GTCTGTGATTTTGAAAATGAGGTAAGCTGCATAAGTAGTGTTTGCAGATA
GCAATGATGTGTTGATCCTGCCCCAAATATCAAGCCACCACACATTCAAA
AGCTGGGCCACCTCTGAAAATCTTGACTCCGGCAATGATATCCATACCCA
GTATCGGGTATCCTCTTTCCAAGCAATTTCAAGTTCCCGGGCTGGTAGAG
TGTAACACTTCTTCCCGCTTACTCTGTCGAGTGCAAAGCCCAGTTTGCCA
CCGTCAAGGAGGAGAGGGGATTCACACAGGCTGAAGTACAACTGCTTCTT
GGTGGAGAAGACCACAGGTGATACCGATCGTGACACGATTTGCCGGTAAT
CGGACGGCAGAAAACTCTCCCACATGGAATCCGAATCGGCTGCTGCATTG
AATAGGGTTGAGATCGCCGATGATCGGCACGCGTCCGCTGGGGAGGTCAT
GGACAGAATCTGTGAGATGCATCCTTCCGGCAATTTGGAGAAATTGTCCA
TCCTCTTTTCCCTCTTTCGATTAACCATTGTGAGGTCTTGATTAATAAAA
AAACCCAGCGACGGAACCTGAAGTCAATTTGATATTAGAGTTTGCTCTTT
GTAAACTCTTCCGGATGTGTGCAAATTTGTTCACTGCTAACGACTGCCGA
TAAAAC
>CL19.Contig2_All    size  1148    gap  0  0%
GTGCTCTTTAAGTTTTTCCAAGGCATGTTGAAATATTACAACAGAGAAAT
CAAATACAGATCTAGTTCCATTTCACAAACCAAAGCATTCGGCTTGCAAA
TCATTTGCCTCATAAAAAGAAAACCAAGCCAAACCATATGTCTTTCTTTC
TATTTATCCACCAACTTTAGGCCGTACCTTGATGCCCTCCACAATAAGTC
CAGCCTTCCATTCCTTGACCTCTCTCAACCTCATCTCGACTTCACCATCA
TCTCCTCTGTCATTGTGAAATTCCCCTAGTTCAATCTCCATCCACCCATC
CCTTCTTATTTGAGGAAACCGAACATTTTCTCTTGGAAGCTGTCCGATTT
GTCTTTCTCCTCTATGTCGAGATCTCAACGGCTGCATTGTCAAGGAAACA
GTACTGCTCTTATCATCTTCGTACTCTTCTCCTTCCTTTAGAAATCTAAC
AGAGGCCTTGACCAGCAGCGACTCAAACACAAAATGCCTCTGGTCTGTGA
TTTTGAAAATTAGGTAAGCTGCATAAGTGGTGTTTGCAGATAGCATTGCT
GTGTTGATCCTGCCCCAAATATCAAGCCACCACACATTCAAAAGCTGGGC
CACCTCTGAAAATCTTGACTCCGGCAATGATATCCATACCCAGTATCGGG
TATCCTCTTTCCAAGCAATTTCAAGTTCCCGGGCTGGTAGAGTGTAACAC
TTCTTCCCGCTTACTCTGTCGAGTGCAAAGCCCAGTTTGCCACCGTCAAG
GAGGAGAGGGGATTCACACAGGCTGAAGTACAACTGCTTCTTGGTGGAGA
AGACCACAGGTGATACCGATCGTGACACGATTTGCCGGTAATCGGACGGC
AGAAAACTCTCCCACATGGAATCCGAATCGGCTGCTGCATTGAATAGGGT
TGAGATCGCCGATGATCGGCACGCGTCCGCTGGGGAGGTCATGGACAGAA
TCTGTGAGATGCATCCTTCCGGCAATTTGGAGAAATTGTCCATCCTCTTT
TCCCTCTTTCGATTAACCATTGTGAGGTCTTGATTAATAAAAAAACCCAG
CGACGGAACCTGAAGTCAATTTGATATTAGAGTTTGCTCTTTGTAAACTC
TTCCGGATGTGTGCAAATTTGTTCACTGCTAACGACTGCCGATAAAAC
>CL19.Contig3_All    size  1131    gap  0  0%
TTTCACAAACGGTAATCCATTATTATTATTCTTTTATACATTCACAAACA
AAAGCATTCAGCATGGATTATTTACTGGCATGGACACAACGGATCATAAC
ACGTTCCATTTCAACCCGAATATGTGGTGGGATTTTTAATTTTTATGGGG
GCTTACAAATCATTTCCCTCATAAAAGACAACCATTCCAAACCCTATCTC
TTTCTTTTCATTTATGCACCATGTTTAGGCCGTACCTCAATGCCCTCCAC
AATAAGTCTAGTCTCCAAACCGCTGACCTCTCTCAACCTCATCTCCACTC
CACCATCTTCGTCGACGTAAAATTCCCCCAGTTCAATTTCCATCCATCCA
TCATCTCCTTCGTCGGTGTAAAATTCCCCCAGTTCAATCTCCATCCATCC
ATCCCTTCTTATTTGAGGAAGCCGTCCATTTTCTCCTCTATGCCAATATT
CCAACGGCTGCGATGTCAAAAAAACAGTACTGCTCTTTACATCTTCATAC
TCATCTTCGCCCACCTGAACCAATCTAACAGAGGCCTTCACGGGAATCAA
CTCAAGCCCAGAATGCCTCTGGTCGGCGATTTTGAAAATGAGGTAAGGTG
CATAAGTGGTGTTTGCAGATAGAGTGTTTCGGGGATCTTCTTTCCAAGCA
TTATTGAGTTCCCGGGCTGGTATAATGTAACACTTCTTCCCACTTTCTCT
GTCCAGTCCTAAACTCAGTCTGCCACCGTCGAGGAGGGGAGGAGATTCAC
ACAGACTAAAGTACAACTGCTTCTTGGTGGAGAAGACCACAGGTGATACC
GATCGTGACACGATTTGCCGATAATCGGACGGCAGAAAGCTCTCCCACAA
GGAATCCGAATCGGCTGCCGAATTGAATAAGGATGAGATCGCCGATAAAC
GGCATGCGTCCCGCGGAGAGGTCATGGACAGAATCTGTGAGATGCATCCT
TCCGGCAATTTGGAGAAATTGTCCATCCTCTTTTCCCTCTTTCGATTAAC
CATTGTGAGGTCTTGATTAATAAAAAAACCCAGCGACGGAACCTGAAGTC
AATTTGATATTAGAGTTTGCTCTTTGTAAACTCTTCCGGATGTGTGCAAA
TTTGTTCACTGCTAACGACTGCCGATAAAAC
>CL19.Contig4_All    size  371    gap  0  0%
CGGGGTTGCCCTTTACGTAGTCAAGACTTCTTCACGAAGGTAAGAAGAGA
GAGAAAAGGCGATGGACAATTTCTCCAAATTGCCGGAAGGATGCATCTCA
CAGATTCTGTCCATGACCTCCCCAGCGGACGCGTGCCGATCATCGGCGAT
CTCAACCCTATTCAATGCAGCAGCCGATTCGGATTCCATGTGGGAGAGTT
TTCTGCCGTCCGATTACCGGCAAATCGTGTCACGATCGGTATCACCTGTG
GTCTTCTCCACCAAGAAGCAGTTGTACTTCAGCCTGTGTGAATCCCCTCT
CCTCCTTGACGGTGGCAAACTGGGCTTTGCACTCGATAGAGTAAGCGGGA
AGAAGTGTTACACTCTACCAG
>CL20.Contig1_All    size  769    gap  0  0%
ATCCCACATATGATGCTGATGGGTCGGTGGCAAAACAGGATATGAGATCG
GGGAACAGTTTGCAGATCGCATAATTCTCTCAGCGAGTAAAAAGTTTCGG
AACAGACTGGCAACTAACAGATCTTGTCTGAACAATCGCTGAAAAAGATC
ATGTGGTAGAACATTCCAGGCAATTGTGTCAGTCACTGCTGTAAAAATCC
AGTTAAGTTCTCCTAGAAGTGTTTTACGGTCATTTTGGCGGCCAGGAATT
TTATCTGCGAGGGAGTAATCAAGCGATCGAAGAAGTAATGAACGAGGCCA
GAACCATCTTAATGCCATCTTGATGGGAGTGGTGAGGCATGATGTAAACA
CATCAGCAGGAAATTCAGCACTCTGAGGTAGAGTCTCGTGGGCTTCACAG
GCAGCAAGCAGAATGCAATCTCTGATGGAAGATCCCGAAGAACTAGAAGC
ACTCCAATCGGGAAGCTCTTTGAAGGCATTGACAACCATTCCACCAGCAG
AGCAGTCAAAAACATAAATTGACGGGGTCCTTAACCAGGAATCAAGCTCA
CTGATGGGCAGCGGGATATATTGTGTATAACTCTTATTGAATAGCCAGAT
TTCACCATTAGCAGTTGGCCTTGGCACACCATGTCCATTATAATGAAACA
GAACTCTTTCAGACTTGGCAGATTTCCGGCGAGTGGTACAAAGTTTCCTC
ACCTCTTCTACAGTAGGATCTGTATGACTCTTGTAGTGGGCCTTAGGTTG
CCACCTCTCATACTGAAGA
>CL20.Contig2_All    size  4613    gap  0  0%
TCTGGTGTGTCATATATTCCCCTTCCTCTCAAAGAAACTTACATTAATAA
TAATGAGGAATATTCGGCTTTTACAAATGGAACAAAGGATTGGAGGGAGG
GGAATATATGACACACCAGAAAAGGGAGAAAAGCGACAAAAAAAAAAGTA
TGTACATATCACTTTTTACCTACACATCAGATTATTTTGTCAAAGCCTCC
GGAGATATATTCCCGATTTCTTCCAGACCTGTATGACCAATCCATGGAGG
CTAATGAATATATACCACACAATTTGCAGTGGGCCCCACTGCGACTTTGA
GCCGATACACCTGCCGCAACATTTACTTGAAAGCTTTTCACAGAGAAAAT
GACGCTGATTTATCTTGGGGGCAATATTTCATCAGCATAGATGGAGACAC
AGGCATCGGCAGCACCAGCTGCTAGAAGCAATTGGTAGGGGTGAAAGCTG
AGGCAACTTACAGAACCTATTTTCTGTGCCATGAAGGTGGGGTAATATCG
TATGCTCCCTAATTGTTCACCCTCCAGATTGAAGATTTTGATCAACTGTT
TTGCAGAGCCACTGGCAATTATGGGGGCATGTCTATGAACTGCTAGAGAT
GTAAGGGAGCCCCTGTGAGCGTCAATTGTCAAGTAGGTGTCCTTCTGGCG
TCTGATGTCGAGGAACTGAATATCGCCAGCTTGAGATGCGCTGACAATCT
TTGCCGGATCAAGTCCAGGTTGAAAGCCAATCCCCACAACTCTTTCTACT
CTCTGGGCATGTGGTCGCGTTGAACATACGAGTAGCTCAGGGGTTCGAAT
GTCAAACAGTCTGACAGAACCATCCACAAACCCAGCCGCAAATTGGCCCG
CATGAACTTGCGAAGCAGACAAAGCTGAGATGCTGCAATCTGATGTGGAA
GGAACAGAATAAACAAGTTGCTCCTTATCCAAGTCCCAAACCATGATAGT
TGAAATTTCACCAGAAGCATACAGATACCCAGACTGCTGCTGCCAATCCA
CAACCGCATTCACACTGCGCACACCAGGTTTGTGACCTTGTATTGAAGAG
AATGCAGTTAAAAGCTTCTGTTTACCCTTTGAATCGTAATCTTTCCAAAT
CCGGATATTTCCGTCACTCGAGGCAACAAGAAGCAAGCTGTCATCAAGCT
CGTTCAGAAGGCATAGCTTTGATATTCCTTTGTCAGGACAATCATGATTA
TCAAAACTGTTAAGAAGCGTGGCTTCCTCATAATTCCATATTTTGATTCG
TTCAGTCTCATCAGCAGCAATAACAACTGGAGAGAAAGGTTGCAGCAACA
CTGTTTTGGTGCCCAAATCAAATTTGGTATCCCAACTAGCAATTTGATTG
TGTATTTTGTTAACCGAAGAACGTTGGCACTTTCCGATGTAATCCAGGGC
ACATTTTTCTCTGTCTTCTCTTCTAGCCATTAATACTTCACTATCATCTG
GCGCTGTAAGAAGTGGTTTCGAAAAGTGACCACAACTCCAATTGTAGATG
GTTGATTGTGGAAGAAAACTACGCTCTGAAACCCCAGAAGAAGCACCACC
AGAACCTAAAAGTGGATCAGCTAATCCCGTGTCAGGAGTATTTATAAGGT
GTGGCCGGAACTCTAATGAACAAACTCTTCGCATCCCTGACAAATAACTT
GGTCGAGGAGGACTAACTGGAGGAGTTCTAAAAGTAAGGGGCAAATGTCC
TCCATTCATATCGAACCAAGAAGATGAACGGGCCAAGCCAGCAAGACTTG
GAGCCGGAGTTGTGGTTTCACCCGGTCGAACACTTCCTGTGGATTTCACA
GATTTTGTCACGACTTGTTCAATCCCAATAATGGAAAGTACTCGCCGGCC
AAGGTGGGCAATACGTGGCGATGGATCCTTGGCCAATGTAAGCATAGCCA
ATACACACTGTGAATACAATGCATTGTCAAGAGGTCTGGGCCTTGTGTGG
TGTACCACACCATTGCTCATGCAGTCGTTGAGTATGCCAGAATCGGAATG
TTGGGATGAATCATCAGACAATGGAGACCCATGCATTAGTCCAGAAGAAG
CAAGTGGGCTACTGGTGGAAACCCTCCCATCTCGGACCATGGACTGGTTT
TCTCCACTAACTCTCAACAGAGGACCAATTTGGGTAGGACCCATGCTTCC
ATGTGGCATATACTGGGTTGGAGTCGAATAACCACTTCCTGTACCCTTGA
TGACCAAAGAAGGAAAGGAGCTGAGCACAGAGTTAGGCTGAGGTTTCCAA
TATGCTGCAGCAATTGACTTTAAGTGCTTGTTGTGGCCAAAAGCAAACCG
TGCCAGAGCTACAGCAACCTCTGCCCGTACAAGCGGGCTTCCATCAGAAA
CAACATTAAGGAGGCTCTTAATAATACTGATCTCGGCTCTAACTTTATCA
TCATCATCACATTCTTCATCTCCACCAACTGTATCTCTAGATGAGTCAAA
TCCAACATCAAGCAGAGTGCCCAGAGCAAAAACAGCCGCTGCTCTCACCT
CAGGTTGGGGCTCAGAGAGTAGAGGTGCATATATAGCTGGAGCATCTTGC
CGCAAGCCAATTGTTTGTGCCTCTGTAAAATCTTCCCATAGCTTTCCAAG
ACAGAGGCACAGCCACTGAAGAAATAGAGGTTCAGTTTGTGCATCATTTG
GAGTTGAACCCTGCAGGTGCTTCAAACATACAAATACCAAATCAGCTTCA
ATACAGGCCTCCTGACCCCGCCGGTGTCCATCTACAATGACAGCCAAAAC
AAATGCAGCCATTGCACGCTGTTCTGGATATGCTTCCACACTGTCAAGAA
ACCTTATGAAGTAAGTGTGGCCCCCATCCTTTACCAGATCAACCTGGCAT
GACTTATCAAGTGCAAGGATCTTAGTCCATATAAAGACAAGAATCTGCCG
TAGCTCTGGTGTAGTAGTTTGCAACAGCTTTAGAACATATGGAAATATTC
CAACAGACAAGGCCAGATCTACGGCCCAGGGCCCCATATCGAGGAATCTT
CCAAGAAGCACCAGTGCACGAAACCGATGACATTGACTAAGTAATACCTG
AAGAACAATAGGCAACTGTTCAGGCGGTTTTTTATGCTCAGATCCATGAT
CAAGCCACACCTCAAAAGCTGTTAATTGTTCTGTGAAAAAAGGGCTTGGC
TGGAAATCAGCATTAGGATCCTCCACCAAAGTTGGAAGCTGAGTAAGGCA
GATTTCAGCAGCCATGTCCCAGGCATCCCACATATGATGCTGATGGGTTG
CTGGCAACATAGGATATGAAATCGGGGAGCAATTTGCCGAACGCATTATT
CTCTCGGCAAGTAAAAAATTTCGGAACAGACTGGCAACTAGCAGATCTTG
TCTAAATAGTCTCTGAAAAAGATCATGCGGGAGGACATTCCAAGCAATCG
TATCTGTGATTGCTGTAAATATCCAATTCAGTTCCCCCAGAAGTGTTTTA
CGGTCATTCTGGCGGCCAGGAATTCTATCTATAAGCGAGTAATCAAGAGA
ATCACGAAGTAATGAACGAGTGCAGAACCATCTCAATGCCATCTTGATGG
GCGTGGTGAGACATGATGTGAACACGTCAGCAGGAAATTCAGCACTTTGA
GGAAGAGTCTCATGTGCTTCACAGGATGCAAGCAGGATGCAATCCCTTGT
GGAAGATCCAGAAGATGTATTCCAACCCTGAAGCTCAATGAAGTTATTGA
CAATTATCCCAGCAGCAGAGCAGTCAAACACATAGATTGATGGGGTCCTT
AACCAGGAATCTAGGTCACTGATCGGCAACGGGATATACTGTGTATAACT
CTTATTAAACAGCCAAATTTCACCATTAGATGTTGGCTTCGGCACACCAT
GTCCATTATAATGGAACAGAACTCTCTCAGCTTTGGCATATTTGCGACAT
GTTGTACAAAGTTTCCTCACTTCTTCCACAGTGGGATCTAACTGGACCTT
GTACCGAGCCCGTGGTTGCCACCTCTCATACTGAAGACTCAATGTTTTCC
CAATTGTTTCAAGTGCTTTTTGAGGGGCCATAGAAAATGGATCTATCCAG
CACTCCATTTTGGCACAAGGAGATATCTTAATTACATCCGGTGGGCTAAC
GCTAATGTTTAAACAGAGCACAAGTGCAACACATCCCGTCTTCATTCGAT
CCTTAGGTCGCCATTTCGAAACCAACCCACTATCAGCCGGGCCAGAGGGA
ACACGAACCTCGAAAGCCTCGTGTCTTAGGTCACACAAAACAACAGTCTG
TGGAAAATACGCCATGCTCGTAGTGGTGCTAGTACCATTTCCATAACTAC
TGCTAGCAGTCTCAGAATCCCTATCCCTTCTCTGGTGGTGCCCAATCAAA
TCCCCGTCATCGGTAATCGAACAATCATCGAAATGATTAGAAAGCGCCGC
CACCGAGGATTGCGAGAATCGAGACGCCATAAAATCTCCCAATGCCATCC
AAAGCCCAAAACAAAGTATCAACCTTGCCCTAATCGGACCTTATCTCGAC
ACCATACGCAGCAAGGACTCATACCAGATGCTGAGTAAAAATGAAGCCCT
AACGATCGAAAATCCGGAGCTTGTAAGGCTGGCTGAGGGGGCAAGAGAGA
GAGAGAGAGAGAG
>CL20.Contig3_All    size  526    gap  0  0%
GAAAACGTTGTGTCTTCAGTATGAAAGGTGGCAACCTAAGGCCCACTACA
AGAGTCATACAGATCCTACTGTAGAAGAGGTGAGGAAACTTTGTACCACT
CGCCGGAAATCTGCCAAGTCTGAAAGAGTTCTGTTTCATTATAATGGACA
TGGTGTGCCAAGGCCAACTGCTAATGGTGAAATCTGGCTATTCAATAAGA
GTTATACACAATATATCCCGCTGCCCATCAGTGAGCTTGATTCCTGGTTA
AGGACCCCGTCAATTTATGTTTTTGACTGCTCTGCTGGTGGAATGGTTGT
CAATGCCTTCAAAGAGCTTCCCGATTGGAGTGCTTCTAGTTCTTCGGGAT
CTTCCATCAGAGATTGCATTCTGCTTGCTGCCTGTGAAGCCCACGAGACT
CTACCTCAGAGTGCTGAATTTCCTGCTGATGTGTTTACATCATGCCTCAC
CACTCCCATCAAGATGGCATTAAGATGGTTCTGGCCTCGTTCATTACTTC
TGCGAGGGAGTAATCAAGCGATCGAA
>CL21.Contig1_All    size  441    gap  0  0%
TTTCCCCCTTCTTGTAAATTACTCTCCTCTCTGTGAAGAATTTTTCTTCT
CCTTAGTATACCATCTAGCAATTCCCCTTCCTGCTTTTTTGGGTTGGGAT
TTATGGTCAAATTTGCTACTGAAGGGGCTAATCTGTTCCACCCATAGCCA
GATCTTTCAAAATTTCTACATGGTAGGGTCTTTATAGTTTCCTCTATCCT
ATCACTGAATCGCCAACCAGTTTGAGTCTCCGAAGGCGAATTGGGAAAGG
ATGAGGAACAGGAAGGATCTTTATGAAGTATTTCATATAAGGATTTCTCA
GCAGCATCAAGAGTGGAGCCCTGGATAGTGGAGGCCTCATTATCTGAATG
ATCTTCCATTAAGACTTGATGTATGCAACTGAAAACAGAATCAGAGAAGT
CTTTTTCTTCTGCAGAATCTTTGTCCACTGACTTCAGTCTG
>CL21.Contig2_All    size  2406    gap  0  0%
CTCCCCGAGTGCAAAAGTCGGATTAAAGTAGATTTCAGTATACATATGCA
GGTATGCGCACAGAGACATTCATAACAATAGTAACATATGCGTGACAAGA
GAGGGATAAGTGAGAAGAGAAAACTTGGAAACAATTATGTACCTTTGCCA
GGCAACCAAAGGGCAAGTTGATCAACAATCATCACCAAATATTAGCAGAA
GCTGTCCCAGGCAACCAAAGCGCTAAAAACTTGGCTTGGAGTGTGGTAAT
TTCACTCGGGTTATAAATAGCTAACGATATCTAGATATAATCGAAGAGTA
CCAAAAAAGTTGGGGAAAACCATGGAAGTGAAAAACGTACATGCTACATA
TAGTCTACCATCCCCTCTACTGAGACTAATCAAGCAAACTTACAGAACTC
CTAGGCAGGTTTCCAACATGAAAAAGCATACATGACTCGCCCTTTCCACC
CGGTTAACATCCATTCGCGGTCCTCTTTCACAAAAAAGCCCTTGTGGTAA
CATAATTCCACCTTAGCCTTTACTTCCTTTGTGATCTCCTGCTTCAAAGG
AAGCTGCCTCAACCCAGCCCTCACAGTTCTAATCTGCCACTGCTTGTATG
TCTCTGGCCTCACAATCCTCCTGACTCCTTCACATGCTATCACATTGAGA
CAAGAATTTCCCATTATGTCCCTCTCAAACACCATCCTCTCCTGACTTTC
GCGGGTCAAATTAGCCTCAACCATATCAAACAATGAGGAGAAGTGGAATA
GAGCCTCGCGGAACCGCGATATGAAGAATGGGGAGTTAAAACTCCCATTA
AAAATTCCGTGTATAAAAATATCTGGACTAATCCTCTTGATTAAGTTCAA
AACAGCATCCCTTGGACTAATATCCGTAATCGAATCATCAAGTATGAACA
TAGACAGGGACAAACAATTGGCAACAATCACCTCATCTTTCTGGATCCTG
AGATCCTCAACGCAAATTGTTTCCCATTTTTGTGCAATCCCATTGTACTC
AAATGGAACGTTAAATCTCTCACAATAATTTGCTAATGTTTCCTTAACCC
TTGAAGCCAGCTGAAAACCCGCTTGGGGAAACTCGATTCCCGTGATGCGA
AGCCTGGGGGGTCCACCTGGTCTTGTTGAGAGGTGCTGAATGAGGTAAGG
CCACTGAAAGCCAATCGTTCCACCAAAGTTGATGATGTGAAGAGTGGTAG
CTTTCTTGGCGACTTCCATGATCATTTGGTTTGAAAAAAATATTGATGTC
TCCATGAAAGGGAATGCTGAAAGATACAACTTATACGCTTTTAGGACACC
AGCGTCGGACATCTTGGATGAGTGAGATTTGAATTCAATATTCCCATAAC
CGGCTAAGCGTGCCTCAAGGCCGTTAGCAAAGTAATGTGCCAACCTCTGG
GATCCATTGCCAAGAGGAGAAGAACGTGACCTTATCTGCTTCAGTAAATT
TCTTGCCCTCCCGTGATCGTTGCTTGCAACAGACTGCATACATTGCAATA
GGAGACTCCTCAAATCGATTGCCTCCCTTTTCCTAATCCCTTTCCTAGAA
TATGTCAATTCGTCGTCGGACCCTTTTGCTCCCACCTTCTGTCGGAATTC
CCTAATGACCCCATCTGGCACGTCATCACGGTATAGAGACAGTACCCTAT
CAAACATCTCCTGTAAAACTGATTCTTCAGCGCAATGCGTAAAATGTTTC
TTACTTCCCCCTTCCTGTAAATCACTCTCCTCTCTGTGACCAATTTTTCT
TCTCCTTAGTACACTATCTAGCAATTCCCCTTCCTGTTTTTCTGGGTTCT
GATTTACGGTCAAATCCCTTTCCTTTGCTACTGAAGTGGTTAATCCGCTG
CAACCACAGTCAGAACTTTCAAAATTTGTACTTGGCTGGGTATTTATTGT
TTCCTCTATACTATCACCGGATCGACAACTAGTTTGAGTCTTAGAACACG
AATCGGCCGAGGATGAGGAACATGAAGTATCTTTATGAAGTATTTCAAAT
AAGGATTTCTCAGTAGCATGAAGAGTGGAATCCTGGATAGTGAAGGCCTC
ATCTACCAAATGATCTTCCATTAATATTTGGTTTATGTTCCTAAGAACGG
AGTCAGACAAAGCTTTTTCTACTGAAGAATCTGGGTTCACTGACTCTATT
CTGTTGGGAATTAAAGGGTATTGAAGATCTGAAGTCGTGGGAAGATCCAC
AGCAACATAATCTAGAGAGGTATCTCTGAATCGAAATCCATCAATAACAC
TAAGATCTGTACAGGCTGAAACAGACTTGTTATCGCAATCAGATAGAATG
GTATTTGAACCCGTAAACGAATCCATATAGCGTCTTTCCGATAGAGAAAA
TGGACGAAAAAACCCAGATTCAAGAACTCAAAAACTGCAGGCAATAGTTA
TCCAAA
>CL21.Contig3_All    size  811    gap  0  0%
AGTCCAAGGGATGCTGTTTTGAACTTAATCAAGAGGATTAGTCCAGATAT
TTTTATACACGGAATTTTTAATGGGAGTTTTAACTCCCCATTCTTCATAT
CGCGGTTCCGCGAGGCTCTATTCCACTTCTCCTCATTGTTTGATATGGTT
GAGGCTAATTTGACCCGCGAAAGTCAGGAGAGGATGGTGTTTGAGAGGGA
CATAATGGGAAATTCTTGTCTCAATGTGATAGCATGTGAAGGAGTCAGGA
GGATTGTGAGGCCAGAGACATACAAGCAGTGGCAGATTAGAACTGTGAGG
GCTGGGTTGAGGCAGCTTCCTTTGAAGCAGGAGATCACAAAGGAAGTAAA
GGCTAAGGTGGAATTATGTTACCACAAGGGCTTTTTTGTGAAAGAGGACC
GCGAATGGATGTTAACCGGGTGGAAAGGGCGAGTCATGTATGCTTTTTCA
TGTTGGAAACCTGCCTAGGAGTTCTGTAAGTTTGCTTGATTAGTCTCAGT
AGAGGGGATGGTAGACTATATGTAGCATGTACGTTTTTCACTTCCATGGT
TTTCCCCAACTTTTTTGGTACTCTTCGATTATATCTAGATATCGTTAGCT
ATTTATAACCCGAGTGAAATTACCACACTCCAAGCCAAGTTTTTAGCGCT
TTGGTTGCCTGGGACAGCTTCTGCTAATATTTGGTGATGATTGTTGATCA
ACTTGCCCTTTGGTTGCCTGGCAAAGGTACATAATTGTTTCCAAGTTTTC
TCTTCTCACTTATCCCTCTCTTGTCACGCACAGAGACATTCATAACAATA
GTAACATATGC
>CL22.Contig1_All    size  3571    gap  0  0%
CTCGTGGTGTGCCTGAAACTATAGTTATCAAAAGATGAGATCCCATTTGG
CGGCAATCGGTCGAAGATAATAATCTTATACAGACTAAACAATCTATTAA
TGCTAACAAACCCACAATATACAGACTAAACCAGAAAATAATCTTATAGC
TTATGCTAGAAATAGTCCAGAAACCACAATGTGAAGACTGAACCAGAAAA
CCATCAACCACCTTGTGTTCAGAATAGCCGACTAAAAGAGGACTACAAAT
GGCATCTAGTATTACCAAGCATCTTCATTTTCCATATAGGAAGCATCACG
ATGAGAAGAAATTACGTCACTTTCTGCACCTTTTTCAGCCTTAGCTTGAC
GGTATCTTTTGAGCATGCGATGGTATTGCTGACGTGCATCTGGAGAGTTG
ACCATGGTCAGCACTCTTGTGACAGCCTCATCAATAGCTTTTTCCACATT
CTCTTTGCGGAACACTCTGAGAATGTCTTCTTCTTCATTTTCATCAATGG
ACTCCATCTCAGACCGAAATCCCCGCAATCCAACTCCTTTCCTGCGCCAT
CTTAGAACCACCTTCTCTAGAATACCAACAGCCCAACAGATGATCTTATA
TTGCTTCCTAACCTGATAACCTCTTACATGAGCCTGTATCTTCACAACTT
TGTCGCGAAATGCCAGATAACCCTTCCGGCCTTTCCAACCTCGATATTTC
TTCTGAATGGCAAGAGCAGCTGTACTGGTATCACGTGCACTGTGGAAAGC
CAGTTTCGATGCAGCTGACATTCCCAAAGTATCACTTGAAAGGATATTAT
ACTCATCTACAGCAGCAGCAGCAGCAGCCGCTTCTCTCTCTTGCCTTCTC
CTGAAAGAATATGAACGAAATGCAGCTTGTATACGAGCAGCAGCCCGAAC
TGCATTCCTGACTGCAGCAAAAGTGTCTTTGAGATTAAGATGATCTTCAT
TTGAAGCAAGAATCGTCTTTGATATGCTACTTAGAGCAATTTCAGATTCC
AAAGCAGCGGAGCCTTTAGATAGCTCGTTTTCTTCCAATGTCAGGGATGA
AAAGTGGCAATTTAGGGCCACCTCAGAAAGATAACCTGCGAGTCCCTTAT
GTCCACAGGTGTCAGCAATGGATGCTGGTGTTTTACCCTTTGGATCTTGT
GAATTGGGATCAGTCAACGCCCCAGCAGATGCACCAGATGCTATGAGTGC
AGCAACCATTTTTTCCCTTCCAAATCGCGCAGCCCAATGAAGGGCTGTCC
ATCCGTTGATGTCACGTAAATCTACAACAACTCCAGAACGTAAAATGGGG
TTTAAGGCCCACTCAAATCCCAATCCAGCAACTGTGTGTATTACCCATTG
CTCCTTCTTGGACAACGAACAACCCTGCTCACCACAGAGTGATCTGAAAG
AAAGCCACTGCTGCAACTTGTCTTTTAAAAGTTCTTCCAGAAGCCAATCT
ATTGTACCAGATGAAGTCCAACTGCCATCTACTAGAGTCTCAATAACATG
GCACCACAAATCTTCACCAGCTCTGGATTTTCCCAGTAGATCCCTTATGG
ATTCATTAACATCTCCCTTCTGTCCCAAAGAGTCCGACAGAAGCATCTGG
ACAAACCGGACAAGTAAGAGCATTTCTTCTGGACTCTTAGCTGTTTCTGT
TTGGGATGAACTGCAGTGATCACAACTGCTTGGGCAATCGTGGTACTCAA
ACTCTCTGACTTCACTGCAGGACTCCCTATTGGCAGACGTAATGCACAGA
GTCACCTTTCCAGGAGGGTGAGGAGGGGCCTGGCAACATATGACACCTTC
TTGGATGATCTGGACAGGTACTTCGATGTCACCAAACATACAAGTCCATG
TCAATTCTGATGGATTGCAGAGAAAAGATCCAACAATGATAACCTTTGTA
GCCAGAGTGGAAAAGCCCCATTCCGGAGATATTTCTCTAATTGTAAATTT
CTGTTTTTGAGAAATGCTTAAACTTGAATCTGCCTCAAGATAAATCCCTA
TCTGATCTTGGTCAAATGGTGTTGTGAAGTGGTAAGGATTGGTACAAAGA
AAATTTGTTAGAGGAGAATGTGCTGGATATTTAAAATGTTCAACTTCTTG
TGACAGTGAGAAGGAAGTTGACAATTCCAACAGACTCCCAGAGTTTGTTG
GATATTTGCTAGATGATGAAGGTTGCAGATTCCTATCGCTTCTTGGACTT
ATAATGCTATTACACTTTGGAGAATTATGTCTGCCGATATCTATCCAAAG
ACTTTCTTGCTCTTCAGGCAGACCGCTGCTTGACTGTGGTGCTAGCATTC
CATTTCCATCCAAGGTGTGTGTATTTTTCTCTTGGAACTCTGATCTTGGA
GAGCACTCCCGCATCTCTTTCCGAGGTAAAGAGTCTTTCTGTTCAACAGT
AAATTCTTTTACCATTGGTTGGTAATTATATTCCCCATTTCCACCTGTTT
CTTGTTGCAACACAAGATCATTTTCATCATCAGGATATGCAACATATCTA
CTTTGGCCGATTTGAATTAAGTCCAAATCATTCTTCATTGCATCCAAGCT
ATCATCATTCGAACTGAACTGCTCCTCAAGCCTTCGCAATGCTTGATTAA
CTTCAAGCTCAGATGAACTACTACTCTGTGCCAATGCTGCGATCCTGTCT
AAGCTATCTATCCCATTATTCTTGACGACTGCATCAGTACTAACTTCTAC
AGCCCCTGGGCTCTGATATGGTTCATAATGTTCAATGACAGAAGCATAGG
CAGGATGTTGAGCAGTGAGGGCACTTGGACTCTGATTGAAGGTAGAAGTG
GATCCTGGTGACAACTGTGAAACAGATCCAGACCTATACCTCCCCTCTCT
GATATCCCTATAATGAACAAGAACAATGTGCTCATACGCCGCATCCAACA
TCCAATAGCTACGCCTCTGAAAATTTGGATTCTGCTCCCCATGTGCATAA
TAACAACTTAAAGCTTCTACATTTCCAACCTTGAGCCTTTCATGTGCTTC
ACCAACAGTTCTCCCGTCTTTCTTTTTGCGCCAATTGTGACCATCTTTAC
GGAAAAAACGAAGGACCCTCTTGTTAAAAAGAAATAGAGATCCACTTGCT
GGTTTTTGAAGGGGCTGATGGGTGAGTTGATCTTCCTTATAATTGTGTAA
AAGAAAGAGCACTTCTGCTGGCTTCAGCCACCGCGTTTGAGCTTCTTGAA
TCAGATCGTCAACATTATAACCTGAGTCCGTCATGTGGGAAATTCCAAGC
GGAAAAAGTGTAGCAAAAGCACTTGAGTCGTGTGCTTATTTGGATACTAC
TCCGATGGATGGATAGATACATATATGTATTCGTATCAACCTCAATTCAG
CAGTCAGCAGTAGTGTAGTGGAAAGAAATGGAGATTCCAAATTAGCTTCA
GGAGTAGTCCACGGCAGAACGATCGCCGCTGGAAAAAGGATTGAACGAGT
GTCAGGAATCCCGATGATCAGTGTCTCGTCGGTTGCCCAATTCATGAGTA
CTTTTTAAATATCTAAAATATCTGGGTCAGTTGTTCAATTCTTAAATCAA
CGAGAGAGAGAGAGAGAGAGA
>CL22.Contig2_All    size  884    gap  0  0%
GTAGAGTACAAACATGACTCAATCAGGTTATGATCTTCATGATCTGGTTC
GAGAAGCTCATACCCGCTGGCTAAAGCCTGCAGAAGTGCTCTTTATTCTT
CAAAATCATACGGAAGACCAGCTCACCCACGAGCCAGCCAAAAAACCAGC
AAGTGGATCTCTTTTTCTGTTTAACAAGAGGGTCCTTCGATTTTTCCGTA
AAGATGGTCATAGTTGGCGTAAAAAGAAAGATGGGAGAACTGTTGGTGAA
GCGCATGAGCGTCTCAAGGTTGGAAATGTTGAAGCTTTAAATTGTTACTA
TGCACATGGGGAGGAAAATCCACATTTTCAGAGGCGTAGCTATTGGATGT
TGGATGCGGCGTATGAGCACATTGTTCTTGTTCATTATAGGGATATCAGA
GAGGGGAGGTATAGGTCTGGATCTGTTTCACAGTTGTCACCAGGATCCAC
TTCTACCTTCAATCAGAGTCCAAGTGCCCTCACTGCTCAACATCCTGCCT
ATGCTTCTGTCATTGAACATTATGAACCATATCAGAGCCCAGGGGCTGTA
GAAGTTAGTACTGATGCAGTCGTCAAGAATAATGGGATAGATAGCTTAGA
CAGGGTCGCAGCATTGGCACAGAGTAGTAGTTCATCTGAGCTTGAAGTTA
ATCAAGCATTGCGAAGGCTTGAGGAGCAGTTCAGTTCGAATGATGATAGC
TTGGATGCAATGAAGAATGATTTGGACTTAATTCAAATCGGCCAAAGTAG
ATATGTTGCATATCCTGATGATGAAAATGATCTTGTGTTGCAACAAGAAA
CAGGTGGAAATGGGGAATATAATTACCAACCAATGGTAAAGAGTCTTTCT
GTTCAACAGTAAATTCTTTTACCATTGGTTGGTA
>CL23.Contig1_All    size  773    gap  0  0%
AAAGAGTTAAGCTTCCAAGAAACTACGAGAAAGCTCTTGAAATCATTGAC
AAACATCTGATGTATTGGCCTAAGTATCTTGTTCATAAAACAAAACAACG
ATTGACCAAAATGACTCAGATGCGGATACGAATGAGGAAACTTGCTCTGA
AAACCAGGGAAAAGATAATGACAACCCCTAGGAAAGAGATAAAGAGAGAG
GCTAGGAGAGGGGAGAAGGCTGAAAAGGCAGCACTCCTGGATAAGAGCAT
TGAAAATGAATTGCTTGAACGGCTTAAGAAAGGAGTTTATGGTGACATAT
ACAATTATCCTGTAGAGGAATACAATAAAGTTCTTGATATGGAAGCTGCT
AGTGAAGATGAAATTGAGGAGGAGATTGAATATGTCGAAGGCTATGAAGA
ACTTGAAGAGGAAGATGATATAGAAGATTTTGGTGGTCTTGCAATTCGAA
AGTCTCACATAGATGTCGATGATGGAGTGGATGATGAGGATGAAGAGGCA
GTGGCAGTTGATCGGAAAAGAGTGAAAAAACATTCAAAGCATGAGAAAGA
TGAATCTGATGCGAAGTTGAAGAAGAAGAAGAAAGCAAGAGTACTTGTCG
AGGTTGAGCGTGAAGATACAAATGAAAGACAGGTGGTAGTACAATGAGAC
CTTGTGGTTGCTTTCCTTCATAGTTCTTTGATCTGTAAACCAGATGATAG
CAATTAACTTCAGTTTTATGGGCTTGACTTCTCGCGCAATGGCCTGGTTG
ACAGGTAAATGCTGCTTAAGGAG
>CL23.Contig2_All    size  331    gap  0  0%
ATTGTATGTTGGCATCATTCTGGTTGGTGTAGGAGTGGATGATGAGGATG
AAGACGCAGTGACAGTTGATCGGAAAAGAGTGAAAAAACATTCAAAGCAT
GAGAAAGATGAATCTGATGCGAAGTTGAAGAAGAAGAAGAAAGCAAGAGT
ACTTGTCGAGGTTGAGCGTGAAGATACAAATGAAAGACAGGTGGTAGTAC
AATGAGACCTTGTGGTTGCTTTCCTTCATAGTTCTTTGATCTGTAAACCA
GATGATAGCAATTAACTTCAGTTTTATGGGCTTGACTTCTCGCGCAATGG
CCTGGTTGACAGGTAAATGCTGCTTAAGGAG
>CL24.Contig1_All    size  2018    gap  0  0%
TTACGAATTTCTTCGATTCACATATAAACTCCGTAATATAAACAGTATTT
TTCGTAAATATCAAACACAATTCAGCCAGATCGAGAGAGGATAAACTGCC
TGACAAAGGGAGGTTAAGTTAATGGACTTTGAGAGGTCAAAGTTGAGAAT
TTACAAAAGGAGTTTTATCCACATAGATTGGCATTTCTGGGTTCAAAATG
ACCCAAATGTGTTTTCGCCGCTGTAAGTCATGTAGAGGAACCCATCTTCG
TCCTTGTTTTCCTCGTAAATTGCAGACATCAGGGCAGCAGTGGGAGGTAG
TATGTTCTTGACAAAGACAAAAATAGCCTTTTCAGCAGTGAGATTAATCC
TTTTCCGGACAACGTAAACAAACTGCCCAATGGTCAAATCAGCGGGGACA
AGATATTTTTTCTTGTCAATGTCAGGAATGTCACTCTTTTCAGCCTTCTC
CACAATTACGGGTATTCTATCAGGATACTTCTCTCTGATGCGACCAGACT
CAGCTTGCCTCCTCTCCAACGTGTGTTCGTGCTTGAAAGAGCTTTTGGCC
ATGGCAACACTCACGCTACTTCGATTGCCCTCGAAGACGAAAAGAAATAG
GTTGTGCAGATTGTGACTGATTGATCCGAAGTCAGCTGTTATAATCAAGA
GAGAGAGAGAGAGAGGATAATGGAGTCACCGTTCAAGGAAGAGATACTGA
AAGGGAAAGTAGCGCTGTTGACAGGAGGTGGTTCAGGAATTGGGTTTGAG
ATCTCCAAGCAGTTTGGGAAACATGGTGCCTCTGTCGCAATTATGGGCCG
ACGCAAGCAAGTCCTCGACTCTGCCGTCGCCACTCTCCGTTCCTTCTCTA
TTCCCGCGGTTGGGTTTGAGGGGGATGTTCGCAAACAGGAAGATGCAAAA
AGGGTTGTGGAATTAACTGTTAAGCATTTTGGGAGGCTCGACATTCTTGT
TAATGCTGCCGCAGGCAATTTTCTTGTGGCCTCTGAAGATTTGTCCCCTA
ACGGGTTTCGAACAGTTATGGATATTGATTCTGTTGGCACATTCACAATG
TGCCACGAAGCACTTGAATATCTTAAGCGAGGAGGACCAGGAAGGAGCTC
AAGTAGTGGTGGAACCATTCTGAATATCAGTGCTACTTTGCATTACACTG
CCGCTTGGTATCAAATCCATGTCTCTGCGGCAAAGGCAGCCGTTGATAGC
ATTACAAGGAGCTTGGCGTTAGAATGGGGGACTGATTATGACATTAGAGT
TAATGGGATTGCACCAGGACCTATTAATGACACTACTGGAGCCAACAAAC
TTATGCCTGAAGGGTCAATGAAGAAGTCTGTAGAGACTGAACCTTTGTTT
AAACTGGGTGAGAAATGGGATATTGCCATGGCTGCTCTCTATCTTGCATC
TGATGCAGGAAAGTACATCAACGGAACGACAATGGTGGTTGATGGAGGAC
TATGGCTGAGCAGACCTCGCCATCTTCCAAAAGAGGCAGTGAAGCAACTC
TCTCGAGCCGTGGAAAAGAGATCCAGAGATGCACCAATTGGTATTCCAAA
GAGCAAACTTTAACATTTCCGTTTCCATTTGGTGACCAAATGTTTTTGTT
ATGTTCGTCAATCAATCCAGTTATTAAGGTACGGTTTTTAACTGGGAGCT
ACGAAAAAAGGGTACTCCAAACCTAATGAACGGGCCACGAGGAATGCTAC
ACACACAACACTTTCACACAACACATTCACATAGGGTGGGTCCCCCACGT
GTGGGACCCACCCCTATTTGAGTGTGTTGTGTGTAGCTTTTTTGCATTCT
ATTGCTTGAAATCCTCCTCCTTCTCATCCCTTATCTCTTGTATTGATTCC
AAATCTTATACACTGGGTGATTGGAGATCCAGCTTATCAAAATTCTCCTG
AATTGACTTTCTAATTAGATATTTCAACCACCTATATGTATAAGAGAATT
TGTGGCTTGCCACTTTTTTAACCGCTTTGGACGAAAATACCTCTTATATG
GATGTCGGTTGGTGTTTT
>CL24.Contig2_All    size  279    gap  0  0%
CAGAATGATCCAAATGTGTTCTCGCCACTGTATGTCATGTAAAGGAAACC
ATCCTCGTCTCTGTGTTCTTCATAAATTGCTGAAATCATGGCAGCGGTAG
GTGGCAAAATGTTCTTAACAAATATGAAGATGGCCTTCTCAGCACTAAGC
TTTATCCTCTTCCGGACAACATAGACGAACTGCCCTACAGTCAAATCAGC
AGGAACCAGATACTTCTTCTTGTCAATGTCAGAGATGTCACTTCTTTCAG
CTTTCTCAACAATCACAGGGATTCTGTCT
>CL24.Contig3_All    size  820    gap  0  0%
CGTTGGAAGACTTTCCTTGTAGAATAGGGCAACCCAAACTTTTTCTATTC
GATTTCGTATTGGTATCATTAACCCAAATCTTTCAGTTTCGCTAATCCAA
GCACACCTCTTTCCCCTATTAATACTGACTAATCTTGCCAATCACTCCAA
TTATCCTCTCTCTCTCTCTCTCTTGATTATAACAGCTGACTTCGGATCAA
TCAGTCACAATCTGCACAACCTATTTCTTTTCGTCTTCGAGGGCAATCGA
AGTAGCGTGAGTGTTGCCATGGCCAAAAGCTCTTTCAAGCACGAACACAC
GTTGGAGAGGAGGCAAGCTGAGTCTGGTCGCATCAGAGAGAAGTATCCTG
ATAGAATACCCGTAATTGTGGAGAAGGCTGAAAAGAGTGACATTCCTGAC
ATTGACAAGAAAAAATATCTTGTCCCCGCTGATTTGACCATTGGGCAGTT
TGTTTACGTTGTCCGGAAAAGGATTAATCTCACTGCTGAAAAGGCTATTT
TTGTCTTTGTCAAGAACATACTACCTCCCACTGCTGCCCTGATGTCTGCA
ATTTACGAGGAAAACAAGGACGAAGATGGGTTCCTCTACATGACTTACAG
CGGCGAAAACACATTTGGGTCATTTTGAACCCAGAAATGCCAATCTATGT
GGATAAAACTCCTTTTGTAAATTCTCAACTTTGACCTCTCAAAGTCCATT
AACTTAACCTCCCTTTGTCAGGCAGTTTATCCTCTCTCGATCTGGCTGAA
TTGTGTTTGATATTTACGAAAAATACTGTTTATATTACGGAGTTTATATG
TGAATCGAAGAAATTCGTAA
>CL24.Contig4_All    size  737    gap  0  0%
CTAACTACTACTCCTATATTATTCTGGAAAGAAACCCTTTTGCGATTCTT
TTTCAATTTTATGTCTTAATTCTCTAATTGAGAGAAACCCTTTTGCGATT
AGCCCACAATCTTCAAAACCCAATTCTAAAAAATTTGATCTTTCTTCACG
TCTTCGAGGGCAATCGAAGTAGCGTGAGTGTTGCCATGGCCAAAAGCTCT
TTCAAGCACGAACACACGTTGGAGAGGAGGCAGGCTGAGTCTGGTCGCAT
CAGAGAGAAGTATCCTGATAGAATACCCGTAATTGTGGAGAAGGCTGAAA
AGAGTGACATTCCTGACATTGACAAGAAAAAATATCTTGTCCCCGCTGAT
TTGACCATTGGGCAGTTTGTTTACGTTGTCCGGAAAAGGATTAATCTCAC
TGCTGAAAAGGCTATTTTTGTCTTTGTCAAGAACATACTACCTCCCACTG
CTGCCCTGATGTCTGCAATTTACGAGGAAAACAAGGACGAAGATGGGTTC
CTCTACATGACTTACAGCGGCGAAAACACATTTGGGTCATTTTGAACCCA
GAAATGCCAATCTATGTGGATAAAACTCCTTTTGTAAATTCTCAACTTTG
ACCTCTCAAAGTCCATTAACTTAACCTCCCTTTGTCAGGCAGTTTATCCT
CTCTCGATCTGGCTGAATTGTGTTTGATATTTACGAAAAATACTGTTTAT
ATTACGGAGTTTATATGTGAATCGAAGAAATTCGTAA
>CL24.Contig5_All    size  1863    gap  0  0%
TTAACTTTTCAACAATAAAATTCATAACATACTCACTAAATATCATTCCA
CCAACATTGCAAATTATTTCACCATCAATCTATTGGGAGGGGAATAAACT
GTAGCTTCAACAAATTTATATAACGAATTTACTTATCTAAAAGGTAACTA
TTTCCCACTGGATATATATATATCCTTGACCAACTAAAGTTTCTCTCTTG
AGAATAATATTAGGCTCACAAATGAACGTAATTGTGGTGAGCTGAGGATA
AATCTCTCAAATTCTGGGAGATCCACTAGTTTAGCTCAATCCAGGCTAGG
TTACAGTTTGCTGGTGGGAATACCGACTGGGGCATCTCTTGATCTCCTTT
CCACAGCACGTGAAAGTTGCTTCACTGCCTCTTTTGGTAGATGGCGAGGC
CGACTCAGCCAAAGTCCTCCATCAACAGGAATGGTAGTTCCATTAATGTA
TTTGCCAGCATCTGATACAAGGTAGAGAGCAGCCATGGCAATATCCCACT
TCTCCCCAAGTTTATACAGAGGCATGCTGTCTTTTGCCTTGCTATTTATC
TCCTCTGGAGCAAGTTTACTCATGCCAGCAGTATCACCTATGGGGCCTGG
TGCAATGCCATTAACTCTGATATCATAATCAGTGCCCCACTCCAGTGCCA
AGTTTCTTGTTATGGCATCAACAGCTGCCTTTGCCGCAGAGACATGGATT
TGATACCAAGCGGCAGTGTAATGCAAAGTAGCACTGATATTCAGAATGGT
TCCACCACTACTTGAGCTCCTTCCTGGTCCTCCTCGCTTAAGATATTCAA
GTGCTTCGTGGCACATTGTGAATGTGCCAACAGAATCAATATCCATAACT
GTTCGAAACCCGTTAGGGGACAAATCTTCAGAGGCCACAAGAAAATTGCC
TGCGGCAGCATTAACAAGAATGTCGAGCCTCCCAAAATGCTTAACAGTTA
ATTCCACAACCCTTTTTGCATCTTCCTGTTTGCGAACATCCCCCTCAAAC
CCAACCGCGGGAATAGAGAAGGAACGGAGAGTGGCGACGGCAGAGTCGAG
GACTTGCTTGCGTCGGCCCATAATTGCGACAGAGGCACCATGTTTCCCAA
ACTGCTTGGAGATCTCAAACCCAATTCCTGAACCACCTCCTGTCAACAGC
GCTACTTTCCCTTTCAGTATCTCTTCCTTGAACGGTGACTCCATTATCCT
CTCTCTCTCTCTCTCTTGATTATAACAGCTGACTTCGGATCAATCAGTCA
CAATCTGCACAACCTATTTCTTTTCGTCTTCGAGGGCAATCGAAGTAGCG
TGAGTGTTGCCATGGCCAAAAGCTCTTTCAAGCACGAACACACGTTGGAG
AGGAGGCAAGCTGAGTCTGGTCGCATCAGAGAGAAGTATCCTGATAGAAT
ACCCGTAATTGTGGAGAAGGCTGAAAAGAGTGACATTCCTGACATTGACA
AGAAAAAATATCTTGTCCCCGCTGATTTGACCATTGGGCAGTTTGTTTAC
GTTGTCCGGAAAAGGATTAATCTCACTGCTGAAAAGGCTATTTTTGTCTT
TGTCAAGAACATACTACCTCCCACTGCTGCCCTGATGTCTGCAATTTACG
AGGAAAACAAGGACGAAGATGGGTTCCTCTACATGACTTACAGCGGCGAA
AACACATTTGGGTCATTTTGAACCCAGAAATGCCAATCTATGTGGATAAA
ACTCCTTTTGTAAATTCTCAACTTTGACCTCTCAAAGTCCATTAACTTAA
CCTCCCTTTGTCAGGCAGTTTATCCTCTCTCGATCTGGCTGAATTGTGTT
TGATATTTACGAAAAATACTGTTTATATTACGGAGTTTATATGTGAATCG
AAGAAATTCGTAA
>CL25.Contig1_All    size  1454    gap  0  0%
AGATATACTGCTTTTATTCAACATTTATGAATGCTCTTTGACAGTAATCA
GGGTATTTCCCCTTTACAGAAACACGTACATGTAAATAATCGTCGAAATC
TATAAAATAAAATTTAAAAAAAAGAAGAAGAAGTAAATAAAAGATCAGTA
ACCTAATTTTTTACATAAAGCTGGCTGGGGAAGTAGGAAGACGATCACAA
CTCGCAGAGACCCACCCTATCGCCTGCTTCTCATTGTCATAAATCACCAT
TTTATCTAGCATCGATATATCTCCAATAACGTTCAGATTTTCAAGTCCCG
CCTCTGTACCGTTTAGAACTCCCAAGCAAACGTTTCCCTTAGATGAGATG
ATGAGATATGATTCGGGTGGAATTTCGAACTGCGATTTAGCTCTCCAACC
ATTTGAAAAGCTCAGTGCCAATGGCTTAAAGTGTTTCTTCACATCCAGGA
CATTTTTGAAGGCCTTCTTGCCTTTCCAGCACAATGGCAGTGTCTCATCA
TTCGGTTCTTCCCTTAAGGGCTTTCCACTCAGTTCTTTCCTCAACAAAGA
AATGAAAGCTTGATATGCCTGAGAATTTAGGTAAGTGTATGAACTCCCAC
TGTCAAAAGCAACAAGAATGTTCTTATATCCTGTCGCTTTTCCACCAATA
GTCAGCTCCGTAAACGCAGCTGAGTAGTGCGAGTAATCACGAGACATTGG
TGTCCAAACCACTTGTGAAGAATCATAAACATCGTCTCCAAAAAAAAGAA
AACCTCCCCCTCGGCCACTTAAACAATGGCCAACCACATTCCTCACTAGC
CCTTGACTATGTAGCTGTGACAGAATGCTGGTTTTCCCCTTGCGAAGGCC
TAGTACTCCATCCAAGGGATGATTAGAACTCCCCGGGGTCTGATTATATC
CACATCCGATAGCCACACGAGGACTAACACGCATTCCATTTGTGAGATTC
AGGGATAAAGTATCCTTCACAAGCAGACCATAGGAACCCCCGTCTGCATA
CTCAACTTCATAATGGCATTGGTTTGGGTCATCGCAGTTGTAGTCTTCAG
AAGAGTGTAAGGAGGCACAAAGGGGGTCCCTACAAGCCACCAGATCATTG
CTTGGTCGGTAAAACGGGTGAGGACCCTTAGGGCAACCGCGACAAGGTTC
ACATTGAAGCCAAGTGAGATCACTACCAGTGTCAGGATCAAGAAAGTATG
GCTTTGGAGGCCTCCCTATGTTCAGCTGAACATAATAAAATCCATTTGGA
TAGACATTCCCATACATAGGGAAAACAACAGAGGACCCAATTGGGTTGAC
CGCCGATGAAGTTGCCCCAGAAAACATGGATTTCCACCACGTCTGGGAGG
GCTGATTATCAGAAGCTGATGAGACACCCAAAAGCACAGCCACCAAAACC
AAAATCATCATAACCATCTCCTTCCCTCTTTTCATATCTCTCTCTCTCTA
TCTG
>CL25.Contig2_All    size  428    gap  0  0%
CGAATTGTGCAAGTAACTGGAACTTACCAAAGAAATGAAAGCTTGATATG
CCTGAGAATTTAGGTAAGTGTATGAACTCCCACTGTCAAAAGCAACAAGA
ATGTTCTTATATCCTGTCGCTTTTCCACCAATAGTCAGCTCCGTAAACGC
AGCTGAGTAGTGCGAGTAATCACGAGACATTGGTGTCCAAACCACTTGTG
AAGAATCATAAACATCGTCTCCAAAAAAAAGAAAACCTCCCCCTCGGCCA
CTTAAACAATGGCCAACCACATTCCTCACTAGCCCTTGACTATGTAGCTG
TGACACAATGCTGGTTTTCCCTTGCCAAGGCCTAGTACTCCATCCAAGGG
ATGAGTAGAACTCTTTGGGCTCTGATTATATCCATATCTCGTGAGAAAAT
CAACTTGCGATTTGTTCGATTTCTGCGG
>CL25.Contig3_All    size  937    gap  0  0%
TGCTTTTATTCAACATTTATGAATGCTCTTTGACAGTAATCAGGGTATTT
CCCCTTTACAGAAACACGTACATGTAAATAATCGTCGAAATCTATAAAAT
AAAATTTAAAAAAAAGAAGAAGAAGTAAATAAAAGATCAGTAACCTAATT
TTTTACATAAAGCTGGCTGGGGAAGTAGGAAGACGATCACAACTCGCAGA
GACCCACCCTATCGCCTGCTTCTCATTGTCATAAATCACCATTTTATCTA
GCATCGATATATCTCCAATAACGTTCAGATTTTCAAGTCCCGCCTCTGTA
CCGTTTAGAACTCCCAAGCAAACGTTTCCCTTAGATGAGATGATGAGATA
TGATTCGGGTGGAATTTCGAACTGCGATTTAGCTCTCCAACCATTTGAAA
AGCTCAGTGCCAATGGCTTAAAGTGTTTCTTCACATCCAGGACATTTTTG
AAGGCCTTCTTGCCTTTCCAGCACAATGGCAGTGTCTCATCATTCGGTTC
TTCCCTTAAGGGCTTTCCACTCAGTTCTTTCCTCAACAAAGAAATGAAAG
CTTGATATGCCTGAGAATTTAGGTAAGTGTATGAACTCCCACTGTCAAAA
GCAACAAGAATGTTCTTATATCCTGTCGCTTTTCCACCAATAGTCAGCTC
CGTAAACGCAGCTGAGTAGTGCGAGTAATCACGAGACATTGGTGTCCAAA
CCACTTGTGAAGAATCATAAACATCGTCTCCAAAAAAAAGAAAACCTCCC
CCTCGGCCACTTAAACAATGGCCAACCACATTCCTCACTAGCCCTTGACT
ATGTAGCTGTGACACAATGCTGGTTTTCCCTTGCCAAGGCCTAGTACTCC
ATCCAAGGGATGAGTAGAACTCTTTGGGCTCTGATTATATCCATATCTCG
TGAGAAAATCAACTTGCGATTTGTTCGATTTCTGCGG
>CL26.Contig1_All    size  331    gap  0  0%
AGCGTCCGAGTCCTTCAACTCAGTGACATCCTGGTTGTGGACCCGGTTTA
GGGTCTCTAGGTGAAACATGAGGCCGAGAAAAGCGCAGTTCGAGGTGAAG
AAAACGTAGGTCGGGAGCCCGAACTCGTCCGCCACGTCCATCATAGGGGT
GCAGAACATGTCGACGACGAACCCACCGAGTCGAATCGACTCGGATGACT
CGGTTGAGACCATCTTCGTAACGTGGTCTCTCACGTGTGGCTTGTTCATG
TTGACGAAGTCGATCAAGAAGCTGCCGGGGTTCTTCGTCCGGAGCTCCAA
CATCGCGGCCTCGTCTTCTAGAGGGAGGTAG
>CL26.Contig2_All    size  1942    gap  0  0%
GAAAAAGTTTTATGTAGACCCCATAGCCAAGAGAAACCATGATCCTCTCT
CCATATTCCAGAAATAGAATAACAATCTTCGTCCTAACTGGGCTCAAACC
TCCGAGGTAATTCGAAGTCCCTGCAAGCTAGTTTGAATATTTTGATATCA
AAACCTAAATCGAGAACTGAAGGCGATGGTGGAGGTGGCAGAACTGGTGT
TTATCCCTTCCCCGGGGATGGGCCATCTGGCGCCAACGGTGGAGATGGCC
AAGCAACTCATAGGCCGAGACCACCGGCTTTCCATCACAGTCCTCGTAAT
GAAAATGCCACTGTTTGATAAATCGAAGATCGGCTCCACCACCGAATCGC
TACTACTCACGGCGGCGGAGGATCGATTAAAGTTCGTCTACCTCCCTCTA
GAAGACGAGACAGCGATAGCGGAGCTCCAGTCCAAGAACCCGCCGCTAGT
GGAGTTCCGGTACGAGCTCGTCAACGTGAACAAGAAACACGTGAGAGACC
ACGTGACAAAGATGATCTCAACCGAGTCATCCGAGTCGAGTCGACTCGCT
GGGTTCGTCATCGACATGTTCTGCACCCCGATGATAGACGTGGCGGCCGA
GTTCGGGCTCCCGACCTATGTTTTTCTCACCTCCAACTGTGCTTTTCTAG
GCCTCATGTTTCACCTGGAGACCTTAAAACAGGTCAACAACCTGGATTTT
ACTGAGTTGAAGGACTCGGACGCTGAGTTAGAAGTACCGGTTTTTTTTAA
CCCAGTCCCAGCAAAGGTTTTGCCTTCTGTGGCAGTGGACAAGCAAGCTG
GGTCCAACTTTATGATGGCTTTTACCAAGAGGTTGAGAGAAACAAAGGGC
ATTATGGTCAATTCATTTGAAGAGCTGGAATCCGACGCGGTCAAGTCCCT
CGCTGATGACGATACGGTCCCGCCAATTTATCCTGTGGGACCTGTAATCC
ACTTCTCGAAGTACAAAAACGAGGAGGAGGAGGAGGTGATCCAGATCATG
AAGTGGCTGAACCATCAGCCTCCGTCATCGGTGGTGTTTTTATGCTTTGG
GAGCATGGGAAGCTTAGACGGAGACCAGGTGAGAGAGATAGCGCGAGCCT
TGGAACGCAGCGGCCACCGATTCTTGTGGTCTGTCCGACAACCTCCACCA
AAGGGAAAAATAGAGATGTCGAGCGAGTACCAAGACCTGAACCAAGTACT
ACCGGAAGGGTTCCTAGAACGCACGGCAAACATTGGGAAAGTGATTGGGT
GGGCCCCACAGGTAGCGGTGCTATCCGATAAAGCTGTGGGAGGGTTTGTG
TCACACTGCGGGTGGAACTCGACATTGGAGAGCTTGTGGTGTGGAGTGCC
AATGGCGACATGGCCATTGCATGCTGAACAACAACTGAATGCATTTCAGT
TGGTGAAGGAATTGGGGTTGGCTGTTGAGATAAAGTTGGACTACAGGTAT
GGTTTTAAAATTGATAGCAGTAAAGTTAAGTTTGTGACGGCGGATGAGAT
AGAGAATGGGATAAGAAAATTGATGGAGAACAAGGACAAAAGCAGTGAAG
AAATCAGGCAGAAGGTAAATGAAATAAGTGAGAAGAGCAAGATTGCCGTT
AAGGAAGGAGGGTCGTCATATAATTCTATTGGCTGTTTTATCGAGGATGT
GATGAATAACTTACACTCCCCATAGTTATACACTCCCCATAGTTAAATGG
TGAAATGTTTGTACTGGGATTCATAGCGCGTATCCTAATTTGTGGGGATC
GACTTGCTTTTCATTTGAATTTGCCTCTTTTTTCTCAATTCAGCTTACAC
AGTTTGATTCTTATGTTATTGATACATAGTAAAGCTTCGACCCAACATTT
TTCCCCGTGTTGTCCCATATCAATATCAAATATATGATGGGCACAACACT
AACACTTCGACACACAAGTTTCAAAAAATTGCAGGATGCGGC
>CL26.Contig3_All    size  239    gap  0  0%
GGGTCATCGTATAATTCTATTGGACGATTTATCGAGGATGTCATGAATTA
CATACACTCCCCATAGTTAAATGTGAAATGTTTGTACTGGGATTTTTAGG
ACATATCGTAAGTTGTTGGGATCGACTAGGGACTTGCTTTTGATCTCATT
TGAGTCTCTCCCTTTTGATCTCATTTGATGTCAAGTTGTTTGAATCACGT
GACAATTACTTATCGTAAGTTGTTGGGGATCGACTAGGG
>CL26.Contig4_All    size  366    gap  0  0%
CAAATGAATGCGTTTCAATTGGTGAGGGAATTGGAGTTGGCCATCGAGAT
AAAGTTGGACTACAGGAAGGATTTAAGGTTTGATCACAGCAACATAAAGT
TAGTGACAGCAGATGAGATAGAGAATGGAATAAGGAAATTGATGGAGAAT
GAGGATAAAAGCATAGAAGGAATTAGGCATAAGGTGCAGGAAATGAGCAA
AAATAGCAAGATTGCCGTAAAAGAAGGAGGGTCATCGTATAATTCTATTG
GAGGCTTTATCAAGGATGTCATGAATAACATTCATTCCCCATAATTATGT
AGTGAATGTTTTGTATTAGGATTCATATGGCATATCATGATATGTGAGGA
TCAACTAGCTAGGGGC
>CL26.Contig5_All    size  387    gap  0  0%
GAGAGCTTGTGGTGTGGAGTGCCGGTGGCCACGTGGCCGATTTATGGCGA
ACAACAAATGAATGCATTTCAATTGGTGAGGGAATTGGGGTTGGCAGTCG
AGATAAAGTTGGACTACAAGAAAGATTTTAAGTTTGATAGCAGAAAAGTT
GAGTTAGTGACGGCAAGTGAGATAGAGAATGGAATAAGAAAATTGATGGA
GGATGAGGGTAGCAAAGGAATAAAGCAAAAGGTGAAGGAAATGAGTGAAA
AGAGCAAAATTGCCGTTAAAAGAGGAGGGTCGTCATATAATTCAATTGGA
CGCTTTATCAAAGATGTCATGAATAATTTACCCTCCACATTGTAAAACAG
TGAACTGTTTGTACCGGGAGGTATCGTAATTCGTGGG
>CL26.Contig6_All    size  569    gap  0  0%
GAACTCGGCCGCCACGTCCATCATTGCGGTGCAGAACATGTCGACCACGA
ACCCGGCGAGTCGACTCGACCCGGTCGAGATTCTCGTCGTCAGGTAGTCC
CTCACTCGTTGCTTGTTCATGTTGACGAGGTGGAACACGGAGTGGCCGGG
GTACTTGGTTCGGAGCTCAGCCACCGCCGCCTCATCTTCTTGAGGCAGGT
AGACGAACTTCAACTGATCCTCCGACGCCGCCGTGAGTAGCAGCGTTTGG
GTGGAGGAGCTGGCCTTAGAATTTTCATATGGCATTTTCATTATGAGGAC
TGTGATTGACAGCCGGCGGTCTCGGCCGATGAGTTTCTTGGCCATCTCCA
CCGTAGACACCAGGTGGCCCATCCCTGGGACGGGGATAAACACTAGTTCC
GCCGCTGCCGCCTCCTCCATTTCTGGGTTTATCATTGTATTTTTATTCTC
AAGGAGGGAGTGTCATTGAAACTGAACTGGAGTCCTTTTATTGGGGGTGT
GGGTTTTCAGGAAGAGAATACTTGTAGGGGGAATTACAATTGTATCCCTC
TCTAAGCGCCGTTCTCTCT
>CL26.Contig7_All    size  465    gap  0  0%
GTCAATACATTTGAAGAGCTGGAATCCTATGCAGTCAACTCCCTCGCTGA
GGACAATACGGTCCCGCCAATCTACCCTGTGGGACCCGTACTCCACCTCT
CGAAGGACACAAACGAGGAGGAGGAGGAGGTGATGGAGATCATAAGGTGG
TTGGACGATCAGCCACCGTCATCCGTGGTGTTCTTGTGTTTCGGGAGCAT
GGGGAGCTTCGATGGGGACCAGGTGAGGGAGATAGCACAAGCCCTGGAAC
AGAGCGGCCACCAGTTCTTATGGTCTCTCCGACAACCTCCGCCAAAGGGA
AAAGTAGAGATGCCGAGCGATTACCAAGACCTGAACCAAGTGCTACCGGA
AGGGTTTCTAGAACGTACGTCAAACATTGGAAAAGTGATCGGGTGGGCCC
CACAGGTAACGGTGCTATCCCATAAGGCGGTTGGAGGGTTTGTGTCACAC
TGCGGGTGGAACTCG
>CL26.Contig8_All    size  1847    gap  0  0%
CTCTTTCAAAAGTTTGAAACACAGCAACAAGAAACCCGTCGGATTCCTAG
GTTAGGTATCAAAAAATAGACTGAGAAATGAAGGTGGATGCGCCGGTGGA
ACTGTTGTTTATCCCTACCCCAGGGATCGGCCACCTTGTGCCAATGGTGG
AGATGGCCAAGCAACTCATCGGTCGAGACCACCGGCTTTCCATCACAGTC
CTCGTAATGAAAATTCCATTTGATAAATCGAAGGTCAGCTCCACCACCCA
ATCGCTACTACTCACGGCGGCGGAGGATCGATTAAAGTTCGTCTACCTCC
CTCTAGAAGACGAGACAGCGATAGCGGAGCTCCAGTCCAAGAACCCGCCG
CTAGTGGAGTTCCGGTACGAGCTCGTCAACGTGAACAAGAAACACGTGAG
AGACCACGTGACAAAGATGATCTCAACCGAGTCATCCGAGTCGAGTCGAC
TCGCTGGGTTCGTCATCGACATGTTCTGCACCCCGATGATAGACGTGGCG
GCCGAGTTCGGGCTCCCGACCTATGTTTTTCTCACCTCCAACTGTGCTTT
TCTAGGCCTCATGTTTCACCTGGAGACCTTAAAACAGGTCAACAACCTGG
ATTTTACTGAGTTGAAGGACTCGGACGCTGAGTTAGAAGTACCGGTTTTT
TTTAACCCAGTCCCAGCAAAGGTTTTGCCTTCTGTGGCAGTGGACAAGCA
AGCTGGGTCCAACTTTATGATGGCTTTTACCAAGAGGTTGAGAGAAACAA
AGGGCATTATGGTCAATTCATTTGAAGAGCTGGAATCCGACGCGGTCAAG
TCCCTCGCTGATGACGATACGGTCCCGCCAATTTATCCTGTGGGACCTGT
AATCCACTTCTCGAAGTACAAAAACGAGGAGGAGGAGGAGGTGATCCAGA
TCATGAAGTGGCTGAACCATCAGCCTCCGTCATCGGTGGTGTTTTTATGC
TTTGGGAGCATGGGAAGCTTAGACGGAGACCAGGTGAGAGAGATAGCGCG
AGCCTTGGAACGCAGCGGCCACCGATTCTTGTGGTCTGTCCGACAACCTC
CACCAAAGGGAAAAATAGAGATGTCGAGCGAGTACCAAGACCTGAACCAA
GTACTACCGGAAGGGTTCCTAGAACGCACGGCAAACATTGGGAAAGTGAT
TGGGTGGGCCCCACAGGTAGCGGTGCTATCCGATAAAGCTGTGGGAGGGT
TTGTGTCACACTGCGGGTGGAACTCGACATTGGAGAGCTTGTGGTGTGGA
GTGCCAATGGCGACATGGCCATTGCATGCTGAACAACAACTGAATGCATT
TCAGTTGGTGAAGGAATTGGGGTTGGCTGTTGAGATAAAGTTGGACTACA
GGTATGGTTTTAAAATTGATAGCAGTAAAGTTAAGTTTGTGACGGCGGAT
GAGATAGAGAATGGGATAAGAAAATTGATGGAGAACAAGGACAAAAGCAG
TGAAGAAATCAGGCAGAAGGTAAATGAAATAAGTGAGAAGAGCAAGATTG
CCGTTAAGGAAGGAGGGTCGTCATATAATTCTATTGGCTGTTTTATCGAG
GATGTGATGAATAACTTACACTCCCCATAGTTATACACTCCCCATAGTTA
AATGGTGAAATGTTTGTACTGGGATTCATAGCGCGTATCCTAATTTGTGG
GGATCGACTTGCTTTTCATTTGAATTTGCCTCTTTTTTCTCAATTCAGCT
TACACAGTTTGATTCTTATGTTATTGATACATAGTAAAGCTTCGACCCAA
CATTTTTCCCCGTGTTGTCCCATATCAATATCAAATATATGATGGGCACA
ACACTAACACTTCGACACACAAGTTTCAAAAAATTGCAGGATGCGGC
>CL26.Contig9_All    size  1925    gap  0  0%
GCCGCATCCTGCAATTTTTTGAAACTTGTGTGTCGAAGTGTTAGTGTTGT
GCCCATCATATATTTGATATTGATATGGGACAACACGGGGAAAAATGTTG
GGTCGAAGCTTTACTATGTATCAATAACATAAGAATCAAACTGTGTAAGC
TGAATTGAGAAAAAAGAGGCAAATTCAAATGAAAAGCAAGTCGATCCCCA
CAAATTAGGATACGCGCTATGAATCCCAGTACAAACATTTCACCATTTAA
CTATGGGGAGTGTATAACTATGGGGAGTGTAAGTTATTCATCACATCCTC
GATAAAACAGCCAATAGAATTATATGACGACCCTCCTTCCTTAACGGCAA
TCTTGCTCTTCTCACTTATTTCATTTACCTTCTGCCTGATTTCTTCACTG
CTTTTGTCCTTGTTCTCCATCAATTTTCTTATCCCATTCTCTATCTCATC
CGCCGTCACAAACTTAACTTTACTGCTATCAATTTTAAAACCATACCTGT
AGTCCAACTTTATCTCAACAGCCAACCCCAATTCCTTCACCAACTGAAAT
GCATTCAGTTGTTGTTCAGCATGCAATGGCCATGTCGCCATTGGCACTCC
ACACCACAAGCTCTCCAATGTAGAGTTCCACCCGCAGTGCGACACAAACC
CTCCCACCGCCTTGTGGGACAACACTGCCACCTGAGGGGCCCACCCGATC
ACTTTTCCAATCTTTGTCGTACGTTCTAGGAACCCTTCTGGCAGCACTTG
ATTCAGGTCTTGGTACTCGCTCGGCATCTCTATTTTGCCCTTTGGCTGAG
GTTGCCGAACGGACCACAAAAATCGGTGGCCACTTTGCTCCAAGGCTTGC
GCTATCTCCCTCACCTGATCCTCGTCGAAACTTCCCATGCTGCCGAAACA
CAAGAACACCACCGATGACGGAGGCTGATCGTCCAACCACCTCATGATCT
CGTTCACCTCCTCGTTTTTGTCCTTGACGAGGTGGAGTACAGGTCCCACA
GGATAGATCGGCGGGACCTTATCGTCCTCAGAGAGGGACTTGACCGCATA
GGATTCCAGCTCTTCAAATGTATTGACTATTATGCCCTTTGTGTCTCTCA
ACCTCTTGGTAAAAGCCATCAACCTAGTGGACCCACCTTCCTTGTCCAGT
ACCCTAGAAGGCAATACCTTAGCTGGGACCGGGTTCGTAAAAGCCGGTAC
TTCCAACTCAGCGTCCGAGTCCTTCAACTCAGTAACATCGTGGTTGTGTT
CCCGTTGTAGAGTTTCGAGATGGAATATGAGGCCGAGAAAAGCACAGCCG
GAGGTGAAGAAAACGTAGGTGGGGAGCCCAAACTCAGCCGCCACGTCCAT
CATCGGGGTGCAGAAAAAGTCGATGACGAACCCGGCGAGTCGTCTCAACT
CGGTTGAGACCATCTTTGTCACATGATCTCTCACGTGTTGCTTGTTCGTG
TCGATCAATTCCGACATGAATTTGATGCCGGGATACTTGGATTGGAGCTC
CGCCGCTGCCGCCTCGTCTTGTGGGAGGTACACGAACTTCAACCGATCCT
CCGCCGCCGTGACTAGTAGCGATTGGGTGGAGGAGCTGACCTTGGAGTTA
TCAAATGGCCTTTTCATTATTAGGACTGTGATGGACAGCCGTTGGTCTCG
GTCGACGAGCTGTTTGGCCATCTCTACGGTTGACACCAGGTGGCTCATCC
CCGGAGAAGGAATGAACACCAGTTCCGCCGTCGCTGTCGTCTTCATCGCT
GATTAAATTACTTCTAATTATAATAACAAAGAGTCCGAGATTTTAATGGA
ATTTCTCTTCCCAATCAAAGAAAGAAAGTTGAGATTGGGTATCGAAAGAT
GTGAGAGGTTGTGGCTTTCTCTTGTAGATTTGTATTACCAGTAGAAAAGA
AAAGACAAGAGAAATGAAAACAGAG
>CL26.Contig10_All    size  223    gap  0  0%
ACACGTGAGAGACCACGTGACAAAAATGATCTCAACCGAGTCGAGTCGAC
TCGCAGGGTTCGTCGTGGACATGTTCTGCATTTCGATGATGGACGTGGCG
GCCGAGTTCGGGCTTCCCACCTACGTTTTCTTCACTTCCAACTGTGCTTT
TCTCGGCTTCATATTTCACCTCGAGACCCTAAAACGGGTCCACAACCAGG
ATGTTACTGAGTTGAAGGACTCG
>CL26.Contig11_All    size  332    gap  0  0%
TGTGTCACACTGCGGGTGGAACTCAACATTGGAGAGCTTGTGGTGCGGAG
TGCCAATGGCCACATGGCCGATTTATGCCGAACAACAAATGAATGCGTTT
CAGTTTGTGAGGGAATTGGGATTGGCCATCGAGATAAAGATGGACTACAG
GAAGGATTTTATAATTGATGGCAGTAAAGTTAAGTTAGTGACGGGGGATG
AGATAGAGAATGGGATGAGGAAATTGATGAAAAATGATGATAAAAACAAT
GAAGGAATCAGGCAAAAGGTAAATGAAATGAGCGAAAAGAGCAAGACTAC
CATTAAGCAAGGAGGGTCATCGTATAATTCTA
>CL26.Contig12_All    size  254    gap  0  0%
ACTGGACAAGGAAGGTGGGTCCACTAGGTTCATGGGTATGATCAAGAGGT
TGAGAGAAACAAAGGGTATAATGGTCAATACATTTGAAGAGCTGGAATCC
TATGCGGTCAAGTCCCTCGCTGAGAATGATAAGGTCCCGCCGATCTACCC
TGTGGGACCTGTACTCCACCTCGTCAAGGACAAAAACGGGGAAGAGGAGG
AGGTGAACGAGATCATGAGGTGGTTGGACGATCAGCCTCCGTCATCGGTG
GTGT
>CL27.Contig1_All    size  679    gap  0  0%
GGCGAATCTAGAATCTAGAAAGGAGAAATATCTAATGGCTCATCTGGGTT
TGGAAAAAAGCCAAATTGTCTCTTATGGAGCTCACTGGAAGTCTTTATTT
ATCAGCCGTAGCAATGCATTAGACGTAGAATCTTGAAATGGGAACTTTGC
TTGAATCTCTAGTATTTTCATCACACATCACCATTTGAAGCAGAAATTCA
AATGTGGAAAAGCACATCAAGGAGGGTCCTATAAAGTTTTGCTAGATACC
TTCTGGAAGCCAGCCATAACTGCAACGCGAGATAGACAGCATTGAAGTCA
TTAATGCCGAAGCAGTAGCAGTGTGAAACGGTTGCATAGAACCCGCAAAA
ACACTCATTTCAGCCGGACACCTGAAGATTCGATGAGAGAGAGGACTTCT
GGTTGACACACGAAAGGGAGAGCGAGCCGCTTTTGCTTGGGAGGCGACTC
TGGCCGCCGCATTCCGGACGGAAGTTGATCGGAAAACGCATCTGGCGGCG
GAGGCGCTGGCCATGGCTGAGTCTAAATTCGGAAGCTAAAAAATTAAGGT
CAGGTTATGTTGGAAAGTAGAAGTAGTTCTGTGTCACTGAATTCGGAAGG
AAGGGTTTTTTGCTGAGCATCCAGGATGACAATAAACCCTACTATACTAG
GACGTGTTTGGCTGGTGTAAAATAGAAAC
>CL27.Contig2_All    size  644    gap  0  0%
GCTGTATCATAAGAAAATGGGCGAATCTAGAATCTAGAAAGGAGAAATAT
CTAATGGCTCATCTGGGTTTGGAAAAAAGCCAAATTGTCTCTTATGGAGC
TCACTGGAAGTCTTTATTTATCAGCCGTAGCAATGCATTAGACGTAGAAT
CTTGAAATGGGAACTTTGCTTGAATCTCTAGTATTTTCATCACACATCAC
CATTTGAAGCTTCTGGAAGCCAGCCATAACTGCAACGCGAGATAGACAGC
ATTGAAGTCATTAATGCCGAAGCAGTAGCAGTGTGAAACGGTTGCATAGA
ACCCGCAAAAACACTCATTTCAGCCGGACACCTGAAGATTCGATGAGAGA
GAGGACTTCTGGTTGACACACGAAAGGGAGAGCGAGCCGCTTTTGCTTGG
GAGGCGACTCTGGCCGCCGCATTCCGGACGGAAGTTGATCGGAAAACGCA
TCTGGCGGCGGAGGCGCTGGCCATGGCTGAGTCTAAATTCGGAAGCTAAA
AAATTAAGGTCAGGTTATGTTGGAAAGTAGAAGTAGTTCTGTGTCACTGA
ATTCGGAAGGAAGGGTTTTTTGCTGAGCATCCAGGATGACAATAAACCCT
ACTATACTAGGACGTGTTTGGCTGGTGTAAAATAGAAACCAAAC
>CL27.Contig3_All    size  270    gap  0  0%
AAAGACTTCATCAGATTTGTTAAGGATGCCTTTGTAACTTACAAATGTCT
TTATCAATCAGCTTCAAATGGTGATGTGTGATGAAAATACTAGAGATTCA
AGCAAAGTTCCCATTTCAAGATTCTACGTCTAATGCATTGCTACGGCTGA
TAAATAAAGACTTCCAGTGAGCTCCATAAGAGACAATTTGGCTTTTTTCC
AAACCCAGATGAGCCATTAGATATTTCTCCTTTCTAGATTCTAGATTCGC
CCATTTTCTTATGATACAGC
>CL28.Contig1_All    size  2877    gap  0  0%
ACCAATCTCAATCTCTTTAGATTACTATGGTTTTGCGATTATGTTTGTTT
TGATGTGAAATTAGGGTTTGGGTTGGATTTTGTGTGTGTCGAATACGTTT
GTGGGTAAGGAAGACCATTGACTGGTTTGAAAATGGTGGGTTATACTTGC
TGTAACTAAGTTTGGTGGTTGGGTGGATAGGGTTAGCGGGTTAATATGAC
AGATGTTCAATTGCAACAGAAGCCTGAAAATGCCACGGATCTCCGGTCTG
AATTCGAGCGGGGATTGGAGGAACTAATGCGCGGGCATTTGGACGATTGT
TTGTCGTTTGAGTCATGTAGCACTCCGCGTAATAGTGAGGTTGAGGATGA
GGAAGGTGATCAGCTTGTGAGGAGGCGGAGGAGGTCGGATATCGGGGACA
ATGATCTGGCAGAGTCTTCTGTTGCCCGGAGGCGCCACTCACGCATTTTG
GGCCAGTGGGCTGCCCGACGGGCACAGGAGATGATTACTACGATTGAGAG
GAGGAATAGAGAGTCGGAGTTGATGGCACTAGCAGGTTTGCACACGGTGT
CTATGCTCGATTCCTCGTTCTTGAGGGAGTCTCAAAGTCCTACTTCAAGA
AGGCAAGGTAATATAGAGGGACTGAGCACTAGGTCATCCTCTATTCTGCA
AATGTGGCGGGAGTTAGAGGATGAGCACTTGCCGAGTCATGCTACGGAGA
GGGTGAGAGAGAGAGTGAGGAATCATAGGAGTAGCGTTGAGTCAAATGCA
AATATCCCGAGTTTTAATACGTCTGAAAGTAGAGGAGGCAGTGAGAATCG
GGGTAGTTCGGATGATGTGAGTGAAAGCGAGACTGAGTTTGCAACTTGGT
CCAGCGATCACATGGGGATACAAAATGGAAACGTTGACCTTGAGAGTTCT
AGCCGTGAGCAATCTCCTGACATGGGTGACGGCGAGAGGGAGAGGGTTAG
ACAAATTGTTCGTGGATGGATGGAGAGTGGCATTAGTGATCGGTCGTCTA
ATGTAGCTCAGAGGAGCAATGGTCCGAGAGAAGAGTGGCTTGGTGAAACT
GAGCGTGAGAGGGTTAGGATTGTGAGAGAGAGGGTGCAGATGAATAGTCA
ACAGAGAGGACTTCGTGGTGGTAGAAGAGATGAACATGTTGCTGGAGTAA
GTCCTCAGGTTGACCAACTCCGTGAAGGACCGAGGTTGAGGGGAAGACAA
GCTCTAGTAGATTTGCTTGTGAGGGTTGAGAGGGAAAGGCAGAGGGAACT
TCAGGGTTTGCTGGAGCATCGGGCTGTTTCTGAATTTGCTCATCGCAACC
GCATTCAGTCATTGCTCAGAGGCAGATTCTTGAGAAATGGAAGTACTGTT
GGGGATGAGAGACCACCTTCAATGGCGGCAAGTGAGTTGGTTCAGCTTAG
ACAGCGGCATACTGTTTCTGGCTTAAGGAATGATCAGATCCATTCAAACC
CCCCACAGGAGGTCCCACATGAAATCCATGAGCACTTACAACTGAGTCAG
GAAAATGACATCCAACAGTTTTCAGATCCTGCAGCAAATTCTGACAGAAA
TTCAATTGGTGAGAACATTGAGTGGCAAGCAACTGTTAATCACGGAGCCG
ATTGGGGGGAACAAGGTGCTGAAAATGAGAGAGGAAACTGGCAACAGTTC
AATGACTGGAGAGATGGCTCTACAGGAGATATGGATGGAAATTGGCAGGA
AAGTCCAGTTAACGATTGGCCCCAGGGAACTCCAGGAAATGAAGGTGTAG
AAGAGGATCATCCACATGAGGATTGGAACGAAAATGGTGCTAGAGAAGAC
GTGGACAATTGGTCAGAAGCGCCTTCTGATCCCCCAAGAACGCGTCGTTT
CATCCAAGTCAGAAGAGTCTCTAGATTCCACCCACCTGATGATGATAACG
TTTATAGTATGGAACTCAGGGAACTTTTGAGCAGGAGAAGTGTCTCTAAT
CTTCTTCGTAGTGGTTTCCGTGAGAGTTTGGACCAATTAATAAGATCATA
TGTGGAAAGGCAAACCAGTGCTTCTATTGACTGGGATATGGACAGGAACT
CGCCCAATCCCTCTCCTGCTTCACCAGAGGGGGACCAGGAACAACAGAGT
GATGAGCAGAATGGGGATCAGAACGAAGCTATTGGCAGAGTATCTCTGGT
GCTACCATCTCCACCAGTGCCCCCTCCGCAGCCTCTTTGGCACCAGCATT
TGCATCATTCTAGTTGGTCTCGACATAGCATGCATCGTTCGGAACTTGAA
TGGGAGATGATTACTGATCTAAGGGCAGACATGGCAAGGCTTCAACAAGG
AATGAGCCACATGCAAAGGATGTTAGAGGCCTGCATGGACATGCAGCTGG
AGTTGCAACGCTCAGTAAGACAGGAAGTCTCTGCAGCTCTGAACCGGTCA
GCTGGTGGACAGGGGATGGCCGAGGCATCTGAGGATGGATCTAAATGGAG
TAATGTTAGGAAGGGAACTTGCTGTGTTTGTTGCGACACCCATATTGATT
CTCTACTGTACAGATGTGGGCACATGTGCACTTGTTCAAAATGCGCCAAT
GAGCTGGTTCGTGGTGGGGGGAAGTGTCCATTGTGCCGGGCTCCGATTAT
TGAGGTTATCCGAGCTTACTCAATACTGTAAAAAGAAAACCGAAAAAGAA
CAAAGAATAAACAGTTGTATAGAGTTGAGTGAAAAGATATAAGGGCAGTC
ATAACTTGTCCAATATATCTTGAGAGCTCCACACGTTCTTGTAGTTGGTT
GTAGTGTCTAGTCTGCAGCTGTTTTTACTAATTATGTAGGGAATGCTTTG
CATTGTTTAATTGGATTGAGGCACTGAGCCTTTTCGATTAGTCATTCATT
CGATGAATAAAATTCTCTTCTCGCCAA
>CL28.Contig2_All    size  3524    gap  0  0%
AAAAGAATTTTCAGTGGCATTTTATTTACAAACGAATGAAGAATCAAAAC
GGTGCCATTTGTCATTCCAATTATACAAAGCAAATGTATTCAGAAAAATA
AATAATCAGAAAAACATTGGCAAACTAAAACAATCTACAAATAAGAACAT
GAGGAGCTTCCATGATATATACGGCATCCATTCATTCTTGTAAATAGTTT
ATTCCTTTTCTTTTAGCTTTACATATTACTCTATGGAGTAAGCGCGGACA
ACCTCAACAATTGGTGCCCTGCACAGCGGACACTTCCCTCCGCCCCGAAC
CAACTCATTGGCACATCTAGAGCAAGTGCACATGTGACCACATCTGTACA
AAAGCGCATCAATTTGACTATCACAACAAACACAGCAAGTTCCCTTCTGA
ACATGGCCCCATTTAGATCCCTCCTCTGACGTCTCCGCCACCCCTGGTCC
ACCAGAAGACCGATTAAGAGCTGCAGAGACCTCCTGTCTAACGGATCGTT
GCAACTCCAATTGCATGTCCATACAAGCCTCCAACATCCTCTGCATATGG
TTCATGCCCTGTTGAAGCTTTGCCATGTCTGCTCTTAGATCGTTAATCAT
CTCCCACTCAAGTTCAGAACGGTGCATGCTATGTCGAGGCCAACTAGAAT
GATGTAATTCATGATGCCAAAGTGGCTGGGGAGGGGGAACAGGAGGAGAT
GGTAGCACCAGTGAAGGTCTGCCCATAGCCTCATTCTGATCCCCATTCAG
TCCATCCCTCTGCCGCTCCTGGTCCAGCACCGGTGAAGCAGGAGTTGGAG
TGGGCAAGTTCCTGTGTAGGTCCCAGTCAATAGGAGCACGAGTTTGCCTT
TCCACATATGACTGAATTAATTGGTCCAGACTCTCACGGAAACCGCTACG
AAGAAGATTAGAAACACTTCTCCTGCTTAAAAGTTCCCTGAGTTCCATAC
TGTATACATTATCATCATCAGGGGGGTGGAATCTATTGACTCTTCTTACT
GGGATGAAACGACGCATTCTCGGAGGGTCAGAAGGCGCTTCTGACCAATT
TTCCATAGCTGCCCTAGCACCATTTTCATGCCAACCCTCATGGGTTTCTA
CTGGATGATCTTCTTCTACACCTTCATTCCCCCCAGATTCACGCGTCCAA
TCATTTACTTGATCTTCCTGCCAATTTCCATCTCTCTCCCCCATACCATC
TCCCCATTCATTTGACGGCTCATATGCAGCCTGCTGCCAGTTTCCTCCAT
CATCTTCAGTACCTTGTTCCTGCCAATCTTCCGCGCGATTAACATTTGCT
TCCCAATTAATGCTCTCAACAGCATCAGAATTCCCCACGGTAGCATCGGA
CAATCGCCAGATGTCATTTTCCTGACTCCTACGTTGTGACTGCTCATGGT
TTTCAAGTTGGACCTCCCGTTGAGTGTTAATATGGATCTGCTCATCTCTA
GAATCAGCAGTATTATTATGAGATGGGGTATCGGAATTGCCTCCTACTTG
ACCCCGAACAATATTTTCTAATCTGGAGCGGAACCCTTCCCTTAAACCAG
AAACAGTATGTCGATTTCTTAACTGAACCAATTCCCCCACTGCCATAGAA
GGTGGTCTCTCATTCTCAGCAGGCCTTTCATTTCGCAAGAATCTACCTCT
AAGTAATGACTGAATGCGGTTGCGATGAGCAAATTCAGAAACAGCCCGAT
GCTCCAACAATCCCTGAAGTTCCCCCTGTCTTTCTCTCTCAATCCTGACA
AGCAAGTCAACCAGAGCTTGTCTTCCACGCAACCTAAGCATGTCCCTGCG
GACATGCTCTGGCGGGCCCTCATCATTGTCAACAACCACACCGTTGCGAA
CTTGGTCAGAAACTTGTTCATCCCTTCGCCCACCACGACCTCCTCTTTGT
TGACTATTCATTTGCACCCACTCCCTTACAATCCTCACCCTTTCACGCTC
AGTTTCACCTAACCACTCTGCTCTTGGACTACTGCTCCTTTGTGCCACAT
TATTATTAGTAGAGGCATGATCAGTAATGCCACTCTCCATCCATCCCCTA
ACAATTTGCCTCACTCTCTCCCGTTCAACGTCGCCAAGGTCAGGTGATTG
CTCACGGCTAGAACCGTCGCGGTCCCCACGTTCATCATTCCGTGCCCCCA
TTTGATCGTGGGACCAATTTCCAAACTCATTCTCGCTCCCACTTGCATCC
TCCAAACTACCCTGATGCTCGGTTCCACGAACTTCAGACAAAATTGTGGT
GTTCGAATCAACACTCCTCTGCTGCCTCAACCTCTCTCTCACCCTCTCCC
TAGCGCGATTTATCACATGCTCATCCTCCAACTCCCTCCACATCTGCAAA
ATGGAGGATGCATGGGTGTTCAGTCTTTCAACATTACCACCACCCTGCTG
CCGCCTTGAAGTGGGAGACTGGGACTCCCTCAAGAAGGATGAATCGAGCA
TTGAAACCGTATGAAGACCCGCGAGTGCCATCAACTCCGACTCTCTATTC
CTCCTCTCAATCGTAGTAATCATCTCCTGTGCCTGCCTCGCCGCCCATCT
GCTCAAAATCCTTGAATGGCGCCTCCTGGCAGCCGAAGACTCAGCCAAAT
CATCTCCCTCGAGATCCGACCTCCTCCTCCTCCTAACAAACTGATCACCC
TCTTCATCCTCATCCTCAGTGTTTTGCGGAGAGCTACACGAGGCAAATGA
CATACAATCATCCAAGTGTCCACGCATAAATTCCTCCAATCCCCGTTCGA
ATTCAGTGCGGGCGTCAGCGGTACTTTCAGGCTTCTGCTGCAACTGTGGC
TGAATATCTGTCATCTTAAACCCACTAACCCTAAACACTCATCAGTCATC
ACCGTCACACACAGTTACCACATACAGACCACACCCTTTCTCAATCCTAA
AAGCATGATACTTCTTAACTACTAAGCCTATTCGATAGTTACAGAATCAG
AAACAAGCCCTAATTTCAGATCAAAACACAAGAAATCGCAAAACAAAAGT
GGCCTAAAGAGACACAGATTGATTGTTCGGTACATATCACCGTTTCGGCA
GCTGCGTCAAATGCGAGAAACGAAACCCTACCTTTCGGTAATGTATGCAA
TAGTAGTATACCGCAAATTTCTGAGGGAAGAGAGAGAGCGCGAGAAGAAA
GGTGAGTGAGAAATATGAGAGAGAGAGAGAGAAAGGGGAAGAGTTGGGAG
AAATTTGAGCCGTCCAAAACACTTTAAACGACCGAGATGTGTTTTCGGTT
TCACGTGAACTATACCTGCTCTGGCAAAACAGAGGAGAGAGAAATATGAG
CTGAGATGGGCACTCGGCACCACGTAGACGATACCAGCTCAGCACCCAAG
TTTTTCTCCTCAATCACTTATTACATCCCCCATTTCCTCCTCCTCTTTCT
TCTCCAACACTTCGATCAATTTCGTCAGGCATTCCTCACCTGAATCCTCA
CCGTTCCCCCTGGCAATCAAATTCTCCGCCACATCCGCCGGAGTAATACA
ACTCTCCTTCAACAACCCTTCGAT
>CL28.Contig3_All    size  274    gap  0  0%
AAAAAAAAAAAGAAAAATGGTTTAGCAGTTGATCCCCCTTTCTCTCTCTC
TCTCTCTCATATTTCTCACTCACCTTTCTTCTCGCTCTCTCTCTCTTCCC
TCAGAAATTTGCGGTATACTACTATTGCATACATTACCGAAAGGTAGGGT
TTCGTTTCTCGCATTTGACGCAGCTGCAGAAACGGTGATATGTACCGAAC
AATCAATCTGTGTCTCTTTAGGCCACTTTTGTTTTGCGATTTCTTGTGTT
TTGATCTGAAATTAGGGCTTGGTT
>CL28.Contig4_All    size  564    gap  0  0%
AGCATGCACCGTTCTGAACTTGAGTGGGAGATGATTAACGATCTAAGAGC
AGACATGGCAAAGCTTCAACAGGGCATGAACCATATGCAGAGGATGTTGG
AGGCTTGTATGGACATGCAATTGGAGTTGCAACGATCCGTTAGACAGGAG
GTCTCTGCAGCTCTTAATCGGTCTTCTGGTGGACCAGGGGTGGCGGAGAC
GTCAGAGGAGGGATCTAAATGGGGCCATGTTCAGAAGGGAACTTGCTGTG
TTTGTTGTGATAGTCAAATTGATGCGCTTTTGTACAGATGTGGTCACATG
TGCACTTGCTCTAGATGTGCCAATGAGTTGGTTCGGGGCGGAGGGAAGTG
TCCGCTGTGCAGGGCACCAATTGTTGAGGTTGTCCGCGCTTACTCCATAG
AGTAATATGTAAAGCTAAAAGAAAAGGAATAAACTATTTACAAGAATGAA
TGGATGCCGTATATATCATGGAAGCTCCTCATGTTCTTATTTGTAGATTG
TTTTAGTTTGCAAATGTATTCAGAAAAATAAATAATCAGAAAAACATTGG
CAAACTAAAACAAT
>CL29.Contig1_All    size  900    gap  0  0%
AAGTATTGGGGACTCCCGGGCGATCTTGGGATCTAAGGACAGTAACGACT
CCATGGTTGCAGTTCAGTTGACCGTTGATCTAAAGCCTGATTTGCCAAGG
GAAGCTGAACGGATCAAACGGTGTAAAGGAAGGGTCTTTGCATTGCAAGA
TGAACCTGAAGTGCCGAGAGTTTGGCTGCCATTTGATGATGCCCCTGGCT
TAGCAATGGCTCGGGCATTTGGGGACTTCTGTTTAAAGGAATATGGAGTG
ATCTCCATTCCGGAATTCTCTCACCGGATTCTTACGGAAAGAGATAAATT
CATTGTTCTTGCTTCTGATGGGGTTTGGGATGTTCTAAGCAATGAAGAAG
TGGTTGATATAGTATCATCAGCTCCTACCCGGTCATCAGCTGCACGGATC
CTGGTTGACTCTGCTGCACGTGAATGGAAAACCAAGTACCCAACATCTAA
GATGGACGATTGTGCAGTTGTCTGCTTATTTCTGGACGGGAAAATGGACT
CAGAATCTGATTACGATGATCAAGGCTTCTCTTCCGCAACGATCCAGAGC
AACCATTCCGGTAATGTAGCAGAATCAGACGATGGCCAGAACTCTGAGCC
ATCTTTTCAAAGAAACACTACTGTTAGATCCTCAGGAGAAAACGAGGCCT
ACAAAAGATTAGCCGATGAGTGTGAAGCACCAAATGGGGAGAATGTGGTT
CATGAGGATCAGAATTGGTCAGGTTTGGAGGGTGTGACTCGAGTTAACTC
TCTTGTTCAGCTTCCCAGATTTTCGGAGGAAAAATCAAGAACCTAATTTG
TTTATATTTTTATTTTTGCGACTCTTGATAATTGACTGGGACTAGATTTG
TATAATATGTTTTCTTCCGGGCTCTTTTATTCAAGCAATTCGAGATCTGC
>CL30.Contig1_All    size  514    gap  0  0%
TGCTGGCAATGGAGAAAGTGAGGCACTGATACCTCCTTTTCCTAGAGCAA
TAGCAAGATTTGTCATTGGAATGCGGTCCTTCGATGATTGAAATCCATGG
CACACGATTACAATCTCTGTAGAACCTGTTTCATGCATTATCCCCACAAG
CTTTTCACCATGACTGTTCTGTATTGTAACCCTCTGCTGTTTAACCAAAA
AATGCCTTGAAAGAACAACATACAGCATACAAAATATGCACATGGCCAAG
GCAGATAGCAAGTGATTCCAAAGTCCGTCAATCGCCGGCGAACGGACTTT
CACAGCCTTCAAGTTCTGCAATCTATCAAAAAATAGAGACGGACTGCCTT
CTCGATCCATCGACGGCCGGACAGCCATCTCGGACGACGACGCACTGCGG
GGAGAGAACGAAGGACTGCGTTGAGAGGACGATGCACTGCGGTGAGAGAA
CCATGGACTGCGGTCAAGTGTGGAAGATGATGGAAATCTGAACTCAGAGA
GAGAGAGAGAGAGA
>CL30.Contig2_All    size  1272    gap  0  0%
TCTCTCTCTCTCTCTCTCTGAGTTCAGATTTCCATCATCTTCCACACTTG
ACCGCAGTCCATGGTTCTCTCACCGCAGTGCATCGTCCTCTCAACGCAGT
CCTTCGTTCTCTCCCCGCAGTGCGTCGTCGTCCGAGATGGCTGTCCGGCC
GTCGATGGATCGAGAAGGCAGTCCGTCTCTATTTTTTGATAGATTGCAGA
ACTTGAAGGCTGTGAAAGTCCGTTCGCCGGCGATTGACGTGGTTAAACAG
CAGAGGGTTACAATACAGAACAGTCATGGTGAAAAGCTTGTGGGGATAAT
GCATGAAACAGGTTCTACAGAGATTGTAATCGTGTGCCATGGATTTCAAT
CATCGAAGAAAAGGATCAAATTGATTTCGTGGTTCCAGGACCGCATTCCA
ATGACAAATCTTGCTATTGCTCTAGGAAAAGGAGGTATCAGTGCCTTCCG
CTTCGACTTTGCTGGCAATGGAGAAAGTGAGGGTGTCTTTCGGTATGGAA
GCTACCACAGAGAAGCTGATGATTTACGCACTATAGTCCAATACTTTTGT
GGGGAGAAACGTTCAATAGCTGCAATCATTGGTCACAGTAAAGGAGGAAA
TGTGGTGCTCTTGTATGCTTCGGTGTATAATGATGTTCGTTATGTTGTTA
ATCTCTCTGGTCGCTTTGATTTGAAGAGAGGCATCGAAGGTCGGTTGGGT
AAAGACTTTCTAGAAAGAATCAAGCAAAATGGATTCATTCATGTTAAGAA
TAGAAGGGGGAAGCTGGAGTATCGTGTAACTGAAGAGAGTTTAATGGATC
GCCTAACAACTGATATGCATGCCGCGTGCCTATCGATACCCCATTCTTGC
AGAGTTTTGACTGTTCACGGTTCCATGGATGAAATGGTACCAGTCGAAGA
TGCCAAGGAATTCAACAAGTACATATCTAGCCACAAATTACACATCATAG
TGGGAGCAGATCATGAATACAGTAAACATCAAGATGAGTTAGCTTCGGTT
GTGCTGGACTTCCTAGCAGTTAATCCACATGATGACAAAGACATGCCTAC
ACAGTTTGCGTCGTGCAGAGAGAAAATTGTACATTCCCGATTCTGATTCT
CGTAAGCGTTCGCTGAAATGAAGAACCACCACCCAAACAAACAAAACGGT
ACCAAAATTGGACATAGAATTTGTGCTGTAGTCATTCTGTTGCCTTTCTT
CATGTTTGGACTCACTCAAAAACAACCTTTGTACCGTGAATCATTCAATC
TGCATAAATCGATTTTTCTGGC
>CL30.Contig3_All    size  1391    gap  0  0%
TCTCTCTCTCTCTCTCTCTGAGTTCAGATTTCCATCATCTTCCACACTTG
ACCGCAGTCCATGGTTCTCTCACCGCAGTGCATCGTCCTCTCAACGCAGT
CCTTCGTTCTCTCCCCGCAGTGCGTCGTCGTCCGAGATGGCTGTCCGGCC
GTCGATGGATCGAGAAGGCAGTCCGTCTCTATTTTTTGATAGATTGCAGA
ACTTGAAGGCTGTGAAAGTCCGTTCGCCGGCGATTGACGGACTTTGGAAT
CACTTGCTATCTGCCTTGGCCATGTGCATATTTTGTATGCTGTATGTTGT
TCTTTCAAGGCATTTTTGTAAGTGTTTCCATCAATAATCTATTTTTTATG
TTACTGTTTAAATCCTTTTTTCATTGGGTATCTTACAGTGGTTAAACAGC
AGAGGGTTACAATACAGAACAGTCATGGTGAAAAGCTTGTGGGGATAATG
CATGAAACAGGTTCTACAGAGATTGTAATCGTGTGCCATGGATTTCAATC
ATCGAAGGACCGCATTCCAATGACAAATCTTGCTATTGCTCTAGGAAAAG
GAGGTATCAGTGCCTTCCGCTTCGACTTTGCTGGCAATGGAGAAAGTGAG
GGTGTCTTTCGGTATGGAAGCTACCACAGAGAAGCTGATGATTTACGCAC
TATAGTCCAATACTTTTGTGGGGAGAAACGTTCAATAGCTGCAATCATTG
GTCACAGTAAAGGAGGAAATGTGGTGCTCTTGTATGCTTCGGTGTATAAT
GATGTTCGTTATGTTGTTAATCTCTCTGGTCGCTTTGATTTGAAGAGAGG
CATCGAAGGTCGGTTGGGTAAAGACTTTCTAGAAAGAATCAAGCAAAATG
GATTCATTCATGTTAAGAATAGAAGGGGGAAGCTGGAGTATCGTGTAACT
GAAGAGAGTTTAATGGATCGCCTAACAACTGATATGCATGCCGCGTGCCT
ATCGATACCCCATTCTTGCAGAGTTTTGACTGTTCACGGTTCCATGGATG
AAATGGTACCAGTCGAAGATGCCAAGGAATTCAACAAGTACATATCTAGC
CACAAATTACACATCATAGTGGGAGCAGATCATGAATACAGTAAACATCA
AGATGAGTTAGCTTCGGTTGTGCTGGACTTCCTAGCAGTTAATCCACATG
ATGACAAAGACATGCCTACACAGTTTGCGTCGTGCAGAGAGAAAATTGTA
CATTCCCGATTCTGATTCTCGTAAGCGTTCGCTGAAATGAAGAACCACCA
CCCAAACAAACAAAACGGTACCAAAATTGGACATAGAATTTGTGCTGTAG
TCATTCTGTTGCCTTTCTTCATGTTTGGACTCACTCAAAAACAACCTTTG
TACCGTGAATCATTCAATCTGCATAAATCGATTTTTCTGGC
>CL30.Contig4_All    size  1242    gap  0  0%
TCTCTCTCTCTCTCTCTCTGAGTTCAGATTTCCATCATCTTCCACACTTG
ACCGCAGTCCATGGTTCTCTCACCGCAGTGCATCGTCCTCTCAACGCAGT
CCTTCGTTCTCTCCCCGCAGTGCGTCGTCGTCCGAGATGGCTGTCCGGCC
GTCGATGGATCGAGAAGGCAGTCCGTCTCTATTTTTTGATAGATTGCAGA
ACTTGAAGGCTGTGAAAGTCCGTTCGCCGGCGATTGACGTGGTTAAACAG
CAGAGGGTTACAATACAGAACAGTCATGGTGAAAAGCTTGTGGGGATAAT
GCATGAAACAGGTTCTACAGAGATTGTAATCGTGTGCCATGGATTTCAAT
CATCGAAGGACCGCATTCCAATGACAAATCTTGCTATTGCTCTAGGAAAA
GGAGGTATCAGTGCCTTCCGCTTCGACTTTGCTGGCAATGGAGAAAGTGA
GGGTGTCTTTCGGTATGGAAGCTACCACAGAGAAGCTGATGATTTACGCA
CTATAGTCCAATACTTTTGTGGGGAGAAACGTTCAATAGCTGCAATCATT
GGTCACAGTAAAGGAGGAAATGTGGTGCTCTTGTATGCTTCGGTGTATAA
TGATGTTCGTTATGTTGTTAATCTCTCTGGTCGCTTTGATTTGAAGAGAG
GCATCGAAGGTCGGTTGGGTAAAGACTTTCTAGAAAGAATCAAGCAAAAT
GGATTCATTCATGTTAAGAATAGAAGGGGGAAGCTGGAGTATCGTGTAAC
TGAAGAGAGTTTAATGGATCGCCTAACAACTGATATGCATGCCGCGTGCC
TATCGATACCCCATTCTTGCAGAGTTTTGACTGTTCACGGTTCCATGGAT
GAAATGGTACCAGTCGAAGATGCCAAGGAATTCAACAAGTACATATCTAG
CCACAAATTACACATCATAGTGGGAGCAGATCATGAATACAGTAAACATC
AAGATGAGTTAGCTTCGGTTGTGCTGGACTTCCTAGCAGTTAATCCACAT
GATGACAAAGACATGCCTACACAGTTTGCGTCGTGCAGAGAGAAAATTGT
ACATTCCCGATTCTGATTCTCGTAAGCGTTCGCTGAAATGAAGAACCACC
ACCCAAACAAACAAAACGGTACCAAAATTGGACATAGAATTTGTGCTGTA
GTCATTCTGTTGCCTTTCTTCATGTTTGGACTCACTCAAAAACAACCTTT
GTACCGTGAATCATTCAATCTGCATAAATCGATTTTTCTGGC
>CL31.Contig1_All    size  261    gap  0  0%
GAACCGGAGGGAGAAGACGGGGCCAAGGGTTAGGGAGAGTTTGTGGAAGG
TTCGGTGGATAGGTTGTTCGAGGAGATGGAGGTGGCCGATGACCGGAAGG
GAGTACGGTGGACTTGGAGGGAGGTTGCGGCCGCGTTGGGCTTTTTGTGA
AAGAAATTTGAAAGCAATGAGGAGGAGGAAAACAGAGAGAGAAATGTATG
GGAGTGTGAGTTCCATGTTTGGGAGTGGTTGCATTAATGACTCTGTAATG
TATAGGATTTG
>CL31.Contig2_All    size  742    gap  0  0%
AAATTCGATGCTCCTAATTTTACTGACTTGTAATATAAAGGTCATGATAC
TAGCAGGGACGGACACATCAGCAGTGACACTGGAATGGGCAATGTCTCTT
TTGGTGAACCATCCAAAGGTGTTGAAGAAGGCTAGAGCTGAAGTAGACGC
TCATGTTGGCCAAGAACGCTTGATTGATGAGCACGATCTCAACAAGCTCC
CTTATATTAAATCCATCATATCAGAAACTTTTCGACTTTGTCCAGCGGCT
CCATTGTTAGTACCACACATGGCATCTGATAATTGTACCCTTGGGGGATA
CAACGTGCCACGCGGCACACTCTTGTTGGTTAATGCATGGGCCATTCACA
GGGACCCTAAGACTTGGGATGACCCAACAAGCTTTAAACCTGAGAGGTAT
GAAGATGGGGAAGTGGAGGGACATAAGTTAATGCCATTTGGGTTAGGAAG
GAGGGCATGTCCCGGGGCAGGCTTAGCACAACGCATTGTTGGCTTGGCCT
TAGGGTCATTGATCCAATGTTTTGAGTGGGAGAGGGTGGGTGAGGATCTT
GTTGATTTGAGGGAAGGAAACGGACTTACCATGCCAAAAGTTGAGCCGTT
AGAAGCGAGGTGCAAAGCACGTGATGTAATGAAGAAGGTTTTCTGTAATG
TTGCAAATGATGCTTAAGCAATTTATTTTTATTTTTTTTGACAAGTCGGA
GTATGCAGTTCTTGTTATGTATATCTTTATTTTGTATGTTGC
>CL31.Contig3_All    size  385    gap  0  0%
CTAGCCTTCTTCAACACCTTTGGATGGTTCACCAAAAGAGACATTGCCCA
TTCCAGTGTCACTGCTGATGTGTCCGTCCAACGATAAGACCTTTGATGAT
TCCATCAGTGTAGTACTCTGGCTGTGACTCTTGCAACGAAAGCAAATGAT
CAATCATCGAATTCTTACTCCTATCCCTCCTATGCTCATCGATTAACCCT
TGCATTAACCTGTCCATCCTGCTATGAGTTTTCGCCAAATTCTTCTCAAA
ACCATTATAATCAATCCACCGTAAAACCGGCACGAAATCCGCGGGGTTTG
ACGCACCAGCTGCCATGAACGCCTTACTCACGAGCTCCCGAAACTCCTCT
GCCTCCGCCAAATTCTCCAAATCGCCGCCATAATA
>CL31.Contig4_All    size  1755    gap  0  0%
GTTATTTTTAGAACCCTAGAATTAGTCGAGGTGCGTACAAGCTAGTCCGA
CATCTCATTATGAAAAAATAAAAGCTAAGCATGAAGACAACTTTTGGGCA
TAGTGCATACATTATCAGCAGTTTTTCAAAAGTAAATTAGTTAGGTGCAC
CCACTATCTATTATGGTCGAATATTTTTGGTCTTGCTTCAGAATTACCAG
AAAACAACAGCCAAATTCCAGACCAAGGTAGGTTGCTCATTTAGAGAGAA
TTAATATTCTTCATGTCGGCTCGCGCTTTACACATGACTTCCAATGGCTC
CAGTTTGGGCATCGTTAGCCCTTGCCCTTCAGTGAGATCAACAGCCTCTT
CACTTACCCTCTCCCATTCAAAGCATTGGATCAACGACCCGAGGCCTAAA
CCAACGGCGCGATGGGCCAAGCTTGACCCCGGACAGGCCCTCCTTCCCAT
TCCAAATGGCATTAACATGTGTCCTTCCGCTTCACCATTTTTAAACCTTT
CTGGGTTAAAGCTTGACGGGTCGTCCCAAACCTTAGGATCCCTGTGAATA
GCCCATGCATTGACCAACAATATTGTGTCACGCGGCACAACGAATCCTCC
AATTGTACAATCACTGGATGGCAAGTGTGGTACTAAAAGTGGTGCAGCTG
GAAACAATCGAAGAGTTTCCGAGATAATGCATTGGAGGTAATTCAGTTTT
GAGAGGTCTGATTCCTCAATCAAGCGATCTTGGCCCACGCAAGTATCTAA
CTCGACTCTAGCCTTCTTTAACACCTCTGGATGATTAACTAGTAATGCCA
TTGCCCATTCCATCGTAACAGATGAGGTATCTGTGCCTGCAAGTATCATG
GCCATGATAAGCCCTTTAATAACCTCATCCGTATAATATTCTGGCTGAGA
TTCTTGCAACGAAACCAAATGATCAATTACCGAATCGTGACTCTTATCGC
GCCGATGCTCTTCGATCAGGCCTCGGAAAAACGCATCCATCTTCCCCTGA
ATCCTCTCTAAACTCTTCTCATAACCTCCGAAATCAATCCACCTCAAAAC
CGGTACGAAATCGCCCGGATTCGATGCGTCGCTTAATCTCGCCACCTCTC
TCACTACATCCCGAAACTCCTCGGCCTCTTTCGAATTCGCGGTGAAACGG
GTGATCATTCTCATGATCATGTTGAAGCTCAGCTCCGAAAACTTCGATTT
CAACTCGACTTTGGAGAAACTTTCGGACGAGTTTTTGGACAGGTCGAGGA
GTAGGAGCTTTGTTTCGGCCTGACGAACGGGTGAGGAGCCGTTGAGTCGA
CTCGTGGAGAAGATCTCCAGGGACATGAGGCGGCGGAGGTTTCGCCAGTG
GGCGCCGTAAGGGGAGGTGATGACGGAGGTGTAGTTGTAGCCGAAGTACT
TGCCGGCGAGGAACATGGGACGGTTGGCCAAAACAGCGTCGTTTTTCGTG
AAGCATTCTTCCACGGCGGACGGTGAGGATATGACTATGACGACGCGGGA
CCCGAACCGGAGGGAGAAGACGGGGCCGAGGGTTTGGGAGAGACGGCGGA
GGGTGCGGTGGAGAGGTTGTTTGAGGAGGTGGAGGTGACCAATGATTGGA
AGAGACGGTGGGCTTGGTGGGAGGTTGCGGCGGCGATTTGGTGTTAGTAG
TTTTGAAGAGAGGTAGATCAGTGAAATGATTAGAAAGAGGAGACATGATA
ATAGAGAGAGAGAGTGGAAAATTGCATCCATTGTAATATTTGATTCAGAA
AAATG
>CL31.Contig5_All    size  1716    gap  0  0%
TGAAGGTTACAAATGCCATTTCAATAACCCAAACAAAGGAGGTCGCATCA
TAAAATCAAATAAAGTAATTAACTTCAATAACACTTCAAGAGGAAAAATG
GAAAAAAATAAAATAAAAACAGAGTGAAGTAGGTTGCTCATTTAGGGGGA
ATTTTTTTTCATGATGTCTCGTGCTTTACACATGACTTCCAACGGTTCTA
GTTTGGGCATGGTAAGCCCTTTCCCTTCAGTAAGATCAACAGCCTCTTCA
CTTACCCTCTCCCATTCAAAGCATTGTATCAACGATCCAATGCCCAACCC
AACAACACGTTGGGCCAGGCTTGACCCCGGACAGACCCTCCTTCCCATTC
CAAATGGCATTAACATGTGTCCTATCGCTTCGCCATTTTTAAACCTCTCA
GGATTAAAGCTTGTGGGGTCGTCCCAAACCTTAGGATCTCGGTGAATAGC
CCATGCATTAACTAACAATATTGTGTCACGTGGAACATCGAATCCTCCAA
TTGTACAGTCACTGGATGGCGTGCGTGGCACTAAAAGTGGTGCGGCCGGA
AACAATCGAAAAGTTTCCAAGATGATGGCTTTGAGGTAATTCAGCTTTGA
GAGGTCTGATTCCTCAATCAAGCGATCTTTGCACACATAAGCATCTAACT
CGGCTCTAGCCTTCTCTAACACCTCTGGATGATTAACTAATAACGTCATT
GCCCATTCCATTGTCACTGCCGAGGTGTCTGTGCCTGCAAGTATGATGGC
CATGAGAAGCCCTTTGATAATCTCATCCGTATAATATTCCGGCTGAGATT
CTTGCAATAAAAGCAAATGATCAATCATGGAATCGTTACTCTTATCGCGC
CGATGCTCATCTAGCAGGCCTTGAAGAAACGCATCCATCTTCCCATGAAT
CCGCTGCAATTTCTTCTCATAACCTCCAAAATCAATCCACCTTAAAGCAG
GTATGAAATCGCCCGGATTTGCGACGTCGCTAAGTTTGAACGCCTCTCTC
ACTAGATACCGAAACTCCCCAGCCTCTTTTGTATTCGCCGTAAAACCGGT
GATCATTCTCATAACGATGTTAAAGCTCAGATGCGAAAACTTCGACTTCA
GTTCGACTTTGGAGAAACTGTCGAACGAGTTTTTGCAGCACAGATCGCGG
AGTACGAGCTTGATTTCGGCTTGACGAACGGGTGAGGAGCCGTTGAGTCG
ACTCGCGGAGAAGATCTCGAGAGACATGAGGCGGCGTTGGTTGCGCCAGT
GGTCGCCGTAAGGGGTGGTGGCGACGGAGGTGTAGTTGTAGGCGAAGTAC
TTGCCGCTGAGGAGTATAGGGCGGTTGGCCAAAACGACGTCGTTTTTCGT
GAAGCATTCCTCGACGGCGGACGTGGAGGACACGACCACGACGAGGCGGG
ACCCGAACCGGAGGGAGAAGATGGGGCCGAGGGATTGGGAGAGGCGGCGG
AGGGTGCGGTGGAAAGGTGGTTTGAGGAGGTGGAGGTGGCCTATGATTGG
AAGAGACGGTGGGCTTGGCGGGAGGTTGCGGTGGCGATTTGGTGTTAGTA
GTTTTGATGAGAGGTAGATCAGTGAAAGGATCAGAAAGAGGAGACATGAT
AATAGAGAGAGTGATTGGAAACTTGCTTCCATTGCAAATGTTTGAGAAAA
ATGGAGCATCATGCCATGGTGGTTTTTACTTATAGAGTTTATGAACACTA
GTTTTTTTTTTTTTTT
>CL31.Contig6_All    size  1627    gap  0  0%
GCAACATACAAAATAAAGATATACATAACAAGAACTGCATACTCCGACTT
GTCAAAAAAAATAAAAATAAATTGCTTAAGCATCATTTGCAACATTACAG
AAAACCTTCTTCATTACATCACGTGCTTTGCACCTCGCTTCTAACGGCTC
AACTTTTGGCATGGTAAGTCCGTTTCCTTCCCTCAAATCAACAAGATCCT
CACCCACCCTCTCCCACTCAAAACATTGGATCAATGACCCTAAGGCCAAG
CCAACAATGCGTTGTGCTAAGCCTGCCCCGGGACATGCCCTCCTTCCTAA
CCCAAATGGCATTAACTTATGTCCCTCCACTTCCCCATCTTCATACCTCT
CAGGTTTAAAGCTTGTTGGGTCATCCCAAGTCTTAGGGTCCCTGTGAATG
GCCCATGCATTAACCAACAAGAGTGTGCCGCGTGGCACGTTGTATCCCCC
AAGGGTACAATTATCAGATGCCATGTGTGGTACTAACAATGGAGCCGCTG
GACAAAGTCGAAAAGTTTCTGATATGATGGATTTAATATAAGGGAGCTTG
TTGAGATCGTGCTCATCAATCAAGCGTTCTTGGCCAACATGAGCGTCTAC
TTCAGCTCTAGCCTTCTTCAACACCTTTGGATGGTTCACCAAAAGAGACA
TTGCCCATTCCAGTGTCACTGCTGATGTGTCCGTCCCTGCTAGTATCATG
ACAACGATAAGACCTTTGATGATTCCATCAGTGTAGTACTCTGGCTGTGA
CTCTTGCAACGAAAGCAAATGATCAATCATCGAATTCTTACTCCTATCCC
TCCTATGCTCATCGATTAACCCTTGCATTAACCTGTCCATCCTGCTATGA
GTTTTCGCCAAATTCTTCTCAAAACCATTATAATCAATCCACCGTAAAAC
CGGCACGAAATCCGCGGGGTTTGACGCACCAGCTGCCATGAACGCCTTAC
TCACGAGCTCCCGAAACTCCTCTGCCTCCGCCAAATTCTCCAAATCGCCG
CCATAATACCGTTTTCCAGCGATCATTCTCATAATGATGTTGAACGTGAG
ATCCGAGAAATTCGACTTCATTTCGACTTTCGTGTAATCGTTCGACGACT
TCTGGTATAATTTGCGGAGTAGGCGCTTAACTTCGTCTTGCCGTATAGAT
AGGAAGGCGTTGAGGCGACTGGTGGAGAAGATTTCGAGAGACATGATGCG
ACGAAGGTTGCGCCAGTGGTCGCCGTACGGGGAGGCAACAACGGTGGTGT
AGTTGTACCCGAAGTACTTTCCGCCTGAGGTCCTGGGGCGGTTGGCCAGG
ACAACGTCGTTTTTGGTGAAGCATTCTTCAACAGCAGACGGGGAAGAAAC
GACTACGACGAGTTGGGACCCGAATCGGACGGAGAAGATGGGGCCGAGGG
TTTGGGAGAGTTTGTGGAAGGTGCGGTGGAAAGGCTTTTTGATGAGGTGG
AGGTGGCCGATGATCGGAAGGGAGGGTGGGCTTGGAGGGAGGTTGTGGAT
GGGGTGGAGTTTTCGTGAGAGGAATATGAAAGAAATGAGGAGAAAGAAAA
CTGAGAGAGAGATGTATGGGAGAGTAATTTCCATGGTTTGGTGCGGATTT
CAGTGGATATGATTTTGAGAGGATAAT
>CL31.Contig7_All    size  1287    gap  0  0%
TGGCCAACCGCCCCAGGACCTCAGGCGGAAAGTACTTCGGGTACAACTAC
ACCACCGTTGTTGCCTCCCCGTACGGCGACCACTGGCGCAACCTTCGTCG
CATCATGTCTCTCGAAATCTTCTCCACCAGTCGCCTCAACGCCTTCCTAT
CTATACGCCAAGACGAAGTTAAGCACCTACTTCGCAAATTATACCAGAAG
TCGTCGAACGATTTTGCAAAAGTTGAAATGAAGTCGAAGCTCTCGGATCT
CACGTTCAACATCATTATGAGAATGATCGCGGGAAAACGGTATTATGGCG
AGGATTTGGAGAATTCGGCGGAGGCAGAGGAGTTTCGGGAGCTCATGAGA
AAGGCGTTCTTGGCAGGCGGTACTGCTGGCGCGTCGAACCCCTCTGAGTT
CTTGCCGGTTTTACGTTGGATTGATTACAAGGGTTTTGAGAAGAATTTGG
CGAAAACTCATAGCAGGCTGGACAGGTTAATGGAAGGGTTGATCGATGAG
CATAGGAGGGATAGGAGTAAGAATACGATGATTGATCATCTGCTTTCATT
GCAAGAGTCACAGCCAGAATACTATACAGATGGAATCATCAAAGGGCTTA
TCATTGTCATGATATTAGCGGGGACCGACACGTCCTCAGTGACAATGGAA
TGGGCAATGTCCCTTTTGGTGAACCACCCAGAGGTGCTGAAGAAGGCTAT
AGCTGAAGTAGACGCTCATGTTGGCCAAGATCGCCTAATTGATGAACACG
ATCTCAGCAAGCTCCCTTATCTTAAAGCCATCATATTAGAAACATTTCGA
CTTTGTCCGGCAGCTCCATTGTTATTACCCCACATGGCATCTGATAATTG
TACCATTGGGGGATACAATGTGCCACGTGACACACTCTTGTTGGTTAATG
CATGGGCCATTCACAGGGACCCTAAGACTTGGGATGACCCAACAAGCTTT
AAACCTGAGAGGTTTGAAGATGGGGGAGTGGAGGGACACAAGTTAATGCC
ATTTGGGTCCGGAAGGAGGGCATGTCCTGGGTCAGGCTTAGCACAGCGTG
TTGTTGGCTTGGCCTTAGGGTCATTGATCCAATGCTTTGAGTGGGAAAGG
GTGGGCGAGGATCTTGTTGATTTGAGTGAAGGAAACGGACTTACCATGCC
AAAAGCTAAGCCATTAGAAGTGAGGTGCAAAGCACGTGATGTCATGAAGA
AGGTTCATCTGTGATGGTGCAAATGATGCTTGGGCATTTTTTTTTGACAT
ATTGTATGCAGTTCTTGTTGTTATAGTTTGATTTTTA
>CL31.Contig8_All    size  564    gap  0  0%
AACTAGTTGTAGTCATTTGCTCACCTTCCGCCGCTGAAGAGTGTTTCACC
AAAAACGACATCGTCCTAGCCAACCGTCCCAGGTTCATAGCCGGAAAATA
CATCGGCTACGACTACACCACCGTCGTCGTCTCTCCATACGGCGACCACT
GGCGCAACCTACGCCGCCTCATGTCCCAAGAAATCTTCTCCACCAGCCGC
CTCAACGCCTTCCTATCCATCCGGCACGAGGAAGTCAGTCACTTGCTGCA
CCAATTGTACAAGAAATCGTCGACCGATTTCGCCAAAGTCGAAATGAAAT
CGAAGCTTTCTGGGCTGACACTTAACAACATCATCAGAATGATAGCCGGA
AAGCGGTATTACGGGGACGATGTGGAGGAATCCGCAGAGGCGGAGGAGTT
TCGGGCGATTGTAAGTGACGTGTTCTCACACGGCGGCGCATCAAACCCCG
CAGACTTCTTGCCGATTTTACGATGGATTGATTACAAAGGTGTTGAGAAG
AATTTGGAGAAAACTCAAAATAGACTGGACGCGTTGTTGCAAGGGTTGAT
CGATGAGCATAGGA
>CL31.Contig9_All    size  763    gap  0  0%
CCAAGCCCACCGTCTCTTCCAATCATAGGCCACCTCCACCTCCTCAAACC
ACCTTTCCACCGCACCCTCCGCCGCCTCTCCCAATCCCTCGGCCCCATCT
TCTCCCTCCGGTTCGGGTCCCGCCTCGTCGTGGTCGTGTCCTCCACGTCC
GCCGTCGAGGAATGCTTCACGAAAAACGACGTCGTTTTGGCCAACCGCCC
TATACTCCTCAGCGGCAAGTACTTCGCCTACAACTACACCTCCGTCGCCA
CCACCCCTTACGGCGACCACTGGCGCAACCAACGCCGCCTCATGTCTCTC
GAGATCTTCTCCGCGAGTCGACTCAACGGCTCCTCACCCGTTCGTCAAGC
CGAAATCAAGCTCGTACTCCGCGATCTGTGCTGCAAAAACTCGTTCGACA
GTTTCTCCAAAGTCGAACTGAAGTCGAAGTTTTCGCATCTGAGCTTTAAC
ATCGTTATGAGAATGATCACCGGTTTTACGGCGAATACAAAAGAGGCTGG
GGAGTTTCTGTATCTAGTGAGAGAGGCGTTCAAACTTAGCGACGTCGCAA
ATCCGGGCGATTTCATACCTGCTTTAAGGTGGATTGATTTTGGAGGTTAT
GAGAAGAAATTGCAGCGGATTCATGGGAAGATGGATGCGTTTCTTCAAGG
CCTGCTAGATGAGCATCGGCGCGATAAGAGTAACGATTCCATGATTGATC
ATTTGCTTTTATTGCAAGAATCTCATCCGTATAATATTCCGGCTGAGATT
CTTGCAATAAAAG
>CL32.Contig1_All    size  404    gap  0  0%
GGGTTTGTGGTTGATCGTCTTCATTTACCCTCTGATCCCAGCAGCATAAA
GCCAGCAAATGTATTCGCATTGCTTGAATGCATCCGCAACTTCAAGCAAC
AGCTCAAGCCTTTACCCGAATCTTTTCTGAAGAAAGTTTCTAAAAATTGG
TTGAAAACCCATGCAGGTTATAGGTGTCCCGGCAAGTGCTTGCTGTTCGA
TTCAAAATGGAGTTCTTTCTTACAACGGGAGGATGGACCGTTTATCGATG
AGGAATTCTATGGCTCCAAAATTACATCTTATGCTATAGAGCTCAATGCC
ATTGGAGTCACTGTTGAAGGGGGAAATGTGTGTACCCTACTTGCCAGCCA
CCTAGATTTCCATGCAAATTTCACTACCATTGTTCGAGTCTATAGTTTCT
TGAA
>CL33.Contig1_All    size  1931    gap  0  0%
GAAACTCCCCCAAATAACGACCAAATCAACCTCTAAACGGCCCAAGTTCT
TACAAATACCGGGCATGTTCCCTGGCTAATTTCTCCACTCTTTTTACCTG
CCTCTCCAAACAATCCTCTCTCTCTCTCTCTCTAGATCTTTATCTCTAAG
AACATGGTTCTATCGAATGCTGCATCAGGGAGCGATGGCTCCATCCACTC
CACCTTCGCGTCTCGATACGTCCGGACCTCGCTTCCCAGGTTCAAAATGC
CTGATAATTCGATACCGAAGGAAGCGGCGTGGCAGATTATAAACGACGAG
TTGATGTTGGACGGGAATCCCAGGCTGAATCTGGCTTCCTTCGTCACGAC
GTGGATGGAGCCCGAGTGCGATAAGCTGATCATGGCTTCCATTAACAAGA
ACTACGTTGACATGGATGAGTACCCTGTCACCACCGAGCTACAGAATCGG
TGTGTAAACATTATAGCACACCTGTTTAACGCACCACTTGGGGAACAAGA
CACAGCCGTGGGAGTGGGAACAATCGGTTCATCGGAGGCTATAATGCTCG
CCGGATTAGCTTTCAAGAGGAGGTGGCAAAACAAGATGAAAGCCGCCGGA
AAACCCTATGACAAGCCCAACATTGTCACCGGTGCCAATGTTCAGGTGTG
CTGGGAAAAATTTGCAAGGTACTTTGAAGTGGAGTTGAAGGAAGTGAAGC
TAAGAGAAGGGTACTACGTAATGGACCCTGCTAAAGCAGCGGAGATGGTG
GATGAGAACACAATCTGTGTGGCTGCTATTCTAGGTTCCACTCTTAATGG
AGAATTCGAGGATGTTAAGCTCTTGAATGACCTCTTGGTGAAGAAGAACA
AAGAAACAGGGTGGGATACACCAATTCATGTGGATGCAGCAAGTGGTGGT
TTCATTGCACCATTCCTATACCCAGACCTGGAGTGGGACTTCAGATTACC
CCTTGTGAAGAGTATTAATGTTAGTGGTCATAAGTATGGGCTTGTCTATG
CTGGAATTGGGTGGTGCATTTGGAGGAACAAAGAGGATTTGCCTGAAGAG
CTCATCTTCCATATCAACTATCTTGGTGCTGATCAGCCCACTTTCACCCT
CAATTTCTCCAAAGGTTCTAGTCAAGTAATTGCTCAGTACTATCAGCTCA
TTCGCTTGGGTTTTGAGGGATACAAGAACATAATGGAGAATTGCCAAGAA
AATGCTAATGTCCTTAAAGAAGGCCTAGAGAAAAGTGGCCGGTTCAACAT
AGTATCCAAGGCCGAAGGAGTCCCCCTCGTGGCCTTCTCCCTCAAGAACA
ACGGCGTCCACACGGAATTCGAGGTCTCAGAATACCTCCGCAGGTTCGGT
TGGATTGTGCCGGCCTACACTATGCCGCCAGACGCGCAGCATGTGACCGT
GCTCCGTGTGGTCATTAGGGAGGACTTCTCCCGGACTCTGGCCGAACGCC
TTGTGGAGGATATCATGAAGGTTCTCCACGAGCTCGACGCCATCCCAGCT
AGGGTCACTGCCAAGCTAACCGCGAGTGAGGATAGCAACGAAGCAAAATT
GGTGAAGAAAACTGCAATCGAGGTGCAGAGGGAGATCACCACGGCATGGA
AGAAATTTGTTCAGAACAGGAAGCAGACTAGTGGTGTGTGCTGAGGGATT
ATAGAACAACCCCTTTTGATAGCCACGCTATCTGCTTCGTTGCCATTCCT
ATTATTAAGTGTTTGGCTTTTTTGGTTGCTGCTACTGGCATGATTTGTTT
CAAATGATTTATCGTGTATCTCTGCCTTTTTACTATTATAGGTATGAAAT
TTTTGCTGAATATTTATCCGAACATGCGGAAGTTTGTGGTCTACAAGACT
TTGGTAAACATGATTTGAGTGATTCGAAATCAATTTCTAAATGATATTTT
GTTATCAATACTTAATGTGAACAAGCTAGGG
>CL33.Contig2_All    size  636    gap  0  0%
GGCAAACTTTCCGATTATCGCTCAGAATGGACAGACGACTCCGCACAAGT
TCTTGATCAAGACGAAGTCACCGCCGAGAAACAAGAAGAGCCCAATTCTT
TCTGTCTCTCCAACGAGACCCATGTGCTGCAGGAAATCGCCGAAAGAGTC
GACGACTGCGAATTGAGAAGGTCGTTTTCCAAATGTTCGTAGTAATATGA
TTGGGGAAATTGAGAAAAGAGCTGCTTGCTGTATAGGATGCCAGAGAATA
CAATTCCAAAGGAAGTGGCTTATCAAGTAATCCATGATGAGCTGCAATTA
GATGGTAATCCAAGGCTTAACTTAGCTTCCTTTGTCACCACATGGATGGA
ACCAGAATGCGATAAGTTGATAATTGAATCCATGAACAAAAATTATGTAG
ACATGGATGAGTACCCCATCATCACGGAGCTTCAGAACCGGTGCGTAAAC
ATGATTGCAGATCTTTTCAATGCTTCTTTAACTGAGACGAAACATGCCAT
GGGAGTAGGGACGGTAGGATCCTCAGAGGCAATAATGCTAGCAGGATTGG
CTTTCAAGAAGAAATGGCAAAACAAGAGAAAGGCAGAGGGCAAACCTTTT
GACAAGCCTAATATTGTCACCGGTGCCAATGTTCAG
>CL33.Contig3_All    size  322    gap  0  0%
AGAATTTGAAGATGTCAAGCTCTTGAACGATCTTTTGATCGAAAAGAACA
AGCGAACCGGATGGGATACCCCAATTCACGTGGACGCAGCAAGTGGCGGA
TTCATCGCGCCATTCATCTACCCGGAACTGGAGTGGGATTTCCGTCTTCC
ATTAGTGAAAAGCATCAATGTCAGTGGCCATAAGTACGGCCTTGTGTATG
CCGGAATTGGGTGGGTTATCTGGAGGAACAAAGAGGACTTGCCTGATGAA
CTCATCTTCCACATTAACTACCTTGGAGCTGACCAACCAACCTTCACTCT
CAATTTCTCCAAAGGTTCTAGT
>CL33.Contig4_All    size  507    gap  0  0%
GAGAGAATGGTTCTCTCAGTTGTGCAGACGCCTGAAGAAATATCGTCATG
CTTTATCAGCTCGGTCTTTGCATCAAGATATGTTCAGGATCCCCTGCCTA
GGTATAGGATGCCAGAGAATACAATTCCAAAGGAAGTGGCTTATCAAGTA
ATCCATGATGAGCTGCAATTAGATGGTAATCCAAGGCTTAACTTAGCTTC
CTTTGTCACCACATGGATGGAACCAGAATGCGATAAGTTGATAATTGAAT
CCATGAACAAAAATTATGTAGACATGGATGAGTACCCCATCATCACGGAG
CTTCAGAACCGGTGCGTAAACATGATTGCAGATCTTTTCAATGCTTCTTT
AACTGAGACGAAACATGCCATGGGAGTAGGGACGGTAGGATCCTCAGAGG
CAATAATGCTAGCAGGATTGGCTTTCAAGAAGAAATGGCAAAACAAGAGA
AAGGCAGAGGGCAAACCTTTTGACAAGCCTAATATTGTCACCGGTGCCAA
TGTTCAG
>CL33.Contig5_All    size  535    gap  0  0%
CGGTGACAATGTTGGGCTTGTCACAGGGTTTCCCCTCAGCTTTGCGCCTG
TTCTGCCACTTCCTCTTGAAAGCCAGGCCGGCTAACATTATGGCCTCCGA
TGACCCGACTGTTCCCACGCCCACTGCAGTCTCCGAATCACCCAACGGAG
CATTAAACAGATGTGCTATCATATTCACGCAGCGGTTCTGAAGCTCGGTG
GTGACGGGGTACTCGTCCATGTCGACATAGTTCTTGTTGATTGCAGCCAT
CATGAGCTTGTCACACTCTGGCTCCATCCACGTAGTCACGAACGAAGCCA
GGTTCAGCCTCGGGTTCCCGTCAAGCATCAGCTCGTCATTTATGATCTGG
TACGCTGCCTCCTTTGGTATCGAGTTATCCGGCATCTTAAACCTAGGAAG
CGAAGAACGAACGTAGCGAGATGCGAAGGTGGAGTGGACGGAGACATCTG
ATTCTGAAGCAGTCTTTGATAGAACCATGGTTTACTTAATTTGGTGATGA
ATGAGCAAAGGTTCAGTAGGTAGAGAGAGAGAGAG
>CL34.Contig1_All    size  247    gap  0  0%
GATTCTCATCTCGAATCTATCCCATGTCTTGCTACCCTCTCCGCAAGGAG
TTTTACGGGTGGTGATGTTAAGGAACTTGGTGGGTAATCTTACGGGACCC
TTCACCTTCAAATCCTTCTCCTTTGCTCCATTGATTAAATCTGCGCAGAC
CTTCTCAAGGTTCTTGACGTTGCGGGAGGTCAAAGTAATACGGATACGGT
GGAAGTGTGGTTTCTCCTCAAAGCCTGCCTTTTTCTGCATCGACATA
>CL34.Contig2_All    size  268    gap  0  0%
TCCTTTTCTCATTCACCGCTGGTTGTTTAAGGATCTTTAAATTTACACTA
TGTCGATGCAGAAAAAGGCAGGATTTGAGGAGGAGCAACAGTTCCACCGT
ATTCGTATCACCTTGACTTCCCGCAATGTCAAGAACCTTGAGAAGGTATG
CGCTGACCTCATCAAGGGAGCTAAGGAACAAAAGTTGAAGGTCAAGGGTC
CCGTCCGCTTGCCCACCAAGTTCCTCAACATCACCACCAGAAAGACCCCT
TGCGGAGAGGGTAGCAAG
>CL35.Contig1_All    size  1153    gap  0  0%
TGTCTGTCTGTCTGTCTCTCTCTCCTATGGCTCCGACATGTTCTTCTCTC
TCTCCACTCAAATCCTCCACACTTCTTCCCTCCTTCAAGCTCTACCCAAT
TCCCGTACCTTTCAACCCCAAACGCTTGCCCAATCGGCTCCGTGTTCGTG
CCACTGCAACTCTCGAATCGAGCAATGGCGCCGTTGCTGTCGCCCCTGAC
AAGGACGAGGAAAGCAACCCTTACGGTAGACAGTACTTCCCTTTGGCCGC
CGTCGTTGGACAGGATGCTATAAAAACAGCTCTTCTGCTTGGGGCTATTG
ATCGTGAGATTGGAGGTATTGCAATCTCTGGAAAGCGTGGAACAGCAAAA
ACAGTTATGGCACGTGGGTTGCATGCGATTCTGCCCCCTATTGAAGTAGT
TGTTGGTTCGGTCGCTAACGCTGATCCAGCCTGCCCAGAAGAATGGGAAG
ATCGACTGGCTGATAAAGTGGAATATGACTTTGCTGGTAATGTCAAGACT
AAGATTGTTAGATCTCCTTTTGTCCAGATTCCTCTTGGCATCACGGAAGA
CAGACTTATTGGATCTGTTGATGTTGAGGAGTCTGTGAAATCTGGAACCA
CTGTCTTCCGTGATGCCAAGAGGAATCTGGACAAAAGGAGATCTAACAAT
CTTAGTCTTGACATTACCAGCAAAGTCATATTCCACTTTATCAGCCAGTC
GATCTTCCCATTCTTCTGGGCAGGCTGGATCAGCGTTAGCGACCGAACCA
ACAACTACTTCAATAGGGGGCAGAATCGCATGCAACCCACGTGCCATAAC
TGTTTTTGCTGTTCCACGCTTTCCAGAGATTGCAATACCTCCAATCTCAC
GATCAATAGCCCCAAGCAGAAGAGCTGTTTTTATAGCATCCTGTCCAACG
ACGGCGGCCAAAGGGAAGTACTGTCTACCGTAAGGGTTGCTTTCCTCGTC
CTTGTCAGGGGCGACAGCAACGGCGCCATTGCTCGATTCGAGAGTTGCAG
TGGCACGAACACGGAGCCGATTGGGCAAGCGTTTGGGGTTGAAAGGTACG
GGAATTGGGTAGAGCTTGAAGGAGGGAAGAAGTGTGGAGGATTTGAGTGG
AGAGAGAGAAGAACATGTCGGAGCCATAGGAGAGAGAGACAGACAGACAG
ACA
>CL35.Contig2_All    size  513    gap  0  0%
TGTCTGTCTGTCTGTCTCTCTCTCCTATGGCTCCGACATGTTCTTCTCTC
TCTCCACTCAAATCCTCCACACTTCTTCCCTCCTTCAAGCTCTACCCAAT
TCCCGTACCTTTCAACCCCAAACGCTTGCCCAATCGGCTCCGTGTTCGTG
CCACTGCAACTCTCGAATCGAGCAATGGCGCCGTTGCTGTCGCCCCTGAC
AAGGACGAGGAAAGCAACCCTTACGGTAGACAGTACTTCCCTTTAGCATC
CTGTCCAACGACGGCGGCCAAAGGGAAGTACTGTCTACCGTAAGGGTTGC
TTTCCTCGTCCTTGTCAGGGGCGACAGCAACGGCGCCATTGCTCGATTCG
AGAGTTGCAGTGGCACGAACACGGAGCCGATTGGGCAAGCGTTTGGGGTT
GAAAGGTACGGGAATTGGGTAGAGCTTGAAGGAGGGAAGAAGTGTGGAGG
ATTTGAGTGGAGAGAGAGAAGAACATGTCGGAGCCATAGGAGAGAGAGAC
AGACAGACAGACA
>CL36.Contig1_All    size  209    gap  0  0%
GCTTGTAGTTTCATTGGGAAGAAGAAAGGATCATGGTACTTGTTTATTAA
CTATTAGCTCAAATTCTAGGGATGTTTTTGCTATTGATGTTTCCACTAGC
GAGGGGAAGTGGAAATCAATTGGATGCCATGCCACTGGTATTGTTAGTCT
ATCTTTTCCAAATAAGGCCACATACTTCACATAGTTTGCATTGTTAGAAT
AGCATCCAA
>CL36.Contig2_All    size  1389    gap  0  0%
TCTCTCTCTCTCTCTCTCAGCAGCCGTAGTCCAGATTTTTCAGCCATGGC
AAGACATAAACTCAAATCTCTTATCACATGTTTCACTCCCGACGGCGACT
ATTTCGCCGTTTTATCCCCTACCGGAGTCGTCAAAATCTGGAACACAAAT
AGTGGAAGTCTATTGGCAGAGTGTAAGCAAACAGTTGCCCCTTCTGAGGC
TAGTATCTCTTGCATGGCTTGTAGTTTCATTGGGAAGAAGCGCAGAAAAG
AGCGTGGTACTTGCTTATTAGTTATTGGCTCACATGCGGGGGATGTTGTT
GCTGTTGATATTTTCACTGGTGAGGAGAAGTGGAAATCGACTGGATGTCA
TGCCGATGGTATCGCTGGTCTATCTTTTGCAAATAGAGGCCGCATACTTT
GCACAGTTGGCAATGACGCAATAGCATCTGAGATGAACTCAGAGAGTGGA
GAACTTGTAAGGAAGTTCAAAGTTTCAAAGACACATATCTCTTCCTCAGC
TTTGTGTGATGAGCAAATCTTAGCCATATCCAGCTCTAAGATACGGATTT
TTAGATGGGAATCTGGGAAAGAGCTCCTGAAGTTTTCTGCTGATGGGGGT
TCGGTGCAGCGTGTTTCCGTTTCTCGTGATGCCAAGGCCATCGTTACATT
TGGGTCTGGTGAGAAACATCTTCAAGTGTGGAAGTGTGATTTGAGTACTG
GAGCTGTTAGCAAAGGGCCTGTTCTTTCCATGAGACATCCTCCATTTGAA
TTTGAATGTAAGAATGGGGCCAATGTGGAAGATGGTTTAGTTGTCCTCTC
GGTTTCAGAATCGGGTGTAGCTTATGTGTGGAATTTGAAAGCCATCACTG
AGGAGGAGGTAACTCCAACTAAAGTGACAGTTAAAGCTGGCAAAGGTGAT
ACAGGCTTACAGAATAGTGGAAGTGCCAGTCGCTTGTCAATAATGGCTGC
CAGATTGCATTCTTTAGATACTGATGGACAATTGACAGCCCTTATTGCTT
ATGGCTCGCCAGATCATCCACGGTTTTCTTTGTTGGATATTAGTAACCCT
GCTGAGGACATTGTTGTTATTGCTGATGATGAAATGAAGAAAACTAGTGA
GACTGTTGAAGGAAATGGGGTCCATGAAGGGGATTCAGACGAATTAGCTG
TACCAAACCAAAATAAAAAGTCCAATAAGAAACGTGCAGCATCTGACCTG
GATCTTGCAAACACAGAGAACTCGGTTGATTATGATGTTAGCCCTGGAGA
ACCAATGGATGGAAGCCAAATTGACGAGGATTTAGATGAGCCAACCATGG
GTGAGAAACTTGCATCTTTAAATTTACTGGAGGCTTTGAAAGCCGAGAAG
ACTCCTTTTCCTCAAGGCTCTTAGCTTCCTTATTCTCCA
>CL37.Contig1_All    size  213    gap  0  0%
GTTTCCTGCCTCTCCACTAGGTAATCTGCTGCTTCACTAAGGATCACTCC
AACTAGAGCCATCCCTGTAAAAACAAAAGCACAGGCGAGAAGTTTCGCGG
GTACACCAATAGGCACGAGGTCACCATAACCAACGGTTGTCATCGTCACG
ATACAGAAATAAACAGCATCAAGAAGTCCATCTGTTTTCTTCCCAACAAT
CTCTGGACTAACG
>CL37.Contig2_All    size  499    gap  0  0%
AAGATCTTCAAACTCTTCCATCACAAGTGAGATGTCTTCTTGGCTGATCT
TCCCCATCTCTTTTAGCTTGTATAAGATGAATTCAGCAGCCCCAACAACT
TCATCACCATCAAGATCAGCTGCCTCCAAATCCATGTTTGTCACCCTCCT
ATTAAGAACCCAATCGACCAACGCCCTTCGTCTGGTTTCAGTATTTACCT
CAGCTACATAAAGGAAAAATTGAGCCAAGCATATGGTGCTAATCAATATC
CAAAATATAGCAAAAATACGCCCAGCCTTTGTTGAGAAGCTCTTATCTCC
ATAACCCAGAGTTGTGATAGTAGAACAGACACAATAGAAGGCATCGATGA
GATCCAGTTTCTCAACAGTCCAAAGAAAGATTGTCCCAACAACTATGAGG
ACCGAGAGTAGCGCAAATACCATCAAACACTTGAGCCTCACTTTGTTTGT
TTCAATCTCCTTTACAATTTCAGCCTGACCAACTTTTTCACGCATGGAT
>CL37.Contig3_All    size  1704    gap  0  0%
GGGTGTTTGGTGTTGTTTTGGTAACCGTGGTTGTTACCGTGCATTGTTCA
ATAATTACGCTCGGTTCCTCAAATTAGGGTCTGGTACCGGCCCAATGCGA
TCCTACCGCGTAAATTAGTTGAGACCTATCCAATTAATCAGCATGCGAAG
TCGGAGAATCGAGAAGGAGGAGAGAAGAACGAAGAAGAACTGCAAAAAGG
ACGCTTCCCACCGACCAAAATTACTGCAACAATATCTCCTTCAATTGGGT
TTTCTGCAAGGACTTACAACAGTTGATTCACATTTGTGATTTTGTTGTAT
CACTGCAATGGCAAATGACACTGCCAAACATCCCTTGTTGACTGCATTGT
TATATCCTACACATCATACCAATAACAACAATGTACCCAAGGTAAGGAGA
TTCCGCCGCTGTAAAAGTGCTCCTTCAGCAGAACATGTTCCTCCAGAAAT
AAATGGCAGCGAAGCGTTTCCACGTTCTGAATCCATTATCGATAAACTCC
ACCCAAGTTTTAGGCAGGTAGCCATTTTCTTAGTCATCTACGTTGGTGTA
GGCACAATCTGCTTTTGCATTGTTACGAACCAGATTGCGGGGAAGAAAAC
CAATGGAATTCTTGATGCTGTTTATTTCTGCATTGTGACAATGACAACTG
TTGGATATGGTGATCTCGTGCCCAATGGGACCCTTTCAAAACTCCTCGCC
TGTGCTTTTGTATTCATGGGGATGGCTCTAGTTGGAGTTGTACTTACCAA
AGCAGCAGACTACTTATTAGAGAAGCAGGAAACATTGCTGGTTAAATCAT
TACACGTGCATCAAAAACTCGGTAAGACAGAAATGTTAAAGGAGGTTGAA
GTAAACAAAGTGAAGTACAAGTGTCTGGTGACGCTTGTCATTCTGCTGGT
GCTCATAGCTGTTGGGACAATCTTCCTTGTGACGGTTGAGAAACTGGATC
TTGTTGATGCTTTTTATTGCATGTGTTCTACAATCACAACTCTGGGTTAC
GGAGATAAAAGCTTCTCAACAGAGGCAGGGCGTGTGTTCGCCATATTTTG
GATTTTGACCAGCACTGTATGTGTTGCTCAATTTTTCTTGTATCTTGCTG
AGCTAAATACTGAAAGGAGACGAAAGGAATTGGTCAAGTTGGTTCTTACT
AGGAGAATCACTTATGTGGATTTGGAAGCAGCTGATCTTGATAATGATGG
AGTTGTTGGGGCTGCTGAATTCATAATATATAAGCTGAAAGAGATGGGGA
AGATTAATCAAGAAGACATCGCCCTCGTGATGGAAGAGTTTGAAGATCTT
GATGTCGATCAGTCTGGAACTTTGTCTACTTCAGATATAATGCTTGCCCA
ATCATCTCAAACCGGGGGGTGAGAAAAACAATTTTAAAGTGGTAGCTATG
AGGAAAGGGTAATCTGCTTGTACATATGTGGAAAATTTAAATTACGTAAA
ATATGCATCTTAAGTTTGTATAATCATCTTCTGTCAATTACATTACTCCT
TCCTTGAGTTCCCTTGAAAACTGTTACCATCGGAAACTTTCACTTTGCTC
TGTGTAAACTCCTAACTTAGGACTCATTTTCCCCCCTTACCAGCAAACTC
TTGAGGCCACTAGGGGTTATGTCTGGTCTTTACCTTCAGGGCCCGGGAAT
TGGTTGAGATGCGCACAAGTTGCCCCGGACATCTAGTTATTAAAAAAGAA
AAAC
>CL38.Contig1_All    size  539    gap  0  0%
GATATTCATTTGGGATGGAACTGACACTCCACCAGTTACTATTCAATCAA
AGTAAGTATTTGTTGAATCAACTTTTACCATCATCAGTTTGAGGTTTCGA
TTGCAGAAAACCAATGCAGCAATTTTCTTTTTAACTAGAGGCAGGGAAGT
CGAACTTAACCAGACGGGGCACACTCAATCTGCAAAAGCTATCAAAGTTC
AACTTGCACATCCATCGCGTTCCTGGCCACTAGTGGAAAATAATGGCAGA
TAAAAAAAATTAAAAAAACATGGTGTAAACAGGTGAAGATGTGATCCTAA
TAAATAAATAAATAAATAAAAATAAATAAATAAACGCATAAAGGTACAAA
CTTACTGCACTCTGAAAAAATTATCTCGACTTGCACACGCGGCGCTTGTG
CCCCAGCCTCTAGTGGAAAATAATGGCAAAAAAGAAAAAGCACGGTGTAA
ACACATGAAGGTGTGATGAAAAAAAAACATATGAAGGTACAAACTTACTC
CACGTTTGTATTTACCAAAAAAAAAAAACTTACTCCACA
>CL38.Contig2_All    size  203    gap  0  0%
CCGTGCTTTTTCTTTTTTGCCATTATTTTCCACTAGAGGCTGGGGCACAA
GCGCCGCGTGTGCAAGTCGAGATAATTTTTTCAGAGTGCAGTAAGTTTGT
ACCTTTATGCGTTTATTTATTTATTTTTATTTATTTATTTATTTATGGAA
TGTTTCAATTCAAAATTGAATTAAAAATCAATCATACACTAATATTTAAA
GCA
>CL39.Contig1_All    size  376    gap  0  0%
GATATGTTTCACTGGCAAGCAACAATAATGGGTCCACCTGACAGCCCGTA
TGCTGGAGGAGTGTTTCTAGTTACCATCCATTTCCCCCCAGATTATCCCT
TTAAACCACCGAAGGTTGCTTTCAGAACAAAAGTTTTCCATCCAAATATT
AACAGCAATGGTAGTATTTGCTTAGACATCCTCAAGGAACAATGGAGTCC
TGCGTTAACAATTTCCAAGGTTCTGCTCTCAATCTGCTCCCTGTTGACGG
ACCCGAACCCAGATGATCCATTGGTTCCTGAGATAGCACATATGTATAAA
ACGGACAGGACCAAGTATGAGACCACGGCAAGGAGCTGGACGCAGAAGTA
TGCAATGGGCTAAGGCGAGGACTGAT
>CL39.Contig2_All    size  910    gap  0  0%
GTCGTCTTCATAAAAAAAATCAATCCAACGCGCTTACCGTAACGCATACA
AAAGCGATTGTATTCCATCTCTGGCCCAAAATTGCCGCGTTAAGAACCAG
AGAGAGCAAAAGACTCGAATCAAAGCAAAAGTAGTCGTCAAATTGGATTC
CAAATCCCCCAAATCCAGATCACGTCGTTTCTTCAGATGGCTTCCAAACG
GATCTTGAAGGAGCTCAAGGATCTCCAGAAGGATCCTCCAACCTCCTGCA
GCGCTGGCCCTGTTGCAGAGGACATGTTTCATTGGCAAGCAACGATAATG
GGTCCCGCTGATAGTCCTTACGCAGGCGGTGTTTTTCTTGTTACAATTCA
TTTCCCCCCTGATTATCCATTTAAACCTCCCAAGGTTGCATTCAGGACAA
AAGTCTTTCATCCGAATATAAACAGCAACGGGAGTATTTGCCTTGATATC
CTAAAGGAGCAGTGGAGTCCTGCCTTGACTATTTCCAAGGTACTTCTGTC
AATCTGCTCATTGTTGACAGATCCCAACCCCGATGATCCATTGGTACCCG
AGATTGCTCACATGTACAAGACAGACAAGGCCAAGTATGAGGCAACTGCA
CGGAGCTGGACCCAGAAGTACGCCATGGGCTAGTGTACTTCATCAATGAA
GTTTTCTAATTATGTAGACATGAAGTTTGCTTTGTTTAATTTCTCTGTAA
TGGAAACGTGTAGACCGGATCTACATGGTAATGTCCAGAGAAAACAAAGA
TGGTCCTTCATATTGTTTGTATTGAGTTTGATTTGTGAAACTACGGATCA
TTATTGATGTAATCTTGTAAAATATGGCATGGATGATTTGTTAATGTTTG
CTACGATAAGCCTACAACAATTGAAATGATTGCAGGTAGTTTGTAAACTA
CTCCCTCCTA
>CL39.Contig3_All    size  629    gap  0  0%
ATGAATCTCTCCTCCATTCACAGAATCTCAAACCACAGGAGGATCTCCCG
AGGAACCTAGGGCTTGTTGGGTCATGGCTTCGAAGCGGATCTTGAAGGAG
CTGAAGGATCTTCAGAAAGATCCTCCTACCTCTTGCAGCGCTGGCCCAGT
TGCAGAGGACATGTTCCATTGGCAAGCAACAATTATGGGCCCTGCTGACA
GTCCTTATGCGGGTGGAGTCTTTCTAGTTACCATTCATTTCCCCCCAGAT
TATCCTTTTAAGCCACCTAAGGTTGCATTCAGGACCAAGGTTTTTCACCC
AAACATTAACAGCAATGGCAGCATTTGTCTTGATATTTTGAAGGAACAGT
GGAGCCCTGCCCTTACTATATCGAAGGTGCTGCTCTCCATTTGTTCTCTA
TTAACAGACCCAAACCCAGATGATCCTTTGGTGCCGGAGATTGCTCACAT
GTACAAGACAGACCGGAGCAAGTATGAGACTACTGCCAGGAGCTGGACCC
AGAAATACGCCATGGGTTAGGTTGCTGCTGCTGCTGCTGCTGCTGCCCTC
CCTTGTTCTTGTCCTCTTCCTGGTTGCCTCCTCCCTTGTGGAGGTTATCG
CCAACCTTGTTCATGATTCCTGCCATTTT
>CL40.Contig1_All    size  2234    gap  0  0%
TAACTATTAGGCCTCGTTTGATTTGCGGACTAAAAAAAGTGGGATTAATA
GTCCTGGGATTGATAGTCCTGGACTATTTATCCTGGGACTAATTTAGTAC
TGAATCTCACACAATCCCCTGTTTGATTCATGCAGGATTAACATTGGGAT
ATCTCATGTTTTGGCCAATCCCATGTTTGGTTCCCTAAACTACGTTTCGG
GATTAAACAAGTGACATTTTTGCAATTTGGTGGATTTCCCTTCCGCGTTC
ATTTTATCCGGGACTAAACAATCCCACCACCCCCCAGGTATTGTGTAATC
CCATACGTATTGGATAAAACTTGTCCCGGGATTGTTAATCCCATGCCATT
TTTGCGGAACCAAACAAGGGATAACGCGGGATTGGACAAAAATAGTCCAA
TCCCACCCTCCTAATACCCGAATCAAACGAGGCCTATAGGTATAGATTAC
AATTATAGGACATATAAAATAGCTGCGGTTGCATAAAATGCAAAAAGAGA
ATGTAAAAAAGACTATTTTAGAAAATGAAAATATAAGCAAAGAAAAGGAG
AGTGAATGCATAAGATCTTTATTCCACAGTAGACGAGCCGGACTAGATCG
AGCCATTCCCTTGTGACCCAAATAACGGGATACTCTGCTCATACCAAAAG
AAGTTACTTGGATCAACTTGGGCCTTGATTTGTGTCAGCCTCTTGAAATT
GCTATTGAAATACTTCAATCCCCAAACACTAGCATCTTCATAGCTTCCAT
TTTTATTCCTATTAATCCCCAAGTCAAGATCTCTGTAATTGAGATAGGCT
AATCTTGGATTCTTTGAAACAAAAGGTGTCATGTATTCATAAAGCCTTCT
AATCCAATCCACATGCTCATCTGTTTCCTCCTCTGCTTCCCAAGTAACCA
TGTACTGAATTTCGTACAAGTTCCCACTTCTATGCGGGAAAGGGATTTCG
TTTTCAGAAATCTCACTCATTCTACCGCCGTAAGGGTTCCATATCATGTA
ACCCCTTTGTTCTTCCAAAAGTATTTTCCACAGCTCTTCTAACCCTTTTT
CCGATATGGGTTCCTTAACGTAATCCGATTTTGCCTTGAAAGGGGACTTG
TCTGTATTAGTCCGATTGAGCAAAATATCGTATGATCGCTTGGTTGAGAA
TCCGGCGAAGTTAAGTACCGATTGGATCCAACTCATCTCGGTGCAGTCCT
TTCGCTCCACGCCCAGCTCGGGAAAGCTCTCATCCAGCGTAGTCAAGAGT
TCCTCACTTCCTCCCAAAAACAAAGCCCAGAAAGAAACTGCGACCGTCTT
GTTTGAATTTTCCCTGCCCGAATGAACACCTTCTATGACAACTTGGATGT
ATAGATTTGGGGATAGTTTATTGGCTACGAGTTGCCACTTTTGTAGGAGC
TGTGTCGCTCCTTGTTCCAATGTCTTTCGGACCTTGAACACAGTAACTAT
CGATGGAACAGGAACGAGCTTTATTTTCCAAGCGAAAATTATTCCAAAGC
TCGCTCCTCCTCCACCGCGAATAGCCCAGAAAAGATCTTCCCCCATTGAT
TCCCTATCGAATATCCTTCCGTTTGCATCGACTATTTTCGCATCGATGAC
ATTATCTGCGGCGAGGCCATATTTTCTGAAAATGGTACCCAATCCCCCGC
CACCTATGAACCCTCCAACGCCTACCGTGGAGCAACTACCGGCTGGAAAG
CCATAAACCTTGCTTTTCTCGGCAATTGCGTGGTACAATTCACCTAGTGT
TGCGCCTGATTCGACCCAGGCAGTCTCCTTTTCTATTTCAACTGTGATGG
ACCGGAGATTGGAAAGGTCGACGATGATGAACGGGACGTTGGATACGAAA
GAAAGGCCCTCGTAGTCGTGGCCCCCACTTCGGATTCGTATGTTAATGTC
GCTTTCCTTGGCACAAACGACAGCTGCTTCAATGTGGGATTCGTGAAGTG
GCCTGATAATGAGTATTGGTTTGGGCGTGGAAGGAGTCACGAATCGGAGG
TTTTGAGCGGAGGATTGCAAGACGGAGGTGTACGATGATGCATTGTTTCT
AGCGAAAATTACATCGGAGGTGGAATTGGAGATGGAAAGATTTGTTTTGG
AGAGAAAGCATTGGAGAAAATTGTTGGAATCTGAATTTAAAGCTGCTGAT
GGAGTTGAGATACAGAGGAGGAAAGCTAATGTGAGAAAGCCAGAAAATGA
AATTCCCATTTTCACCTTAATAACATCAAAAGTC
>CL41.Contig1_All    size  1076    gap  0  0%
CCAGCAAAGGCAACAACAGCCAGCAGCATAACAAAGTTCTTCTCCATCAC
CAAGTCTTTCACCCAAGAAGTAGCAGACCCCGAATTCACCGGAACCGTTG
TCTCGATACCTTTGCTGTTGTCTCCGTTCTTGTTGTTGTTGCTATCATAC
CATGGATACAAAAGGGTCTGAAACGCTGGATCAAAGAAGTCCTCCACCCC
ATGAACAATCACACGCCCATCGTTGTATATATCCCATTCTGTGACCTTAA
CATCATTGATCGAAGCATGACGTCTGTGGGGGGAAGTGGTAACCACAAGA
GGATGGCCATGTAGTAGAGTATCGATCTTGGACTCATACGGAAGAGATGA
TTCAAGTGATTCTCTGTCAAGATTGGTCGGGACTATGTGGTATTTAACCA
GAGTGAGTGGGGGTTGTGGGTATTTTGGAGTGAAGAAAGCCTTATCAGGG
GGGCAGAAGATGGTGAATGTAGTGGTGGTGTTGGTATGTTCAGCAGTAAG
TAAAGAAGAGAGAGTGCTTTGTAAAATTATGGACATGGCCACGTAGCCTT
TGTCGGATAGAGCAGTGGAGATCTTGTCTATTTCCAACCCATGAAGTTGA
TGACGATTCAGATTAGTGAGAGTTTCTTTGGAAGGTGTTGAAACAGTGTG
TCGTGGGATGAGAACTGAGAGACAAACTAGAACGAGAAAGGGTTTGAGTG
GAAGAATGCAAGCCATGAGACAAGAAACAAGAAGAGGTTTGGGGGATTTG
CAAGAAGAAAAGATTTCTGAAGAAGAAATAGGGATCAAAAGACCATGCAG
AGGTTTGGGAACCCTAAGCACTGCCGCTGCTTATTTAGCATAATTTTACG
TGGGCACGTTTTCTATTTGCTTTAGGATTAGGAAAGCCCCACTTGGATTA
GCGTACAAAATTGGATCCCAAACGGTAAGAATGGGAATCTTGGGCCCCAA
TCAATTTCTCGTCCCATAAAAAAGCAGTTAGGAAATTGAAAGCATGACAA
AGCAAGTCGGTTTGGTTTGGGTTTTTGCCAAACGCGAAATTCGCAGTCAA
AATCAAACTCTAACCGTAACCCGACG
>CL42.Contig1_All    size  1335    gap  0  0%
TTTTCAACCCTCCTCCTATAAACACTTCACAGTAAAAAAAACCAACTAGA
ATTCAATTGAATCAGGTAATGAACACAATCCTACTACTATTAAGTGATAT
GTACAATTCTATACTCTATAGTAAAATTTCCTTGAAGGGTAACAGGTGTG
AAATTGTTACTTGCTAAATGGAAATTGGTTCCGGAATCCTAATATAAACA
CAAATATGAAGAAAGCGTTCTGGGTTCATCAAGTTGTTTACCACCCAACT
AAAAGGAATCTCCGGTTTAGGTTCAATCCCTTGAATGCGGAGAAGCTTGA
TTTCAGCGTTATCTGATACGTTGCTGGACCCCACATGCTGGCATGATGTT
TCTCCAACATCTTCTGCAGTTCTCAGGGTGCTGCTTCCATCTTCTGAAGG
CAATCTTTGTTCATCCCCTACTTCTGCCTCTGATATCTCTTCATTTGTAA
TTGTCGAGGACTGTTCCGCAAAAAACTCCGGCAGAAGTGATTTTACTGCA
TCAAGTAAGGTGAAGTATTTTCCTTCTCCAATAATCTCAACAGGTCGATT
TATGTAAGAGATTCTGTCCCAGCTATCAATCTGAGGTGCATCTTCCAAAT
CATCAAAATCTTCATTGACATTGTAAAGATACAACCGAACTGGAATTCTA
CCTGTTTTGACTGATCCAGTATTATCTGTCTCAACATTGCTTTGTTGGGA
TTTTATTACAGAGGCATTCAATTTCACTGAAAACTCATCTCCAGCTATTC
CAAGTTTAAGCTTAGATGAAACCCAGAGGTATGCTTCCAAGTTAACATTC
ACAACAGAGCGCCAAAGCTCCACCTGATCTGATTGAGACATGTTCATGAC
ATTTTTACAGTTCCCATTTATTATGTATGCTGCCTCTTTTAGCGAATTAA
TAAAGCTCCATTTTACACTATCTTCACCTTCGCAAGGGGTCAAGATGCTA
GCTGGATATCCTCTAAAATGCACCGTTAGATTCCAAGGTCTTTCAGGGTC
AGCACAGAGAAGATCAAACAGAACCCCAGTCGGAATATACCACTTCAGGG
GTAGCCCTTTGTACTCAAACCATACAGTGTCCGTGCCAGGAGGAAGTGTA
CTACTGAAGAAAGGTTTAATTTGTGGAACTAGTAAAGGCAGGTACCCTAT
CCGAGGAGCTAAGACCAGAGCAGGTGGAGGAGGAGGGAGAGTGGTGACTT
CGGATTCGTGGAGGTGAATCTGGAGCGGGATCGCACCTTCCCACACGTAC
TTCTGCGCTTCTGATCCTTTATCCATCGTCCCCCACTCTCTGCTGCTCTG
GTCTCTCCTGTATTTTGTAGAGAGAGAGAGAGAGA
>CL42.Contig2_All    size  207    gap  0  0%
TACCCTATCCGAGGAGCTAAGACATGTATATGTATACCAGAGCAGGTGGA
GGAGGAGGGAGAGTGGTGACTTCGGATTCGTGGAGGTGAATCTGGAGCGG
GATCGCACCTTCCCACACGTACTTCTGCGCTTCTGATCCTTTATCCATCG
TCCCCCACTCTCTGCTGCTCTGGTCTCTCCTGTATTTTGTAGAGAGAGAG
AGAGAGA
>CL43.Contig1_All    size  308    gap  0  0%
ATTCGTACATGATACCGCCGTTGAAATTGAACTCCGACTTCCATAATTCA
AGTTGTCAATGATCAATTAACCATCACACGTACACTCTCGAGATGGTTTT
GCCGTAAGGAAATAAATGGACTAATTAGCTGGAGAAAAATAACCGATGTG
CCATCACCTGAAAATAAGAAGAAAGAGTCGAGTCCATTGCTCAAGGAGAC
CTCCCTGAGGACGAGAATTGAAAGCCCAACTACAGAAATGAATGAGCTCA
ATTGAAGCAGTAGAATTTAACGGAGCACTGGAGAAAAGCCATTTTTCTCC
ACTTCGAG
>CL43.Contig2_All    size  324    gap  0  0%
ATTCGTACATGATACCGCCGTTGAAATTGAACTCCGACTTCCATAATTCA
AGTTGTCAATGATCAATTAACCATCACACGTACACTCTCGAGATGGTTTT
GCCGTAAGGAAATAAATGGACTAATTAGCTGGAGAAAAATAACCGATGTG
CCATCACCTGAAAATAAGAAGAAAGAGTCGAGTCCATTGCTCAAGGAGAC
CTCCCTGAGGACGAGAATTGAAAGCCCAACTACAGAAATGAATGAGCTCA
ATTGAAGCAGTAGAATTTCTCCACTTCGAGGGGTTTGTTTGGAACATGTG
GAAGAGTAAAGGAAAGATGCGAAA
>CL44.Contig1_All    size  1094    gap  0  0%
TTGGTACTTATCCGAGACCATTAGTGTATCGTCTTCTTTTTTATCGAAGA
ACCAGGCAGTCTGCATTTGATAATTGACTAGATAAACAAGAAGACGATAC
ACTACATGGTCTCGGATAAGTACCAATTAGATCCCATAATAAAGTTATAT
GATCCTACATTTTACACAAGTTGCCAGACCTATAGCATTCCGGGCAAGTT
TGATAACCGTTATAGTTTTGGGTTGGTAATGAGGTCAGAAGACTCAGAAC
TGTACTTCAACCAGAAATCCGCAGCATTTTCATTTGGTGTCACTTCTTTT
GCTTTGACGGTTTGAAAATGTTCTCCTTGAGGTATTTCAGTTCAGCTATG
CTTTCCCAGATGTCATCCATTGCTCTATGCTTATTTTCCTTTGCAGGAGC
CTTCCTGCTTTCTTTGGGGTACCACCGAACGCACAGAGCCCTGACACTGC
TAACATCGACAATTACATGATAGAAAAGACTGGCCAAATCTGGCATGTAC
TTCTGCTTTTCAGCTTCCTGTTCACTAATCGTACTTTGGAGCACCTTTTC
TGTCAACCCACTTGCTGCATGATGAGTTTGACACCATTCTCCCATCCTAT
CCAAACATTCCTTACTTTGATAGATTACCAAATCAGGACCCTCAATAGAT
TTGGACAAATTGCCATCTGTAACTACACAAGCAATCTCCAATATTCTGTC
AACTTCCACATTTAGACCTGTCATTTCCAAATCAATCCAAACGAGCGGCA
ACTTGTACTCTCCTGAAGCCATTTCTAGGCGTTGTTGATACCCGTTGTCA
CTCTTGGTGACTATTGTCTCTCCTGAACTGTCACCCCTTTTCTTGGCCTT
ACCTCTTTCATTAGCATTTTCTCGATGAACGGTAGGTACTACAGTAGTTG
TCTCTTCTCTGTCATCTGCAACATCCACTTGAAGCAAGGAAAATGCATTT
GCAAACTGATTCATTTGCTATTTGTCAATCCTTCACCTCCGTGTTCGGAT
GGAGAAGACGACTGTTTACTGTCGACCGACTTCGTCACTTCGGTTGAAAA
GAGTATTAACGAAGCTGGTACAGTGGTGCTTTGATCTGGCTTGA
>CL44.Contig2_All    size  1181    gap  0  0%
TTGGTACTTATCCGAGACCATTAGTGTATCGTCTTCTTTTTTATCGAAGA
ACCAGGCAGTCTGCATTTGATAATTGACTAGATAAACAAGAAGACGATAC
ACTACATGGTCTCGGATAAGTACCAATTAGATCCCATAATAAAGTTATAT
GATCCTACATTTTACACAAGTTGCCAGACCTATAGCATTCCGGGCAAGTT
TGATAACCGTTATAGTTTTGGGTTGGTAATGAGGTCAGAAGACTCAGAAC
TGTACTTCAACCAGAAATCCGCAGCATTTTCATTTGGTGTCACTTCTTTT
GCTTTGACGGTTTGAAAATGTTCTCCTTGAGGTATTTCAGTTCAGCTATG
CTTTCCCAGATGTCATCCATTGCTCTATGCTTATTTTCCTTTGCAGGAGC
CTTCCTGCTTTCTTTGGGGTACCACCGAACGCACAGAGCCCTGACACTGC
TAACATCGACAATTACATGATAGAAAAGACTGGCCAAATCTGGCATGTAC
TTCTTCAAAAACATAAAGTCTGTGTACACTGAATTTCCAGCAAGAAGAGG
TGTATACGTGCCTACGTATCTCTTTACAAATTCAATAACCTGCTTTTCAG
CTTCCTGTTCACTAATCGTACTTTGGAGCACCTTTTCTGTCAACCCACTT
GCTGCATGATGAGTTTGACACCATTCTCCCATCCTATCCAAACATTCCTT
ACTTTGATAGATTACCAAATCAGGACCCTCAATAGATTTGGACAAATTGC
CATCTGTAACTACACAAGCAATCTCCAATATTCTGTCAACTTCCACATTT
AGACCTGTCATTTCCAAATCAATCCAAACGAGCGGCAACTTGTACTCTCC
TGAAGCCATTTCTAGGCGTTGTTGATACCCGTTGTCACTCTTGGTGACTA
TTGTCTCTCCTGAACTGTCACCCCTTTTCTTGGCCTTACCTCTTTCATTA
GCATTTTCTCGATGAACGGTAGGTACTACAGTAGTTGTCTCTTCTCTGTC
ATCTGCAACATCCACTTGAAGCAAGGAAAATGCATTTGCAAACTGATTCA
TTTGCTATTTGTCAATCCTTCACCTCCGTGTTCGGATGGAGAAGACGACT
GTTTACTGTCGACCGACTTCGTCACTTCGGTTGAAAAGAGTATTAACGAA
GCTGGTACAGTGGTGCTTTGATCTGGCTTGA
>CL44.Contig3_All    size  1129    gap  0  0%
GGTAAATTGTGGTAATCACTCGTTTAGATTACAAATGAAAAGCTAAAATT
GGAGCACTTGTCAAAGGTTCTAAGTAAATCTGTATTGTCAAACAATTTTG
TGAAAACAGTAAAGAACACAGATTCTACGGTCTCGTTAAACTGACGGTAA
GATTCAATGAGAACGAACATATGATCTAACCCCACCACATGGCTTTACAA
GAATTGGCATTTAGGGAAAGGGGAACGTCACACGAGCTTAAACATGAGAT
ATCCCTTCAATCTGAAATCTCCAATGTCTCATTTTGGCTCATTTCTTAGA
CTTAGATTTGAATATATGCTCCTTGTAATATTTAAGCTCTTCTATGCTTT
CTCTGATGTCATCCATTGCTCTATGCTTCTTTTCCTTCGGAGGAGCCTTC
TTGTTTTCTTTCGGGTACCAACGAATGCATAGAGCCCTAACGCTGCTAAC
ATCAACGAGTACATGAGAGAACAGGCTGGCCAAATCTGGCATATACTTCT
TCAAAAACAAGAAATCCATGTAAACAGAATTCCCAGCTAGAAGCGGCGTA
TGAGTGCCGACACATCTCCTCACAAATTCAATAACCTGCTTTTCAGCTTC
TTTTTCACTAATCGTACTGTGGAGCACCTTTTTGGTCAATCCACTTGCTG
CATGATGAGTCTGACACCATTCTCCCATTTTGTCCATGCATTCCTTACTT
TGACGGATAACCAAATCAGGACCCTCAATTGATTTGGCCAAACTACCATC
GGTAACTATACAAGCAATCTCGAGTATTCTATCGAACTCCACATGGAGAC
CTGTCATTTCCAAATCAATCCACACAAGCGGCAGCTTATAGTTTCCTGAA
ACCACTTCTAGACTTTGTGGGCCCCCATTGTCTTTCTTTGAGAGGGTCAT
GTCAGCAGAGCTGTCACCTTTTTTCTTACCTTTACCTCTTCCATTGCCAT
TTTCTTGTTGATCACGAACAATCGTAACTTCTCCATCGTCTCTGGCATCC
AATTCAAGCAAGGAAAATGAATTTGAAAGCTGATTCATTTTACATTTCTC
AGTCATTCAGCTCCTGTCAAACGATGAAGCTGATAGCAGTTGGGAGCGAT
TTACTGTTTTCTTTCCTTGGGAGGCTTCG
>CL45.Contig1_All    size  571    gap  0  0%
TAATCATTGCTGACGCCGTTAAGGTTCGTTGTGGGAGTGGTTGCGTGTGT
AGCATCGTTCGGTTGGATAATATCTTCTGTATTTTTGTCATGGAAATTAG
GGGTGAAAGAAAAAGCGAAAAAACCCAAAAAAAAACCCGACTGATCGGTT
CAGTGATCGGTTCAGTTTTCGGTCGGGGGAAAGCGTTGTCGGTTGACTTC
GGGCCGAACCAAAAAATTATCGGTTCCGTCTCGGTTTCCTGAAAATTGGT
TTGGACTGAACCGAACTGAAACTATGCCAATTTGAGCCAAAATACCCCGA
AACCACCCCATTTGGACCGAAAACCGAAAAAAACGATCTTAACCCTCAAA
AATAACAAATCCTAGCCGTCCATCTCAATTTTAACGCCGGACCGATAAAA
ACGAAAAAACTGAGCCACCCTGAACCGATCGGTCCATTGTTTTTTTCGGT
CGGAATCGGTTCCTAGCCAAACTACCCCCAACTGATCGATTCGATCCGGG
ACACCCCGAAAACCCAACCGACCTGACCGATTTTCACCCTGGAAATCCTC
TTGGTATATTTATTACTTGTG
>CL45.Contig2_All    size  453    gap  0  0%
GAAAAAAAAAAAAAAAATTGACCGATCGGTTCGGTTTTCAATCGGGGAAA
AACTGTGTCGGTTGACTTCGAACCAAACTGAACCGAACCGAACCGAAAAA
TTATCGGTTCAGTCTCGGTTTCCTGAAAATTGGTTTGGACAGAACCGAAT
TGAACCGAAATCATGCCAATTTGGACCGAAATACTCCGAAATCATCCCTA
TTTGGACCGAAAACCGAAAGAAACGATCTTAACCCCCCAAAAATAACAAA
TCCTAGCCGTCCATCTCAATTTTAACGCTGGACCGAAAAAACCGAACCAC
CCTGAACCAATCGGTCCATTGTTTTTTTCGGTCGGAATCGGTTCCTAGCC
AAACTACCCCCAACTGATCGATTCGATCCGGGACACCCCGAAAACCCAAC
CGACCTGACCGATTTTCACCCTGGAAATCCTCTTGGTATATTTATTACTT
GTG
>CL45.Contig3_All    size  488    gap  0  0%
AACCTTTAATATGCTACTAATTACTCAAAGATGTCACCGAAAACTTTGAA
TTAGGGGTGAAAGAAAAACCGAAAAACCGAAAAAACCGAAAAAAACCGAC
CGATCGGTTCGGTTTTCGGTCAGCGGAAAGCGGTGTCGGTTGAAACCGAA
CCGAACCGAAAAATTACCGGTTCGGTTTCAGTTTCCTGGAAATCGGTTTG
GACCGAACCGAAACCATGCAAATTTGGACCGAAATACCCGAAACCACCCC
TATTTTGGACCGAAAACCGAAAAAAATGATCTTAACCCCCCAAAAATAAC
AAATTCTAGCCGTCCATCTCAATTTTAACACCGGACCGAAAAAACCGAAA
AAACCAAAAAAAACCGAACCGATCGGTCCATTAATTTTTTCGGTCGGGAT
CGGTACCTACCCAAACCACCCCGAACCGATCGGTTCGGTCCGGGACACCC
CGAAAACCGAACCGAACCGACCGATTTTCACCCCTAAG
>CL45.Contig4_All    size  205    gap  0  0%
CTTGATCGTACCAAGAAAGAGATTAGTCAGGATTAGGGGTGAAAATTGGT
CAGTTCGGTTCGGTTTTCAGGGTGCTTAGGACCGAACCGATCGGTTCAGA
GTGATATTGCCAGAAACGGATCCCGACCGAAAAAAACAATGGTCTGATTG
GTTCGGGGTGGTTCGGTTTTTTCGATTTTTTTCAGTTTTTTCGGTTTTTT
TTGGT
>CL45.Contig5_All    size  249    gap  0  0%
GGACCAATCGGTTCAGGGTAGTTCGGTTTTTCCGGGTTTTTTCGGTCTAG
CATTAAAATTGAGATGGACGGTTCTGATTTGTTATTTTTTTGCGGGATCA
ATTTTAGGAAATCGAGATAGGGGTGGTTTTCGGTCCAAATAGGGGTGGTT
TCGGGGTATTTCGGTCCAAATTGGCATGGTTTCGGTTCGGTTCGGTTCGG
TTCGGTCCAATTTCCAGGAAACCGAGACCGAACCGATAATTTTTCGGTT
>CL45.Contig6_All    size  226    gap  0  0%
AAAAAACAATGGACCGATCGGTTCGGGGTGGTTCGGTTTTTTTCGGTATT
TTCGATTTTTCAGTCTGGCGTTAAGATTGAGATGGACGGCAAGGATTTGT
TATTTTGGGGGGGTTAAGATCGGTTTTTTCAGTTTTTGGTCCAAATAGGG
GTGGTTTCGGTCCAAATTGGAATGGTTTTGGTTCGGTTCGGTTCGGTCCA
AACCAATTTCCAGGAAACCGAGACCG
>CL46.Contig1_All    size  2819    gap  0  0%
TGAATTCGAAGTCAACCGCGTCTGATTGCAAACGCAGTTCGTTGATCATG
CTCCCCTCCCCAGAAAATGCTCTCTTTGATGCATCACAATACTCATTTTT
CGGTCAAGATGCCATGGAGGAAGTTGAGTTGGGGGGTATGGAAGATGAAG
AAAATGAAGTTCCTGTCACTGGGTATGGTGATGATGAGTATCATCTCTTT
GATAGGGAAGAGGGATCAGTTACTGGATCGCTATCTGATATAGATGATCT
GACAAGTACATTTTCAAAGTTGAACAGAGTAGTTACTGGACCAAGACATC
CTGGGGTTATTGGTGATCGAGGATCTGGATCAATTTCAAGGGAAAGTTCA
TCTGCCACTGAATGGGCACAGGAGGCAGATTTCCATGACTGGCTAGATCA
GCATATGTTTGACACAGAAAGTTTCCAGGAAGGCAAGAGATGGTCATCAC
AACCACATAATTCCTCATTACATCTCTCAGAAACAAAACCCTTGTATAGG
ACATCATCGTATCCTCTGCAGCCACATCAGCAACAACACTTTTCCAGTGA
AAGTTCCTCCCAGGAAGGAAAGAGATGGTCGTCACAGCCTCATAATCCCT
TGTACAGAACTTCGTCATATCCTCATCAGCAACAACAGCATCAACACTTC
TCTAGTGAACCTCTTTTGGTACCCAAATCATCATTCACTTCTTTCCCTCC
GCCAGGTGGCAGATCTCAGCAGGCTTCACCACGAAACCACTCCAATCACC
TTAATATTTCGTCTCTTATTGCTGGTCATCAGTTACCCCTTTCTGCCCCA
AACCCTTCTCCTTTATCAAGCTCAAATCTTCATTTAGGTGGATTACATCA
TGGGTTGCATTACGGTGGAAATATGGCTCAGATAAACCCTTCTGGTCTTG
CTATTAATAGCCAAACACAAAACCAATGGGCCAACCATGCTGGCCTATTT
CACGGGGACCAATCTAAACTCATAAACAATATTTTGCGGCAGCAAATCCC
TCACCAGAAAGGGTTATTGCCCCCTCAGTTAATACCAACACAGCAGCAGC
TCCTGCAACAGCAGAGAATGCACGTCCAACCATCTTTAGCTCATCTCTCA
GCAATGCAATCCCATTATTTTAGTGGACTTCCTTCTTTGCCCTCACATTT
GGGAAAATACGGTGTGGAAACAAGGGACCAAAGACTCAAATCATCACAAA
GAGGTAGACACAACTTGCGTTCGTCTCAACATGGTTCTGATAATTCTAGT
ACCCCTAAGACTGATAACAGTGGCCCACAGTTCAGATCCAAGTACATGAC
TGCTGAAGAAATAGAAAATATTCTCAGAATGCAACATGCTGCAACACATG
GGAACGATCCGTATGTAGATGATTATTATCACCAAGCTCGCCTTGCAAAA
AAAGCTGCTGAATCGGGATCAAAACACCGTTTCTGCCCTGTCAACCCAAA
GGAGCTTCCTTCTCGATCACGTAATAGTTCAGAATCATCACATCCTCATC
TCCATGTTGATGCACTTGGTATCTCCTTCTCTTGCATAAGAAGGCCACGT
CCTCTCCTTGAAGTGGACCCTCCTTGCTCTGCTTCTGGCAATGGGACTGA
ACAAGTGTCTGAGAAGCCACTTGAAGAGGAACCAATGCTTGCGGCTAGAA
TCACTATCGAAGATGGTCTCTGTCTTCTCCTTGATGTGGATGATATTGAC
AGACTCCTACAATTCAACCAGTTACAAGATGGTGGAGCCCAGCTGAAAAG
GCGTCGACAGGGCCTGCTTGAGGGGCTGGCGGCATCGCTTCAACTGGTTG
ATCCACTTGGTACTAATGGCCAAACTGTTGATTTAGCTCCTAAGGATGAT
CTGGTATTTTTACGACTAGTCTCTCTTCCCAAAGGCAGGAAGCTTCTCTC
AAAGTACCTTCAACTTCTCCCTCCCAATGGTGAGTTAATTCGTGTAGTCT
CCATGGTGATTTTCCGTCATTTGAGGTTCTTGTTTGGCGTCCTTCCTACT
GATCCACAAGTAGCTGAAACAACCCTTAACCTCACAAAAACTGTATCCTC
TTGTATCCGTGGGATGGAGCTTAAGGCACTAGCTGCCTGTCTTGCATCTG
TGGTTTGTTCCTCAGAGCACCCTCCACTCCGCCCCATTGGAAGCTCGCTT
GGGGACGGGGCTTCTGTTATTGTGAAATCTGTTCTTGAGAGGGCAACTGA
ACTCCTAACTGATCCTCATGAGACTGAAAACTGTAGCGTGCCCAATCGGA
CCTTTTGGCAGGCCTCTTTTGATGCGTTCTTTGGGCTTCTGACCAAGTAT
TGTTTTAATAAGTACGATACTATTATGCAGTCAACAGTGGTGCAGTCCTC
ACCTGATGTAACTGTCATTGGGGCGGATGTAGCAAGAGCTATCAATAAGG
AGATGCCTGTGGATCTCTTGCGTGCAAGCCTTCCTCATACTGATGACCAA
CAGAGAAAGCTCCTACTGGATTTTACACAACGCTCAATGCCTGTTTTAGG
ATCTAATGGCCATGCTGGAGGAAGTGGCGGCACATGAGTGCTGCTTTTTT
AAAAAACAAGATGGGAAACGATTCGTGAAGCATGTGAAAATGTTATGTGA
TGGCCGGTGATATTGTGCAGTACTGGTTCACACTTTGTTTTCATCGGAAT
AAGTTGTGGACAAACACGGAGTTGAGAGCATTTTAGATTTACATGGTTAA
CTCACCTGGGGAAACTTCGAAAGCATTCTGTATCTCTTTGAGTGTGCTGG
AACTTTGCCGTTAGTTATTTTTCCTTCTTTTTTCAAATTAGAGAGCTTAT
TTTAATGCTCTGCTGTGGA
>CL46.Contig2_All    size  3246    gap  0  0%
CTCTCTCTCTCTCTCTCTAAAGACGATTGCAATCACTCATCCTTCGCAAT
TCGTGTATACCCAGGGGGGGCAGGCCGTCTTCTGGGTATATATTTATCAG
CGGCTCTACTCCAACCAAAATTTCTGTATTTCTGTTGGTTTTCCCGCATC
CAATTTAATCCACAGATCTTATCGCCTTCCTGAAAAGTATCAACGCAAGC
CCTAGAAATTTCCATCGAGGCTTTTCTCATAGTCACTTGCTTCTTGTAGT
ATTTTTTTTTTTTTTTCCAAGTGTAGTTTATCTGTTGTAGCGTAATTGCT
TTTAGGGAGGAATCTGTTGTTTCAGTAGAATATGGATGCGTTTAGTATTC
AAGAGTCTTCCAATCTTCAAGATATTGAGCACTTGGGCGCGAATTCAACA
GAAGGCACAGTATTTGATGCATCACAATACGCATTTTTTGGAAATGATGC
TGTTGAAGAAGTTGAGTTGGGGGGACTAGAAGACGAGGAAGATGAGTTTC
CCCCAGTTGGGCTTGATGATGAAGAGTATCTGTTGGATCGAGAAGAGGCT
GCGGTTTTTGGATCTTTCTCTGAAATTGATGATCTTGCCAGCACGTTTTC
AAAGCTAAACAAAGATGTTAGTGGCGGATCAAGGAAGACAGGAGTGATTG
GTGATAGGGACTCTAGAGAAAGCTCAGCTGCAGCTGAATGGGCACAAGAT
GCAGAGTTCCCAAACTGGTCTGATCAGCAAATACTTGATGCAGATAGCAC
TCGGGAAGGCAAAAGATGGTCATTACAGCGGCTACATTCCTCTCCTACTC
AACTTCCAGAATCAAAACCTTTGTACAGGGCATCTTCATACCCTGAGCAA
CACCACCTACCCCACCAACTTTTTTCCAGTGAACCAATTGTTGTCCAAAC
ATCTTCTTTTACTTCATATCCTCCTCCTGGTAGTGGAACTCAGCAATCTT
TACCAAACTACCATTCACGCCATTCTAACATGCCATATCATCCTCGTGGG
CCCCAGATGCCACTTTCTACGGCCAACCTCTCTACCTTCTCCAACACCCA
GTTTCAAATTGGTGGAAATTTGCCCCAATATACTCCTCCAGTTCTATCTG
CTAGTAGCAGACCACAAAACCAATGGATCAACCAGACAAAAATGTTACCT
GGAGACCGTTCCAGCATCTTAAGCAATTTGTTGCAGCTGCAATTACCTCA
TCAAAACAGTTTATTGCCGCAGCAGCAATCCCAGCAACACAGACAAGATC
CGTTTCAGCCGTCATATGGTCATTTATCAGGGCTGCAAGCCCAACTCTTT
AATCCCCATGTCTCTCCAATCCCAATGATGATGAACGTTGTCGATTTGAG
AGATCAAAGACCTACACCAATGCCAAAAGGAAGACAGAACTCCCGTTATT
CTCAACAGGGCTCAGAGTGGTGTAGCCAGAAGAGTGACAGCGGGTGGCCA
CAATTCAGATCCAAGTATATGACATCTGATGAAATTGAGAATATTGTTAG
AATGCAGCTTGCGGCAACACACAGTAACGATCCATATGTAGACGATTATT
ACCACCAGGCTGGTCTTGCGAAAAAGTCTTCTGGGGCAAAGTTGAGACAC
CATTTCTGCCCAACCCAACTGAGGGATCTTCCTCCTGGAGCTCGTAGTAA
TGCTGAGCCGCATGCTTATCTCCAAATCGATGCTCTTGGGAGAGTTTCAT
TTCCTTCTATCCGTAGGCCACGGCCACTTCTTGAGGTGGACCCTCCAAAT
TCATCTGCTGCTGGGTGCAGTGACCAAAATCCATCTGAGAAACCCTTGGA
ACAGGAGCCAATGCTTGCTGCTAGAGTAGCTATAGAGGATGGCCTCTGTC
TTCTCCTTGATGTGGATGATATTGACAGACTCCTACAATTCAACCAGTTA
CAAGATGGTGGAGCCCAGCTGAAAAGGCGTCGACAGGGCCTGCTTGAGGG
GCTGGCGGCATCGCTTCAACTGGTTGATCCACTTGGTACTAATGGCCAAA
CTGTTGATTTAGCTCCTAAGGATGATCTGGTATTTTTACGACTAGTCTCT
CTTCCCAAAGGCAGGAAGCTTCTCTCAAAGTACCTTCAACTTCTCCCTCC
CAATGGTGAGTTAATTCGTGTAGTCTCCATGGTGATTTTCCGTCATTTGA
GGTTCTTGTTTGGCGTCCTTCCTACTGATCCACAAGTAGCTGAAACAACC
CTTAACCTCACAAAAACTGTATCCTCTTGTATCCGTGGGATGGAGCTTAA
GGCACTAGCTGCCTGTCTTGCATCTGTGGTTTGTTCCTCAGAGCACCCTC
CACTCCGCCCCATTGGAAGCTCGCTTGGGGACGGGGCTTCTGTTATTGTG
AAATCTGTTCTTGAGAGGGCAACTGAACTCCTAACTGATCCTCATGAGAC
TGAAAACTGTAGCGTGCCCAATCGGACCTTTTGGCAGGCCTCTTTTGATG
CGTTCTTTGGGCTTCTGACCAAGTATTGTTTTAATAAGTACGATACTATT
ATGCAGTCAACAGTGGTGCAGTCCTCACCTGATGTAACTGTCATTGGGGC
GGATGTAGCAAGAGCTATCAATAAGGAGATGCCTGTGGATCTCTTGCGTG
CAAGCCTTCCTCATACTGATGACCAACAGAGAAAGCTCCTACTGGATTTT
ACACAACGCTCAATGCCTGTTTTAGGATCTAATGGCCATGCTGGAGGAAG
TGGCGGCACATGAGTGCTGCTTTTTTAAAAAACAAGATGGGAAACGATTC
GTGAAGCATGTGAAAATGTTATGTGATGGCCGGTGATATTGTGCAGTACT
GGTTCACACTTTGTTTTCATCGGAATAAGTTGTGGACAAACACGGAGTTG
AGAGCATTTTAGATTTACATGGTTAACTCACCTGGGGAAACTTCGAAAGC
ATTCTGTATCTCTTTGAGTGTGCTGGAACTTTGCCGTTAGTTATTTTTCC
TTCTTTTTTCAAATTAGAGAGCTTATTTTAATGCTCTGCTGTGGATGTCC
GGGTAGTGGTGAAGAATTAGGGGTTTAAAATGTACAAATTCCATTTCGAA
GGTTGCCCATGTTCCTTGGCTATAATTTCTTCGAGGTGGTGGGGAGTAGA
ATTACTTTTTTTACTTTAATTCGATAAGTTGTGTTATGTTGTTCGGCCAG
AATACTCTCTTGGAATGTGGTGTTGATACCAGTTTGTGATAGGTCATGGA
TGGCAGACAATTTTGGTATTATTATGATAGTAGTTCTAAATTGAAC
>CL46.Contig3_All    size  1298    gap  0  0%
AATTACCTCATCAAAACAGTTTATTGCCGCAGCAGCAATCACAGCAACAC
AGACAAGATCCGTTTCAGCAGTCATATGGTCATTTATCAGGGCTGCAAGC
CCAACTCTTTAATCCCCATGTCTCTCCAATCCCAATGATGATGAACGTTG
TCGATTTGAGAGATCAAAGACCTACACCAATGCCAAAAGGAAGACAGAAC
TCCCGTTATTCTCAACAGGGCTCAGAGTGGTGTAGCCAGAAGAGTGACAG
CGGGTGGCCACAATTCAGATCCAAGTACATGACGACTGATGAAATTGAGA
GTATTCTAAGACTGCAGCTTGTGGCAACACACAGTAACGACCCATACATA
GATGATTTCTATCACCAGGCTTGTCTAGCAAAAAAATCAGCTGGTGCAAA
ATTGAGACACCACTTTTGCCCAAGTCAACTGAGGGATCTTCATCCTGGAG
CTAGGGCTAATACAGAGCCACATGCTTACCTCCAGGTGGATGCCCTTGGG
AGGGTTGCTTTCCCTTCCATTCGAAGGCCACGGCCACTTCTTGAGGTTGA
CCCCCCAAAGACATTTGGTGCTGGCCCCACTGAACAAAAAACATCTGAGA
AACCCTTGGAACAGGAGCCAATGCTTGCAGCCAGAGTAGCTATTGAGGAT
GGCCTGTGTTTGCTCCTTGATGTGGATGACATTGACCGCTTTATACAATT
CAATCAGCTCCAAGATATAGGTGAGAATCATTTGAGAAGGCGGCGGCAGG
TACTGTTGGAAGGGCTGGCATCTTCGCTTCAACTGGTGGACCCACTTGGC
AAAAACGGCCACACTGCCAATTTAGTTCCTAAGGACGATCTCATCTTTTT
ACGCTGTGTCTCTCTTCCCAAGGGCCGGAAGCTGCTCTCAAGGGCTTGCC
AGAGACGGCTATTATTGGGGCAGATGCAGCAAGAGCTATCATCAGTAAAG
AGATGCCGGTTGAGCTCTTACATGCAAGTCTTCCTCATACTAATGAGCAC
CAAAGGAAGCTCCTTTTGGATTTTGCGCAGCACTCCATGCCCGTGTTAGA
GTCTAATGGTCATACAGTAGGGAGTGGTGACTCATTAGGTTTGTGTGGAG
CAATGGAAGAAATAATTCCTGAAGCATGTGAATAGGACACGTGATGGCCG
GTGATATTGTGGAGTGCTGGTCTACACTTTTGTTGTTTTCATTAAATAAG
TTGCATCAACATCATAGTGTTGAAGTTAGAGGAATGGGGGTATAACCAAT
AGCAGTTGGTTTAGCTTTTTAGACATACATGTTTAGTGGCCTGAGAGA
>CL46.Contig4_All    size  3517    gap  0  0%
TCCCACCACATTTCTTCATATTGCATTTGTGCAGAAGTTTTACTTACAGT
TGATAAAATTAAAAAAATAAACCTCTCCATCCTCACATAGGGCAATTGTA
TAATTTTACAAGGTAAGAACAAAAATAGGTTGTGTTTCCATACAAAAGAG
GAGTACAAAAATCATATTCCCTTCGCGTTCCACTTTTTCTGCTGGCAATA
CAACAAAAGGCATAAGTAAGGACGGCACTATAAGTTGCAGTGGTAACCAA
TTTATGCTATAAACAACAAAATGCAATACAAGCATGGTACAACAAAAACA
AAACTATAAGCGGCCACATTCTTTTAAGGTACTGAAATCAGGGTGGAGGC
AGCTGAAAAAGTCGTGATAATCACATTTGGCAAACGGACATCAACATTTG
CACATCACATGGCCTATCCCGCCAGCAGAACAAGAATAACCTATCTGACA
GATGCAAGAACAACATTCTTCTTCCTCCTTGAACATTAATAGCCGAGGAA
ACCTTCTAAGAGCACTAAAATAAGCTCCCAAGTCCAGTAAAAACATACAT
ACGGAAACAGCGAAGGACAAGCACAAGCACAATTCACAATTCAATGCTCT
CTCAGGCCACTAAACATGTATGTCTAAAAAGCTAAACCAACTGCTATTGG
TTATACCCCCATTCCTCTAACTTCAACACTATGATGTTGATGCAACTTAT
TTAATGAAAACAACAAAAGTGTAGACCAGCACTCCACAATATCACCGGCC
ATCACGTGTCCTATTCACATGCTTCAGGAATTATTTCTTCCATTGCTCCA
CACAAACCTAATGAGTCACCACTCCCTACTGTATGACCATTAGACTCTAA
CACGGGCATGGAGTGCTGCGCAAAATCCAAAAGGAGCTTCCTTTGGTGCT
CATTAGTATGAGGAAGACTTGCATGTAAGAGCTCAACCGGCATCTCTTTA
CTGATGATAGCTCTTGCTGCATCTGCCCCAATAATAGCCGTCTCTGGCAA
GCCCTGCAAGATATTTGATTGCATAATAGTATCATACTTATTGAAACAAT
ACTTGGTCAGAAGCCCAAAAAACGCATCAAAGGAGGCCTGCCAAAAGGCC
CGATTAGGCATGCTACAATTCCCATGAATCCCATCAATGCTGGGATCAGT
TAGGAGTTCAGTTGCCCTTTCAAGAACGGATTTTAAGATAACAGAAGCCC
CGTATCCAGCTGAGTCCCCAATTGGGCGGAACGGAGGATGCTCAGAGGAA
CAGACCACAGATGCAAGACAAGCACCAAGTGCTTTAAGCTCCATGTCACC
AACACACGATGCAACAATCCTGGAAAGGTTGATGGTTGATTCAGCTGCTC
CACTATCAGTTGGGATGCCACCGAACAAGAACCTCAAATGGCGAAAAATA
GCCATGCAGACTATTCTGAGAAGTTCACGAGTGGGAGTAAGAAGCTGAAG
GTACCTTGAGAGCAGCTTCCGGCCCTTGGGAAGAGAGACACAGCGTAAAA
AGATGAGATCGTCCTTAGGAACTAAATTGGCAGTGTGGCCGTTTTTGCCA
AGTGGGTCCACCAGTTGAAGCGAAGATGCCAGCCCTTCCAACAGTACCTG
CCGCCGCCTTCTCAAATGATTCTCACCTATATCTTGGAGCTGATTGAATT
GTATAAAGCGGTCAATGTCATCCACATCAAGGAGCAAACACAGGCCATCC
TCAATAGCTACTCTGGCTGCAAGCATTGGCTCCTGTTCCAAGGGTTTCTC
AGATGTTTTTTGTTCAGTGGGGCCAGCACCAAATGTCTTTGGGGGGTCAA
CCTCAAGAAGTGGCCGTGGCCTTCGAATGGAAGGGAAAGCAACCCTCCCA
AGGGCATCCACCTGGAGGTAAGCATGTGGCTCTGTATTAGCCCTAGCTCC
AGGATGAAGATCCCTCAGTTGACTTGGGCAAAAGTGGTGTCTCAATTTTG
CACCAGCTGATTTTTTTGCTAGACAAGCCTGGTGATAGAAATCATCTATG
TATGGGTCGTTACTGTGTGTTGCCACAAGCTGCAGTCTTAGAATACTCTC
AATTTCATCAGTCGTCATGTACTTGGATCTGAATTGTGGCCACCCGCTGT
CACTCTTCTGGCTACACCACTCTGAGCCCTGTTGAGAATAACGGGAGTTC
TGTCTTCCTTTTGGCATTGGTGTAGGTCTTTGATCTCTCAAATCGACAAC
GTTCATCATCATTGGGATTGGAGAGACATGGGGATTAAAGAGTTGGGCTT
GCAGCCCTGATAAATGACCATATGACTGCTGAAACGGATCTTGTCTGTGT
TGCTGTGATTGCTGCTGCGGCAATAAACTGTTTTGATGAGGTAATTGCAG
CTGCAACAAATTGCTTAAGATGCTGGAACGGTCTCCAGGTAACATTTTTG
TCTGGTTGATCCATTGGTTTTGTGGTCTGCTACTAGCAGATAGAACTGGA
GGAGTATATTGGGGCAAATTTCCACCAATTTGAAACTGGGTGTTGGAGAA
GGTAGAGAGGTTGGCCGTAGAAAGTGGCATCTGGGGCCCACGAGGATGAT
ATGGCATGTTAGAATGGCGTGAATGGTAGTTTGGTAAAGATTGCTGAGTT
CCACCACCAGGAGGAGGATATGAAGTAAAAGAAGATGTTTGGACAACAAT
TGGTTCACTGGAAAAAAGTTGGTGGGGTAGGTGGTGTTGCTCAGGGTATG
AAGATGCCCTGTACAAAGGTTTTGATTCTGGAAGTTGAGTAGGAGAGGAA
TGTAGCCGCTGTAATGACCATCTTTTGCCTTCCCGAGTGCTATCTGCATC
AAGTATTTGCTGATCAGACCAGTTTGGGAACTCTGCATCTTGTGCCCATT
CAGCTGCAGCTGAGCTTTCTCTAGAGTCCCTATCACCAATCACTCCTGTC
TTCCTTGATCCGCCACTAACATCTTTGTTTAGCTTTGAAAACGTGCTGGC
AAGATCATCAATTTCAGGTAAAGATCCTACAACTTCACCCTCTTCATTGA
ACAGAAACTCTTCATCGTCATACTCAACTGGTGGATAATAATCTTCCTCA
TCTTCCAATCCCCCCAACTCAACTTCTTCAGTAACATTGTCACCGAAGAA
TGCATATTGTGATGCATCAAAGACTGCTGAGCTGGCGCCGAATTGCTTAA
GATCCTGAGGGTTGGGAGTCTCTTGAATATCAACCCCACCTTCAAATCCA
AATTCATCCATACCTAAGTACAATTCTACTAACAACAAATGGAAGCCAGA
AATTCAAAACCGTAATAACATAATCAACATTAGCGGCAAAATAAATTGAG
AGAGATTAATAGACGCAGCACGAGAGATTTAGAGCAGATAAATTTCAGGA
GTTTGCGTGGATATCTGACAGGATTATCTGTACAGTATTGGTACGGGAAT
TCGTATGCGTTCTGTAGAGTAATAAGAAAAACCAGAGCGACTCATTGGGG
GATAAACTCATAAAAGGGTACTGATAAATACTGTTGGAATTTGCAGAGAG
AGAGAGAGAGAGTTGTA
>CL46.Contig5_All    size  1854    gap  0  0%
GCAAGCATTGGCTCCTGTTCCAAGGGTTTCTCAGATGGATTTTGGTCACT
GCACCCAGCAGCAGATGAATTTGGAGGGTCCACCTCAAGAAGTGGCCGTG
GCCTACGGATAGAAGGAAATGAAACTCTCCCAAGAGCATCGATTTGGAGA
TAAGCATGCGGCTCAGCATTACTACGAGCTCCAGGAGGAAGATCCCTCAG
TTGGGTTGGGCAGAAATGGTGTCTCAACTTTGCCCCAGAAGACTTTTTCG
CAAGACCAGCCTGGTGGTAATAATCGTCTACATATGGATCGTTACTGTGT
GTTGCCGCAAGCTGCATTCTAACAATATTCTCAATTTCATCAGATGTCAT
ATACTTGGATCTGAATTGTGGCCACCCAAAGTTACGGGTATCAAAGCCCT
GCTGAGGGTACCGGAAGGTTTGTCTGCCTGTTGGAAATTTAGGGCTTTGA
TCTCTCAAATCAGCCAACCCAAGAACTGCTTCCAGCTTGTTCATTACAGG
GGGGGATGGTGAAAGATGGGGATTAAATAGTTGAGATGGAAGCCCTGATA
GGTGACCATATGATGGTTGAGATGGATGATGCAGTCTGTGTTGATGTGCT
TGCTGCTGAGGCATTAACTGTGGGGGCATTAAACCATTTTGGTGAGGGAA
TTGCTGATTGGATCGGTCTCCAGGAAATACACGTGTTTGATTGACCCATT
GATTCTGTGGTCGCCCATTAACAGAGAGACCTGGAGATTTGAACTGGGGC
AAATTTCCACCAAACTGTGGGCCATGAGGTAAGGCAGACAACTGAAGCTG
AGGGTTAGAAAAGGTAGAGAGGTTGGATGAAGGCAACGGGATCTGGGGAC
CACCCGGATGATGAGGCAAATGAGGGTGGCGTGAATGGTAGTTTGGTGAA
GAAGCTTGTTGAGATCCACCACCAGGAAGAGGATAAGAAGTATATGCAGA
TTTTGGTACGAGAATTGGTTCACTGGAAAAATGTTGGTGTTGGTGTTGCT
GCTGGTGTTGCTGCTCAGGGTATGAAGATGTTCGATACAAAGACGTTGAT
TCTGGAATACGAGCAGAAGAAGTGTGTGGTTGTGATGACCGTCTTTGACC
TTCCTCAGTGCCGTATGTATCAAGTGTTTGCTGATCAAACCAGTTGGGGA
AATCTGCTTCTTGTACCAATTCAGCAGCAGAGGAACTTTCTCTGGAGCCT
CTATCATCAATAACTCCTGCACCTCTAGGTCCATTATCAATCTTCTTTAG
CTTTGAAAAGGTGCTGGCAAGATCATCAATTTCAGAGAAAGATCCAAAAA
CCGCAGCCTCTTCTCGATCCAACAGATACTCTTCATCATCAAGCCCAACT
GGGGGAAACTCATCTTCCTCGTCTTCTAGTCCCCCCAACTCAACTTCTTC
AACAGCATCATTTCCAAAAAATGCGTATTGTGATGCATCAAATACTGTGC
CTTCTGTTGAATTCGCGCCCAAGTGCTCAATATCTTGAAGATTGGAAGAC
TCTTGAATACTAAACGCATCCATATTCTACTGAAACAACAGATTCCTCCC
TAAAAGCAATTACGCTACAACAGATAAACTACACTTGGAAAAAAAAAAAA
AAATACTACAAGAAGCAAGTGACTATGAGAAAAGCCTCGATGGAAATTTC
TAGGGCTTGCGTTGATACTTTTCAGGAAGGCGATAAGATCTGTGGATTAA
ATTGGATGCGGGAAAACCAACAGAAATACAGAAATTTTGGTTGGAGTAGA
GCCGCTGATAAATATATACCCAGAAGACGGCCTGCCCCCCCTGGGTATAC
ACGAATTGCGAAGGATGAGTGATTGCAATCGTCTTTAGAGAGAGAGAGAG
AGAG
>CL47.Contig1_All    size  618    gap  0  0%
CTTGTCCTTGAGTTTGCCGCCGGCGACGAAGAACGCGTAATCATCTCCGG
CACCGACGTCGATTTGATTTTGGATTTCGGAAGAAAGTTGAAGAAGATGG
AAGGAAGGCTTCTCCCTGAGTTCGCCGCCGACGAAGAACGCAAGTAATTA
CGATATTAATTCTCTGCGTCACTCGTTTATGGAAGAGGACATTTTTGCTA
CATGTTGACTGTGGGCCATTATGAAGTGGTTTATTTGATTCTTGAGGACC
ATGTGAAAGAGGTTGAGAATGTGAATTCAAAAGTGCAAGAATTTATAAAA
GAGAAGAAAGGCAGGGTATGGAGATTTTCTAGGAGTCCTGATGCCAGGAC
TGGGTTGTAGAATTGTAGTGCAGGTGGCATTGACTGTTGAGTCTATTGAT
CGTGCCCAGATGAGAGGGCAACATGCAGGGTTTGGTATAAGTGTTCATAT
CAGCTTTGGTGTTTGTATCATAGTATGTCTTATAATCATACATCCTGAAT
GAATTTGATCGCTCTCAGAATTTTTCTGAGGGTGTTCAAAAATTCTTAGG
TTCTACTACCTCTATAAACCACAACTAAATATAGTCAAAAAAAATTCCAT
TAATAACGACGATGCCAC
>CL47.Contig2_All    size  469    gap  0  0%
CTAATCTCGCGTTCCCTCAGAACCAACGTCGTCGACGAGGGTGCGGTGAA
CTTTTCCTGTCCGATCAGAATCATCTCCGACCACGGTCGGCGCCGATGTC
GATTTGATTTTGGATTTCAGAAGAAAGTTGAAGAAGATGGAAGGAAGGCT
TCTCCCTGAGTTCGCCGCCGACGAAGAACGCAAGTAATTACGATATTAAT
TCTCTGCGTCACTCGTTTATGGAAGAGGACATTTTTGCTACATGTTGACT
GTGGGCCATTATGAAGTGGTTTATTTGATTCTTGAGGACCATGTGAAAGA
GGTTGAGAATGTGAATTCAAAAGTGCAAGAATTTATAAAAGAGAAGAAAG
GCAGGGTATGGAGATTTTCTAGGAGTCCTGATGCCAGGACTGGGTTGTAG
AATTGTAGTGCAGGTGGCATTGACTGTTGAGTCTATTGATCGTGCCCAGA
TGAGAGGGCAACATGCAGG
>CL48.Contig1_All    size  1072    gap  0  0%
CTAATGATGACTCCATACCGACTTGGTATTTACAAATTCTCTTCCAAGAG
GCCACCAACTAATAAGACTCTGACTTCAAAACAAAAATTCTAAGAATTAT
CCCTCCTCTCATACCTACTTACATCATTATTAGAGGGATGTGTAATCTTC
AAAACCCTTCCTAAAATCACAAATGGGACCTAAGGACCTCTGCCCCCTCT
CAATTAGTAGGAATTGGTTAACTACTTTTTACTTACAGACACTATACATA
ATGGTAAAGACCCTTTAAACATATATACATCAACAAAATGCTCCAATTTT
CTCTCCTCAGTGGTATTGTTCAAAACTCATCGGCTTCGGTTGTCTATGAA
TTTTTGGGATTGGGTTTCTCTAGGCCAGGGCAGGGACACTGCGGTTTCGC
CTATCCCTGTCCAGGCAGTCGAAACCCTCAATTCTCAAAGAAGGGTTGTT
GCCAAAGCTTGCTCGAATGCATCCGCCTTTTCTCGCGGATGAGGAAGTGG
ATGACATTGACGACCCAGAGGGTGTAGGGATTGACTGTGGTGAGATTGGG
GAGAAGCTATCGTCCCCAAATCGGGTGTCTTGAATTAGTGGGTTAGATAC
TCTGCTCGGCGGAGACCCACAAAAAAATGGGGGCGACGAGGCTACCTGTG
CACTAGCTTGCTCCGCACCACAACCACCCTTTGGGAGGATGATGTCCAGG
AGATCTGTTCCCGCTTTCGATTCAGACAGCAGCTCTGATTGATGACTAAT
ATGCCATCGCAAGGGTCTGATGGGATCGGAAACGCCGTGGTTAAGGAAAC
CAAGGCGGCGAGGCTTAGGACAAACCACAGTCTCTCTCCTGTTCGCCATC
GAAGCGTAAACAGAGTTCATCATCTCTTCACAGGCTGCGAAGGCGGCGTT
CTGCTGTTGGACGGCACACTGATGGTTCATTTCCGCTCAGATCTACCTTC
GAACAAACGCCTTAGATTTTTACGGAAAATAAACAAGCCTGAAAAAGAAA
ATTGGGAGGAAATTTTGGAAAATCTGAAACTAGCAAGTGGAAAAAAAAAT
TGGAGCAAGTACGAAGAAATAG
>CL48.Contig2_All    size  1145    gap  0  0%
CTAATGATGACTCCATACCGACTTGGTATTTACAAATTCTCTTCCAAGAG
GCCACCAACTAATAAGACTCTGACTTCAAAACAAAAATTCTAAGAATTAT
CCCTCCTCTCATACCTACTTACATCATTATTAGAGGGATGTGTAATCTTC
AAAACCCTTCCTAAAATCACAAATGGGACCTAAGGACCTCTGCCCCCTCT
CAATTAGTAGGAATTGGTTAACTACTTTTTACTTACAGACACTATACATA
ATGGTAAAGACCCTTTAAACATATATACATCAACAAAATGCTCCAATTTT
CTCTCCTCAGTGGTATTGTTCAAAACTCATCGGCTTCGGTTGTCTATGAA
TTTTTGGGATTGGGTTTCTCTAGGCCAGGGCAGGGACACTGCGGTTTCGC
CTATCCCTGTCCAGGCAGTCGAAACCCTCAATTCTCAAAGAAGGGTTGTT
GCCAAAGCTTGCTCGAATGCATCCGCCTTTTCTCGCGGATGAGGAAGTGG
ATGACATTGACGACCCAGAGGGTGTAGGGATTGACTGTGGTGAGATTGGG
GAGAAGCTATCGTCCCCAAATCGGGTGTCTTGAATTAGTGGGTTAGATAC
TCTGCTCGGCGGAGACCCACAAAAAAATGGGGGCGACGAGGCTACCTGTG
CACTAGCTTGCTCCGCACCACAACCACCCTTTGGGAGGATGATGTCCAGG
AGATCTGTTCCCGCTTTCGATTCAGACAGCAGCTCTGATTGATGACTAAT
ATGCCATCGCAAGGGTCTGATGGGATCGGAAACGCCGTGGTTAAGGAAAC
CAAGGCGGCGAGGCTTAGGACAAACCACAGTCTCTCTCCTGTTCGCCATC
GAAGCGTAAACAGAGTTCATCATCTCTTCACAGGCTGCGAAGGCGGCGTT
CTGCTGTTGGACGGCACACTGATGGTTCATTTCCGCTCAGATCTACCTTC
GAACAAACGCCTGATTCGATTACACCAGAAGGGAAAAAAAAAATCAATTC
AATTTCAGACAAGAGCGTGACTAAAAAAAAGACTCGATCCGTAAAAAATT
GAACCCAAGAGTTTAATTTTAAATTGTGGAAAAAAAATTTGGTTTGACCA
GATCTACAGGGTGTGAACAGCTGCAGACTCGAGATCTATATGAGG
>CL48.Contig3_All    size  1133    gap  0  0%
CTAATGATGACTCCATACCGACTTGGTATTTACAAATTCTCTTCCAAGAG
GCCACCAACTAATAAGACTCTGACTTCAAAACAAAAATTCTAAGAATTAT
CCCTCCTCTCATACCTACTTACATCATTATTAGAGGGATGTGTAATCTTC
AAAACCCTTCCTAAAATCACAAATGGGACCTAAGGACCTCTGCCCCCTCT
CAATTAGTAGGAATTGGTTAACTACTTTTTACTTACAGACACTATACATA
ATGGTAAAGACCCTTTAAACATATATACATCAACAAAATGCTCCAATTTT
CTCTCCTCAGTGGTATTGTTCAAAACTCATCGGCTTCGGTTGTCTATGAA
TTTTTGGGATTGGGTTTCTCTAGGCCAGGGCAGGGACACTGCGGTTTCGC
CTATCCCTGTCCAGGCAGTCGAAACCCTCAATTCTCAAAGAAGGGTTGTT
GCCAAAGCTTGCTCGAATGCATCCGCCTTTTCTCGCGGATGAGGAAGTGG
ATGACATTGACGACCCAGAGGGTGTAGGGATTGACTGTGGTGAGATTGGG
GAGAAGCTATCGTCCCCAAATCGGGTGTCTTGAATTAGTGGGTTAGATAC
TCTGCTCGGCGGAGACCCACAAAAAAATGGGGGCGACGAGGCTACCTGTG
CACTAGCTTGCTCCGCACCACAACCACCCTTTGGGAGGATGATGTCCAGG
AGATCTGTTCCCGCTTTCGATTCAGACAGCAGCTCTGATTGATGACTAAT
ATGCCATCGCAAGGGTCTGATGGGATCGGAAACGCCGTGGTTAAGGAAAC
CAAGGCGGCGAGGCTTAGGACAAACCACAGTCTCTCTCCTGTTCGCCATC
GAAGCGTAAACAGAGTTCATCATCTCTTCACAGGCTGCGAAGGCGGCGTT
CTGCTGTTGGACGGCACACTGATGGTTCATTTCCGCTCAGATCTACCTTC
GAACAAACGCCTAGGAGAGCTGCTGAGAGAAGTATAAAAGCTGTTCTCCT
CCTAGAGGAGAAATCAAATACGGAACAGAAAAAATCTACAGAGAAAATGG
TTAGTTGTAGGGACGACAACAAAGAAGAGGGTAGGATGACTTTTATAGAG
AGTGATTTGTTGATTGAGAGAGAGAGAGAGAGA
>CL49.Contig1_All    size  1431    gap  0  0%
AGAGAATCCAAGTCAAACAAACAACCCTTGAATAAAACCTAACATTACAG
GGGGCAAAATATTGAAGGAGAAAAAAGATCTATCGTTTCCACTCCAAACC
CAGGCGCTCTCTCTCTCTCTACTGAAATGGAACCTCACGAAAGTGGACTG
AGCTCTTACTACCACCACCAGCAGCAACAGCAGCCGCCGCATCCGCCTCC
CCAGCAGAGCCCCACCTCCGCCGCCGCCACCGTCACCACCAGCACCACCA
TCGCTTCACCCACCAATGGAACCCTTCCACCTCACACGGCGTACCCTAAC
TCCGTTTCCTCGACCGTCACGCCGGGTTCAGACGCCGGGAAGAGGAAGCG
AGGGAGACCCAGGAAGTACTCCACGCCAGAGGAGGCGGCTGCCGCCAGGA
AAGCTATGCTGTCGTCGTCGATCCCTAAGAAGAAGAAGAAGGACAAGTTC
CTTGGAACCGGTGATGCGGCGGCGGCGTTTGCTGCTTCTTATCAGGCTAA
GAAATCCCAGTTGGCATCTCCTGGTGTTGGCAATGTCGGTCAAGGTTTTG
CACCGCACACACTAAATGTTGCTGCCGGAGAAGACGTGTACCAGAAGATC
ATGCTGTTCATGCAACAAAGCAAGTGCGAAATCTGTATTCTGTCAGCATC
TGGTTCCATCTCTAATCCTTCTCTACGCCAACCAGCATCATTTGGAGGCA
ACATTACATATGAGGGACGCTTTGACATCCTGTCACTTTCTGGATCTTAC
ATCCATACTGAACTCGGAGGGAGAAGTGGTGGGCTAAGTGTTTGCCTCTC
AAGCTCAGATGGCCAAATCATCGGTGGTGGAATTGGTGGACCGCTTAAGG
CTGCAGGCCCGGTGCAGGTAATTGTTGGTACATTTGTCATTGACGCCAAG
AAGGATACACTTGCTGGCATGAAAGGTGATGCTTCTTTCCCCAAGTTCCA
ATCCCCAGTTGGTGGGACGTTGGTCTCATAAGTAACAATGGAAATTTTGG
AAGTCGATTCATGATTCAACCTCGTACTGTGCAGCTAACAGCCTCACCGG
CAACTGACTGGAGGTGTGGATGAGATGCTAAGGGTACTGGCAGTTGTGAA
TTGGGAGTTATAGTTTACTTTTTCTAATGTAAGTGTGTGAGATTAGAGAG
AGGGACAGACAGAGATGTACTATTCTGCAGGGTGGAAGGTCTTAGAGGTT
TACCGTTCACCAGGCGGCGACTGTAAGTAGATTCAAGGTTTGAGTTAAGT
AGGTGACTTTGAAGCTGCTATACTGTCACGTAGCTCTTTGTATCAAAATT
CCTTGACTGAAAGTAGGTAGGTGTACAACTCTGTACTTTGAACCGGAACG
TAGCTATTCTGGTTTTTTTTTCTTCTTCTGTTTTGTGCGTTAGTAATTCT
TCTGCTTTTTATCAGAATTCTGTTTTCCCAA
>CL49.Contig2_All    size  1322    gap  0  0%
AGAGAATCCAAGTCAAACAAACAACCCTTGAATAAAACCTAACATTACAG
GGGGCAAAATATTGAAGGAGAAAAAAGATCTATCGTTTCCACTCCAAACC
CAGGCGCTCTCTCTCTCTCTACTGAAATGGAACCTCACGAAAGTGGACTG
AGCTCTTACTACCACCACCAGCAGCAACAGCAGCCGCCGCATCCGCCTCC
CCAGCAGAGCCCCACCTCCGCCGCCGCCACCGTCACCACCAGCACCACCA
TCGCTTCACCCACCAATGGAACCCTTCCACCTCACACGGCGTACCCTAAC
TCCGTTTCCTCGACCGTCACGCCGGGTTCAGACGCCGGGAAGAGGAAGCG
AGGGAGACCCAGGAAGTACTCCACGCCAGAGGAGGCGGCTGCCGCCAGGA
AAGCTATGCTGTCGTCGTCGATCCCTAAGAAGAAGAAGAAGGACAAGTTC
CTTGGAACCGGTGATGCGGCGGCGGCGTTTGCTGCTTCTTATCAGGCTAA
GAAATCCCAGTTGGCATCTCCTGGTGTTGGCAATGTCGGTCAAGGTTTTG
CACCGCACACACTAAATGTTGCTGCCGGAGAAGACGTGTACCAGAAGATC
ATGCTGTTCATGCAACAAAGCAAGTGCGAAATCTGTATTCTGTCAGCATC
TGGTTCCATCTCTAATCCTTCTCTACGCCAACCAGCATCATTTGGAGGCA
ACATTACATATGAGGGACGCTTTGACATCCTGTCACTTTCTGGATCTTAC
ATCCATACTGAACTCGGAGGGAGAAGTGGTGGGCTAAGTGTTTGCCTCTC
AAGCTCAGATGGCCAAATCATCGGTGGTGGAATTGGTGGACCGCTTAAGG
CTGCAGGCCCGGTGCAGGTAATTGTTGGTACATTTGTCATTGACGCCAAG
AAGGATACACTTGCTGGCATGAAAGCTAACAGCCTCACCGGCAACTGACT
GGAGGTGTGGATGAGATGCTAAGGGTACTGGCAGTTGTGAATTGGGAGTT
ATAGTTTACTTTTTCTAATGTAAGTGTGTGAGATTAGAGAGAGGGACAGA
CAGAGATGTACTATTCTGCAGGGTGGAAGGTCTTAGAGGTTTACCGTTCA
CCAGGCGGCGACTGTAAGTAGATTCAAGGTTTGAGTTAAGTAGGTGACTT
TGAAGCTGCTATACTGTCACGTAGCTCTTTGTATCAAAATTCCTTGACTG
AAAGTAGGTAGGTGTACAACTCTGTACTTTGAACCGGAACGTAGCTATTC
TGGTTTTTTTTTCTTCTTCTGTTTTGTGCGTTAGTAATTCTTCTGCTTTT
TATCAGAATTCTGTTTTCCCAA
>CL50.Contig1_All    size  3393    gap  0  0%
CAGTAGCAATACAGATATTGCAAGTGTATTTAACACGTATTGTACAAAGT
CAGTCCGGATCTCTTAACAGAAAACTTTCAATTTGGTTAAAACCCTCGAC
ACCCGTATGACAAATATACCCTTTCACTCAAAGCATCTGAATGTTCAAGA
GAGGGGTTTTTTAAATTACTAAACAAAATTCAATACAAAACTATTTGCCT
TGGCTCAGGGCTCGGTAAAACCTATATCAACGTAATATTTACAAAAGGCG
ATCACAAAGTCGGTGAAAAAGCTTCTTGGTTTTCTTCAGCAGGAGCATCT
GAACCAGGTTCTAACCTCTTGAAGACCAACTTTTGCTGTGGAAGCTGGCC
ATTTGAGAATGCCGTAACTTCTGTGTCTATTAGCACGGTGTCCTCATCCT
TGAACTCTCCTCGCAAGATGCCTTTTGCCAGTTCATTTTCAACATTCTGC
TGTATCACCCGCTTCACTGGTCTAGCACCATAGTTGGGGTCGTACCCCAG
ACTTCCAAGGAGTTGAACAGCACCCTCGGTTACTATGATCTTCATTTTTC
GATCTGCTATCCTCTTCTGCACTCGTTCCAACTGTAACCTAACGATACGG
TTAATTTGCTCACGGCTGAGAGGCTGGAACACTATGTACTCGTCCACACG
GTTCATGAACTCAGGGCGAAAAACCGATCTTGCAGCTTCCATTACCCTAT
GCTTGATAGTCTCATAGGCCATCTCCTTCGGTGTGGTGTCATCATCCATA
TTCAGTATGTATTGAGACCCCACATTAGAAGTCATGATGATGACAGTGTT
TGTGAAACTAACAGTGCGACCTTGCGAGTCGGTCACTCTTCCATCGTCCA
AAATTTGGAGAAACACATTAAACACATCGGAATGGGCCTTTTCTATCTCA
TCAAACAAGATAACTGCGTAAGGCCTCCTACGAACAGTCTCTGTCAATTG
CCCACCTTCCTCATACCCAACGTAACCAGGTGGGGCTCCAATCAACCTTG
AAACTGCATGTTTTTCCATGTACTCACTCATATCAATTCGCACGAGGGCT
TCTTCAGTGTTAAACATATAGGAAGCCAATGCTTTTGCTAGCTCCGTCTT
CCCAACACCCGTGGGACCCATGAACATAAAACTGGCAATTGGACGGTGAG
GATCCGAGAGACCTGCTCGAGATCGTTGGATGGCCTCGGCAACGGCCGTC
ACCGCAGGATCTTGACCCACAACACGTTTATGTAGTTCTTCTTCCAAATG
TAATAACTTCTCCCTCTCTGATTGTTGTAGCTTGGAAATAGGAATTCCTG
TCCATTTACTCACAATTTCAGCAATGTCGTCCCCGGTGACTTCTTCCCTC
AGCATGGATTTCCCTGACTTTATGTACTCGTCCAATTCTTTTTCTGCAGT
TCCAAGTTGACGCTGCAAAGAGTTCAAACTCCCATACTTGAGTTCAGCAG
CACGATTAAGATCGTATTCCCGTTCAGCCTGTTGGATCTCAAGATTTACC
CTGTCAATCTCTTCTTTAATTGACTGTAGGCGGGTCATGACAGTCTTTTC
ATGCTCCCACTGCTCATTGAGCTGTGCTTGCTTTTCTTTTAAGAGAGCCA
ACTCTGCTTCAAGACGGCTCAACCTATCTTTTGAAGCTTTGTCGGTGTCA
TTTGTAAGAGATAGCCTCTCCATCTCCAGCTTCAACACTGAACGGTTTAT
CTCATCAAGGGCTGTAGGTTTTGAAGTGATTTCCATTTTCAGTTTAGCAG
CTGCTTCATCAACCAGGTCAATAGCTTTGTCTGGTAAAAAACGCCCACTT
ATATAACGATCTGAGAGAATTGCTGCTTCAACAAGTGCACCATCAGAAAT
GCGGACTCCATGATGCAGCTCATATCTTTCTCGCAGTCCACGAAGGATAG
AAATTGTATCTTCCACTGTTGGTTGATCAACATAAACTTGCTGGAAACGG
CGTTCCAATGCTGGATCCTTCTCAATATATTTACGATATTCATCCAAAGT
TGTTGCACCAATGCATCTCAATTCTCCACGACCAAGCATGGGCTTCAAGA
GATTGCCAGCATCCATCGCACCATTAGTAGCACCTGCCCCAACAACCGTG
TGGATCTCATCAATGAAAAGGATAGTTTGTCCATCTGATTCTGTTACTTC
CCTCAGCACAGCCTTTAGCCGGTCTTCAAATTCTCCACGATACTTTGCCC
CAGCAATAAGTGCACCCATGTCGAGGGATATCAACCTCCGGTTCATTAAA
GCCTGAGGCACATCCCCTTGTACTATTCTCTGGGCAAGCCCTTCTGAAAT
AGCTGTTTTCCCGACACCTGGCTCACCAATAAGCACAGGATTGTTCTTCG
TTCTCCGGGAGAGAATCTGGATACATCTGCGTATTTCATCATCTCTTCCT
ATAACAGGATCAAGCTTTCCTGCTCTGGCCATGGCAGTCAAATCTTTGCC
ATACTTCTCCAGTGCTTCATATTTGCCCTCAGGATCTTGATCAATGACAT
TCTGGTTTCCCCTAATGGCCTGTATGGCATTTTTCAAGATGTTGAGGGAA
ACTTGGAAATCCTTAAATAATTGTTTCCCAAATCGATTGTCTTGTGCATA
GCCAAGGACCAAATGCTCAACTGACACAAATGAATCGCCATACTCTTTCT
TGTAGTCCCTGGCTCGCTGTATCAGGGCTTCCAAATCCCGTCCTAACATT
GAACCCGCTGACTCTCCAAGTACCTTCGGTTGGCGCTTGATGAACTGATC
AGTAGCTTCCAGAAGACGTGTATTGTCCACCCCGGCTTTGGAGAAGATAC
GGCGAGCAAGGCCATTTTTCTGCTCCAGCAGGGCCTTCATCAAATGCTCT
GTCTCCACTATCTGATGCTTGTTCTCTTTTGCCACTTCTGGCGATGAAAC
AATACCTTGCCAAGCCATTTCCGTGAATTCTTGTTGGGTAATCCTTCCTC
CATTAGAAGCATCGCATCGTACAACAACCGACCTCTCGACTCTTCTCCCG
GGAAACAAAGAATCGCCAGTCTTCTTCTTCAATCTCAACGAATTTCGGGT
TTTAAGCGCAACTGGTTTTGCGAGCCTCAGAGACGAGAGAGGTTGCTTAG
AGAATGAGGCGGCGGCTCTGTAACCGGAACCGGAGGACGGAAACAGAAAT
TGGACGCCGGATAGTGACGACACAGAGGCCATTGTTGGATTCGGCGGAGA
AGTTTAGAATCTCCGGCAAGGATTGACGGTGAGAGTTCAGTGGTTTTTCA
GGAGTGAAAGTGAAATATGGGGAAACGGTGGGGTGTTTGGGTGGGAATTT
AAGAAAGTGGAGGGGGGTGGGGAGAGGAGGAGAGGGTTCTTTCTGGTAGG
TTCCAGGAGAGATGAGAGTATATAGAAGAGTCTTCCAGTTTAG
>CL50.Contig2_All    size  237    gap  0  0%
TGGAAATCACCTCAAAGCCTACTTCCCTTGACGAGATAAATCGGACAATC
TTAAAGCTGGAGATGGAGAGGTTCTCTCTTATGAACGAAACAGACAAAGC
CTCAAAAAATGGGCTGAATCGCATTGAGGCAGAGTTGGCTTTATTGAAAG
AGAAACAAGCAGAGCTCACTAAGCAGTGGGAACGCGAAAAAACTATCATG
ACGCGCATACAGTCTATCAAAGAAGAGATTGACAGGG
>CL50.Contig3_All    size  216    gap  0  0%
GGAATTGGAGGAGTACGTGAGATCTGGGAAATCCTTGCTCAGAGAAGAAG
TTACTGCAGACGATATTGCTGAAATAGTCAGTAAATGGACCAGCATTCCT
GTTTCCAAGTTAAAGCAATCTGAGAGGGAAAAACTGTTACATTTGGAGGA
AGAGCTGCATAAGCGTGTTGTGGGCCAAGAACCAGCTGTGAAATCCATCG
CAGAGGCTATCCAGCA
>CL50.Contig4_All    size  249    gap  0  0%
AACCGGGTTGATGAGTACATTGTTTTTAAGCTCCTGGACCACGAGGAAAT
AAACCAAACTGTCAGGTTACAGTTGGAACGAGTGCAGGAGAGGCTAGCTG
ATCGAAAGATTAAAATCCAAGAAACCGATGCTGCTGTTCAATTCCTTGGG
GAACTTGGGTATGACCCCAATCATGGTGCTAGGCCGGTGAAGCGGGTGAT
CCAGCAGTACATTGAAAATGAACTTGCAAAGGGCATCTTGAGAGGTGAG
>CL51.Contig1_All    size  247    gap  0  0%
CGCGGGACCTTGGGGAGCTTGATGGTGCCCGAGAAACGCTTGTCACGCTG
CGGGTCATAGTTCTTGAGGCCGATCTGGAGCTCGACGGTCTCGAGGAAGT
TGCGCTTCTTCGTCTCGGTGGAGTACTCAAGGAGCTCCTTGACGTTGGTG
CGGACGCCGGCGACTGAGATCTTGGACATGTTTGCAGTCTTCCAGAGGTT
CTTCTTCCTATGGTGAGGCTTGCCGTAAAAACGTCGATTTGGTTGGG
>CL51.Contig2_All    size  203    gap  0  0%
GCGGGGCCTGGGGACGGTGGGCAGCTTGACGGTTCCGCTGAAACGCTTGT
CACGCTGAGGGTCGTAGTTCTTGAGTCCGATTTGGAGCTCTACGGTCTCG
TAGAAGTTCCTCTTCTTCTCCTGGGAGGCCTTGAGAAGCTCTCCGAGTTG
CGCACGCACGGCTGAGACCTGGATCTTGGACATCTTGAGATGGCTTGAAG
TGG
>CL52.Contig1_All    size  657    gap  0  0%
TGCTCGTTTGCCTGGACGAGAGGATGCCCAGGGAATAGAGAAGCCACGTG
TCCATCGGGACCCATACCCAGTAGCATGACATCGAATTTTGGAAACCCAG
TTGCCTGAGAGACATCTATTATGTTCATCTTGACCAAATGTTTGAGACAG
GTCTCGTAGTCATCGGCTGCACCCTCTGCCGACAGAGCATCGTTGATCGC
ATAGACGTTGCCAGGGGGAATGGGTACCTTAGATAGAAAACCATCAAAGG
CAAGCTTATAGTTGCTGTCTTCGTGATCCTTAGGAACCACTCTCTCATCC
ACCCAAAACATATGCCATTTCGACCACTCCACTGAATCAATGTAAGGAGG
TTCCACCAACTTCCTAAGCGACTTGATCAGAGAACCTCCAGAGACAACAA
CGGTGAAAGCGCCTCTCTCTTTTGCAAACTTATCCGATAGATCGGCGGTG
TACTTCGCCAGAGACGCCGCCAGATCGTCCTCGGTGTCGAACACCTGCAC
CTTTCCTTTGCCTCTCTCGGTCGCAATCTCAGCCATTGACGAGCTCGCTT
TCCACTCGAGTTTCTTGGGATTCACGCCGATTATTCTTGAGGCCCAACTC
AATTTGAGAGAGCAAGCTAGGGGTTTAGTGAGGGACGATTGAGAGATCAG
CGTCGTG
>CL52.Contig2_All    size  224    gap  0  0%
CAAAGGAAAGGTGCAGGTGTTCGATACAGAAGATGATCTGGCGGTGTCTC
TGGCCAAATACATCGCCGATTTATCGGATAAGTATTCCAAAGAGAGAGGG
TTTTTCACCGTTGTTTTATCCGGAGGTTCTTTGATCAAGTCGCTCAGGAA
GTTGGCTGAACCTCCTTACATTGATTCGGTGGATTGGAAAAAATGGTATG
TGTTTTGGGTGGATGAGAGAGTGG
>CL53.Contig1_All    size  878    gap  0  0%
GTACCAAATAAGTTTATTCTCTGTTCAACAAAATCACGCGATAAAATGTT
TATTATAATGGACACAGCGCAATGCAATCGATTTGGAGGAAACTTTGGTT
TACACCGCCGTTGTAAAGGATGTTCTCTTATTACAAACGAAAAAACTGAC
CACATTATCAGACCACCACTGTTAAGCATTGTTTACTACTACAAAAGAGA
ACCCAGAAGATGCAGATAACTATAGTGACATCCAGAGTTACTTTCATGGA
AGTTGAGAAAACCCGCCCGTACGTTCCTCACGCTAGCAAAGAGCAACAAT
GTTTTTATTTTTCCTGCAGCCTTGTTCTCGATACCATATGTTCAGTTTTC
TGCTCAGTGTAGGGCAGATATTTCCCATCGAACGTCACAACTGCCCGATC
TTTCCCATCCACACCTTTAACTTTGTCGACCGAACAGTAAAAGTCTATAG
CTGACATGATGCCATCACCAAATTCCTCGTTGATGATTTCCTTGATGCTC
TCACCAAAATGCATAACTGCTTCATTCAGCCTATAAACAGTGGGTTCTTG
GATCAAATTGGGGTCATATGACCTCCAGGGGGGCAGCATCATCTCCTGAA
TTAGCTCCTCGGGCAGTTGGGGCATGGCTGAGCGTAACTTGCGTGCCGTT
TCTGGGGTGAGTCGAGCTTGGCGTTTAAAGAGCTGGGCAACGTAGACGTT
GGTCAGACCTGTCTCAGCCGCTATCTGACCGTATGTCTTGCCGGAATTGT
GCTTCACGGCCTTCAATGAACTCACTATCGCTGTTCTGTTGCTCTCCATT
TGGGGTTTTGGTTCGAGAATATACTACACTCGCGGTGTTTTGAGGTACAC
ACAGGTGGGATATTTGGAGAACCCGGAT
>CL53.Contig2_All    size  876    gap  0  0%
GTACCAAATAAGTTTATTCTCTGTTCAACAAAATCACGCGATAAAATGTT
TATTATAATGGACACAGCGCAATGCAATCGATTTGGAGGAAACTTTGGTT
TACACCGCCGTTGTAAAGGATGTTCTCTTATTACAAACGAAAAAACTGAC
CACATTATCAGACCACCACTGTTAAGCATTGTTTACTACTACAAAAGAGA
ACCCAGAAGATGCAGATAACTATAGTGACATCCAGAGTTACTTTCATGGA
AGTTGAGAAAACCCGCCCGTACGTTCCTCACGCTAGCAAAGAGCAACAAT
GTTTTTATTTTTCCTGCAGCCTTGTTCTCGATACCATATGTTCAGTTTTC
TGCTCAGTGTAGGGCAGATATTTCCCATCGAACGTCACAACTGCCCGATC
TTTCCCATCCACACCTTTAACTTTGTCGACCGAACAGTAAAAGTCTATAG
CTGACATGATGCCATCACCAAATTCCTCGTTGATGATTTCCTTGATGCTC
TCACCAAAATGCATAACTGCTTCATTCAGCCTATAAACAGTGGGTTCTTG
GATCAAATTGGGGTCATATGACCTCCAGGGGGGCAGCATCATCTCCTGAA
TTAGCTCCTCGGGCAGTTGGGGCATGGCTGAGCGTAACTTGCGTGCCGTT
TCTGGGGTGAGTCGAGCTTGGCGTTTAAAGAGCTGGGCAACGTAGACGTT
GGTCAGACCTGTCTCAGCCGCTATCTGACCGTATGTCTTGCCGGAATTGT
GCTTCACAGCCTTCAATTGGGATTCCATTTTTGGGATTCTGATTCGAGAC
TATACTACACTCATGATTGTAGAGAGATGTTTAAGCATAAACCTCGTGAA
TAAATACTATATCGATTAGGAGATCG
>CL53.Contig3_All    size  762    gap  0  0%
CTAATCGATATAGTATTTATTCACGAGGTTTATGCTTAAACATCTCTCTA
CAATCATGAGTGTAGTATAGTCTCGAATCAGAATCCCAAAAATGGAATCC
CAATTGAAGGCTGTGAAGCACAATTCCGGCAAGACATACGGTCAGATAGC
GGCTGAGACAGGTCTGACCAACGTCTACGTTGCCCAGCTCTTTAAACGCC
AAGCTCGACTCACCCCAGAAACGGCACGCAAGTTACGCTCAGCCATGCCC
CAACTGCCCGAGGAGCTAATTCAGGAGATGATGCTGCCCCCCATGAGGTC
TTACGATCCCAATTTGATCCAAGATCCCACTGTTTATAGGCTCAATGAAG
CAGTTATGCATTTTGGTGAGAGCATCAAGGAAATCATCAACGAGGAATTT
GGTGATGGCATCATGTCAGCTATAGACTTTTACTGTTCGGTTGACAAAGT
TAAAGGCGTGGATGGGAAAGATCGAGTTGTTCTGACGTTTGATGGGAAAT
ATCTGCCCTATACTGAGCAGAAAGTTGAACATATGGTATCGAGATCAAGG
CTGCAGGAAAAATAAGAACATTGGTGCTCTTTGCCTAATGTGAGGAAGCG
AGGAACATATGGGTTTCTTCAACTTCCGGGAAAATGCGACTCTGGATTTT
GCTATATTTATCTGTATCTTCTGTGTTCTCTTATGTTGTAAACTATGCTA
AACAGTGCTTGTCTGATAATGTGGTCAGTTTTCCAAAACTTTGCGATAAC
ATCTTTATTACA
>CL54.Contig1_All    size  1978    gap  0  0%
GGAGGATAATAGTTTCCACCACTGAATAGCTTCATCTCTTAATTGCCCAT
CTTTACAGCTTTAGCCATTTTCAAGATTGTCTTATTAGTGCACTATTTCC
ATTACTTTTCAATATCTACTTCAACAAATTGTAATATACAAACAATTGGG
TTGTCCCCTTCTTTATCAAGCTTACCCAAATTCACCCACTTGACACCCCT
ATCTTGACAGTCCAATCCTAAAGCAACGAAAATAGGGGGACAATTTCGTA
ATTCAAATCTACCCGCTGCATAATTCTAAGGAACAAAATTTCCTTCTCAA
CTTGGTCAACATATTAAAAAACATCTAAAAGAAATTTTAAAAGGGCGGCG
ACAATGATAAAAAGATAGATTCCAAATGAAAAGTGCTACATAAATAACAA
ACAACACTCGAGAAGCAACACAGAGCAGCCTCTGAAAATTATAGTCGTCC
TCGAACGACAAGGTTGATCAGGGCTTGAATGCAGAAAAGGCCACGACAGA
GTTGTGTCCACCGAAGCCAAATGAATTTGAAATAGCAATATTGATTTCGT
GCTGCTGCTTTTTGTTTGCAACGGTGTTAAACTCAACAGAAGGCTCCAAG
TTAAATTGATTTATGGTAGGATGTAGCCACCCAGTGTTGATGGCTTTTAT
CGTAGCAATGGCTTCCAAGCCCCCCGCAGCACCAAGAGAGTGACCAATCA
TAGACTTGGTAGAATTCATTTTGATCTCTGAAGTGTTCTTGAATACCTTC
TTTATGGCATTCACCTCAGCTAAATCACCAGCTTGCGTGGAAGTTGCATG
TGCATTTATGTAGTTAACCTCTTCTGGTGATACACCCGCATCTTCAAGGC
TTCCCTCAATGCATGAAGATACACCAAGTCCATCAGCTCTTGGATCAGTC
ATATGATAAGCATCGCAATTAACTGCACCTCCCAAGTACTCTGCAATAAT
TGGTGCTCCTCGTTTCATTGCATGTTCCAAGCTCTCCATCACCAACACTC
CAGCACCTTCACCCATAACAAAGCCATCTCTATCCTTATCCCATGGCCGC
GAAGCAGTTTTTGGATCATCATTTCTTTGAGACAAAGCTCTACATGCAAC
GAACCCTCCCAAGCCAATAGGAATGATGGCAGCTTCAGTTCCACCAGCAA
TCATCAAGTCAGCCTCACCACGACGGATGTGATTGGCAGCAGCATAGAAG
CAATAATTGGAGGTAGCGCAGGCCGTTGAAATTGAATAGTTGGGTCCCAT
AAAACCAAGCTCAATTGCAAGCAAGGCAGACCCCATGTTCGTTATAGCAT
AGGGTATGAAAAATGGAGTAATTTTCCTGTAACCTCTCTCTATGAGAGCC
TGAACACCATCAGAAAACACTGTAAGACCACCCATCCCCGTTCCGACAAG
CACACCAGCTCGCTCCTTGTCAATCGTTCCAAGTCGATCGGCGGCGAGAT
CAGCATCTTGAAGCGCCTTCTTACCAGCAACAATGCAGTAGCGGAGGGAA
TCATCAAGGCGCCTATCGTTCTTGCCATCAATGTAGCCTTGAGAATGAAA
CCCACGGATCTGCCCGCCGAAGCGGGTGGGGAATTTCGAGGCATCGAAGC
GGTCAATCAGCGTAATACCACTCTCCCCTGCCAACAGCTTGTCGTAGTAA
GCGTCGACGTCGTTGCCGAACACGGATACCAGACCCATACCCGTTATTAC
CACCCGCTTCTTCGGATCCGTTTCGCGTTTCGGAGCCGAAGCCGTAGCAG
AAGCCGAAGCCTTGATCGGTTGCGCCTTGATGGATTGCGGTGAGGGTGAG
GAGGAGACGAATGAAGCATTGTTGAGGTTCCTGGGATAGGGTTTTTTGCG
GTGGGGGTCTAGTGGGGAAGAAGATGGGAGGAAAGGGGAGGATTTGAGAG
CTTGCATGGCGGCGGTTGTGGTGGCGAGAGGAAGAGAACGAAGGAGAGTG
CAGCGTCGATGAGACCGATGTAGCCTGG
>CL54.Contig2_All    size  468    gap  0  0%
TCGAACATGTAGTATACACTCAAGCAAACACTTTTCAATCTAGACCAGAA
ATAACCACCACAATTCTAGCTCTCAAATTCTCCTCTTTCCACCCATCCTC
TTCCCCACTAGACCCACCGCAAAAAACCCCATCCCTATCCCAATGACAAG
CCACCCACCACCAGGAAGAACAAAAATAAAAATGCCTCATTCATCTCCTC
CTCATCGGTCCTCAGCCCACCCATCAAGGCTTCAACTTTTTCTAAGGCTT
CAGCTCCAAAACGTGAAACAGATCTGAAGAAGCGGGTGGTAATAACAGTT
ATGAGCCTTGTATCCGTGTTCGGCAACAATGGCGACGCTGATTGACTTGT
TTCTACAAACCTGTGATTGTGATACCAATCGATTTCGACTGTATACAAGC
TATATGATGCCATTGTCAGCTTGAAATCTGTTGAAATTCAGGGTATTTGG
TTCGAAATCTGTTGAAAC
>CL55.Contig1_All    size  2427    gap  0  0%
TGGAAAACACGACAGGAATTGGCTATAGAAAAGCAATAGATTGATCACTT
CCTCACACTAAATCAGAGGGCAGTGAATGGTTAGTCCTACTGTTGGCCTG
AAAGTAATGAACCATATACCCAATGTCAACCGCAAAACTCTTAGTTCCTA
ACAATCAATACAAAACAATAATGGAACCTGAACATGGGCTAATAATTCTG
TCTTATACATAATACACATAGGTTACGTAAATTGATCACAACACTTCCTT
TTCAAGTTTAAGTACAGCCATGAATGCTTCTTGAGGTACATCAACTTTGC
CAATTGCCTTCATTCTCTTTTTCCCTTCGGCCTGTTTCTTGAGCAATTTC
TTTTTCCTTGTAATGTCGCCACCATAGCATTTCGCCAGAACATCCTTTCT
CATTGCGGACAATGCTTCACTAGCTATCACTTTAGCCCCTATGGACGCTT
GGATGGGAACTTTAAACAACTGTCGCGGTATAAGTTCTTTCAGCTTCTGA
GTCAAAGCCCTCCCTACAGTGTATGCCTTCTCTTTGTGAACAATAGTTGC
CAAAGGATCCACAATATCACCATTAATCAGAATGTCCAGCTTTATCAAAT
CACTTTCCTTGTACCCAACAAAAGAGTAATCCATGCTAGCATAACCCTTA
CTTCTGGACTTCAGCTGATCGAAAAAATCCCCAACCATCTCTGCTAAAGG
CAAAATATAGGTGATCGAAGCTCTATTCTCTGTAATGAATTTCATTTCTT
TGAACTCTCCTCGTCGACTTTGAGCAAGCTCCATAAGTGGGCCAATGTAA
TCTTTCGGAGTTAGCATCTCAATCTTTACAAAAGGCTCTTCAATTGACCT
CCTTTTCCCAGCTTCAGGAAGTACAGATGGATTTGAACATTCGACAGTAT
CACCATTTATACAGTTCACTCTGTATACAACACTGGGTGCAGTAGTTATT
AGCGTCAAATTGTATTCTCTCTCAAGCCTTTCCTGAACAATTTCCATGTG
AAGAAGCCCCAAGAAACCACATCGAAAGCCAAAACCCATGGCACTTGAGG
ATTCAGCTTCAAACTCCAATGCAGCATCACTGAGTTGCAGCTTCTCCAAT
GCATCACGCAAATCTGGGAACTGGTCTGCATCAACAGGAAATAGGCCACA
GAACACCATTGGAGTAGCTTGTTTATATCCGGGTAATGATTGTTCTGCTC
TTCTACCATAATGCGTTATAGTGTCACCCACCCTAGCATCTGCCACTGAT
CGTATGGAAGCTGATAGGTACCCCACCTCACCAGCATACAATTCGTCAAC
TTGCAATTGACTCGGAGACAGAACTCCTATCTCATCTGCAAAATAATCCT
TGTCACTGGCCATAAAAACAATTTTGTCTCCTTTCTTTATAGTACCATCA
ATTACTCGAAAATACACTATAACACCCCTATAGGCATCATAGTAACTATC
AAATATTAAAGCCCTCAAAGGTCTTTCAGCAGTATCAAGAGGTGGGGGAA
TCCTTTGAACAATCGCACTCAAAATCTCAGAAATACCTATCCCCTCCTTT
GCTGAGCAGTGGATTGCATTACTACAATCTAAACCAACAACCTCTTCAAT
CTCCTGGGAAACACGACTTGGTTCAGCACCTGGTAAATCTATTTTATTCA
AAACTGGGATTATTTCTAGGTTGTTTTCCAATGCCAGATAAACATTAGCC
AGAGTCTGAGCTTCAACTCCCTGAGAAGCGTCCACAACCAGAAGAGCACC
CTCGCACGCAGCAAGAGATCGTGAAACCTCATAAGAGAAATCCACATGCC
CTGGCGTGTCAATAAGATTTAGGCAATACGGTTTATTTTCATAAATAAAG
CGCATTCGAGCTGCCTGAAGTTTGATAGTGATGCCCCTTTCTCTCTCTAG
ATCCATGTTATCGAGAAACTGTTCCTTCATCTCTCGCCTCTGCACTGTAC
CAGTCATTTGAAGCAACTTATCTGCCAATGTTGATTTTCCATGATCAATA
TGTGCAATAATGCAGAAATTTCTGATATTTGACGTAGGAACCTTGAGAAG
ACGATCCTGACCAACAGTAACACCGAATTCGATGTCAGAGCTTTCTTTCG
ATTGTTGTCTATCAGTAGCCTGGCAAATGATGCGTGGCCTAGGCCGAGCC
TTGGCGCTGACATTTTTAACAGAATGGCAAGTCCGGATCTTTCCAGGAAT
ATGGCATCTAGAGAGAGAGGGTGAAGGGACTGAGGAGTTTCTTCTTCTGG
TTTGGAGCCGGTGGTGCCGCGGCTGCGGCGTGTTATCGGATAAGGGAAGT
ATAAGGGAGCTGCAAAACGCCACAGTGGCCATATGACAGAATTTTCTGCA
AATGGAATTTTGATTGATTTTGTTGTGATACTGACGAGGGGCGAAAATTG
CCTAATAAATTTTCAATTCTATTTTTT
>CL55.Contig2_All    size  1321    gap  0  0%
AACAAAATCAATCAAAATTCCATTTGCAGAAAATTCTGTCATATGGCCAC
TGTGGCGTTTTGCAGCTCCCTTATACTTCCCTTATCCGATAACACGCCGC
AGCCGCGGCACCACCGGCTCCAAACCAGAAGAAGAAACTCCTCAGTCCCT
TCACCCTCTCTCTCTAGATGCCATATTCCTGGAAAGATCCGGACTTGCCA
TTCTGTTAAAAATGTCAGCGCCAAGGCTCGGCCTAGGCCACGCATCATTT
GCCAGGCTACTGATAGACAACAATCGAAAGAAAGCTCTGACATCGAATTC
GGTGTTACTGTTGGTCAGGATCGTCTTCTCAAGGTTCCTACGTCAAATAT
CAGAAATTTCTGCATTATTGCACATATTGATCATGGAAAATCAACATTGG
CAGATAAGTTGCTTCAAATGACTGGTACAGTGCAGAGGCGAGAGATGAAG
GAACAGTTTCTCGATAACATGGATCTAGAGAGAGAAAGGGGCATCACTAT
CAAACTTCAGGCAGCTCGAATGCGCTTTATTTATGAAAATAAACCGTATT
GCCTAAATCTTATTGACACGCCAGGGCATGTGGATTTCTCTTATGAGGTT
TCACGATCTCTTGCTGCGTGCGAGGGTGCTCTTCTGGTTGTGGACGCTTC
TCAGGGAGTTGAAGCTCAGACTCTGGCTAATGTTTATCTGGCATTGGAAA
ACAACCTAGAAATAATCCCAGTTTTGAATAAAATAGATTTACCAGGTGCT
GAACCAAGTCGTGTTTCCCAGGAGATTGAAGAGGTTGTTGGTTTAGATTG
TAGTAATGCAATCCACTGCTCAGCAAAGGAGGGGATAGGTATTTCTGAGA
TTTTGAGTGCGATTGTTCAAAGGATTCCCCCACCTCTTGATACTGCTGAA
AGACCTTTGAGGGCTTTAATATTTGATAGTTACTATGATGCCTATAGGGG
TGTTATAGTGTATTTTCGAGTAATTGATGGTACTATAAAGAAAGGAGACA
AAATTGTTTTTATGGCCAGTGACAAGGATTATTTTGCAGATGAGATAGGA
GTTCTGTCTCCGAGTCAATTGCAAGTTGACGAATTGTATGCTGGTGAGGT
GGGGTACCTATCAGCTTCCATACGATCAGTGGCAGATGCTAGGGTGGGTG
ACACTATAACGCATTATGGTAGAAGAGCAGAACAATCATTACCCGGATAT
AAACAAGCTACTCCAATGGTGTTCTGTGGCCTATTTCCTGTTGATGCAGA
CCAGTATTGATATTTCCCTCAATTTGTGCTTCCACTTTAAATGAAATTCT
ATACTGGAAGTTTATGTAGAC
>CL56.Contig1_All    size  1043    gap  0  0%
ATCCGAATACGTATAGAATATAGAATAACAAGGTGGAGGGGAAAGTCAAA
CATGATCCTCCACTTGGGTAAAAAAACCAAAAAAAAAATAAAAATCCAAG
TATAATCCTCAATGGGTAAACAGAACCCATATTACAAAGTGATCGAATGG
TATATATGGCACAAGTAATGGAGATAATGAAAACTTAAATCAGAGCCTAA
ACTTAAACTTACACGAGCTACTCCTAATGCTGATAACATTATTAGCAGCT
AAGCTGTCCACCACCAGGTTGCACCTAACCAAGAACTTCCATTTCGTCAG
CTTGAGAGACCCAAGCTTGATCCTCACCGGCACGGTCGCCCTCAATCTCA
GTGGAATGCTTCCGGTCTGCTGCTGGGCCTGCAGCGCCATCAGCAGATTT
GTTGCGTTCTGCGTCTGTCCAGTCAGGGCTACGTCAAGCACCGTGGTGTT
CTGATGGCCCTGGTAGAACTTAGGCAATGAGCCCTGGCAAAGCTGTGTTG
ATAGGTACCACACGGTTAGTTTGCTCCCGCTCTCGTAGTATATTCCGATC
TTCTTGTTGGGGTTCCGTGCGGTGATGTTCACGTCAAACGTGGAGTACAG
GGAGTCGTCGCTGTTGAGATTCATCTGAGCGATTCTAATGTCGTTGATCG
AGTACTTTGGGATTTTCGGTTGGAATGCAAAGTAGATTATGGCGGCGAGG
ATTCCGAGTAGGAGGATTACGAGTATGAGCAGACTTACAGTCCAACACAA
GCACTTGCAACAGCAGCCTCTTCTCTTGGGTGGTTTTGAGTGACTCACCG
GGATCGTGCGGCCAAACGGTGGGTATTCCGCTGGTGGGGGCTCGTATCTG
TCAGACTTGGAAGCACCAGGGGGCATGAGCGGAGCCGTCGGCGTCTGTGG
CGCCTCAGGGTCGTGCTTAATCGGGTGGATCCTCTGACTGTGGCCCCGTG
GTGCCGTCGGTGTATGGGGCACCTCGGGGTCATGCGTAACCGGACGGATC
CTCTGACTGTCTGCCATTGCTGGGTTCTAAAGCTTTTGTTGTG
>CL56.Contig2_All    size  391    gap  0  0%
ACTCGTAATCCTCCTACTCGGAATCCTCGCCGCCATAATCTACTTTGCAT
TCCAAGTAGGAGGATTACGAGTATGAGCAGACTTACAGTCCAACACAAGC
ACTTGCAACAGCAGCCTCTTCTCTTGGGTGGTTTTGAGTGACTCACCGGG
ATCGTGCGGCCAAACGGTGGGTATTCCGCTGGTGGGGGCTCGTATCTGTC
AGACTTGGAAGCACCAGGGGGCATGAGCGGAGCCGTCGGCGTCTGTGGCG
CCTCGGGGTCGTGCTTAATCGGGTGGATCCTCTGACTGTGGCCCCGTGGT
GCCGTCGGTGTATGGGGCACCTCGGGGTCATGCGTAACCGGACGGATCCT
CTGACTGTCTGCCATTGCTGGGTTCTAAAGCTTTTGTTGTG
>CL57.Contig1_All    size  3315    gap  0  0%
GCAGAATGCTGGGAGTCATGGATAGCTCTTTGCTCCACATCCTCTCCTCT
TTCAATATCGATTCCAAATGAACAAACCCTAGAAGACAATCGACCGGCGA
GGATTATTTCAAACAATCGCAAAGACTCAGAAAACCCCTTTGCGAGTTAT
AAATGGGTAGGAAGAGAATAGAGCCGACAGTTGAAGAGATACCAAAACGA
AGGATCTCTTCAAACCGAAGGCCAGGAACTGGAACATGTTACATGAATCT
GATAGAGGAGATCAAGAAAAAAGCGACAGATTCTTTGAAGAAACAATGTG
CAGATGAGAGCAAAAGACTATTCGGCGACATTATGATCGAGCTGAGCAAT
AGCGATGTGCAGCAGCAGTCACATGATTCAGATGTCATGGAACAACCACA
TGACACTAGATCTGGAGATGAGCTCGGTAGCTCAGAGATTGTCTGTTGTG
AAAACCTTGGTGATTGTGTGGAGATAGTGAGAGAGAGAGATGGTGTGGTA
TACCTAAAAGACCACTCAGGTGAAGAGGTTAGATTGGATCCAGCCATACT
CTTTGCCAATGTTAATGAGGCAGATAGGTCGAGGCTTTTGAAAGTTTTTG
TGCGGAGGCCAGATACATTCATGCGCATGGGAAGTCTCGGTTCTTTGTTT
GCTCGCTTTGCCTTGGAGTCTTTCAGTCGAATGTGGGGTATGCTTGAGAA
CACGAAGATAGGAGATTTGAGTGAGGCAGATCTTGATGATTTATCGAAGT
CGTTTGGGGATATGCAGCGGTGCTTGATAAAGACCGATTGGCTCGAGGCC
AAGTTGAAGAGGATGGCAAGATTGAAGAAAGCTAAGCTGGAGGGAATTAA
TAGATTGAAGACGATCAACACTGAACAGGAGCAAACCAGGGCAGAGATAG
AGAAGTTGAAGGTATTACTATCCAAGACAGAGGAGAAAAAGCAGAAGCTG
GATGAGGAGGCTCACGCACTTGGTGCTAAATCCGTTGAAGATATTTCTTT
GGAGGGGAGTATTGTTGAGGGCTTGTTTGCAGGTGAGTGAGTGAGTGAGT
AATTTGTGCACTTGTAAGGATGCTTTATGTTTGCTTTCGGTGTGAACTTG
AAATGGATGGTGGTATGTGAATTATAGAAATAGCAAATTGTCATGGCTTT
GGCCGAACTGTCCTAGCAGTTGTCATTGGCATATCTTTGGGTACTTTGTT
TAGTTGTAGTTTTGATGATTGTAGGTGTGAAGATATGCAGTAGGCATGCA
CTGGTTGAGCAGAACCGTGTTGAGAAACGGAAAAGAGGGGATGGGAGGAT
AACAAGTGAGGGTGGAAAAGAAGGACGATTAGAGGGGCAGCAAAAGGACA
AGCAGAAAGAGAGAAGTGAAGGGAGGAGGGTAAGCTTTGCAGGAAGAAAA
CAGCATGTGGAGGGCGCCTCTTTTAGTGAGAATTTATCAGAGCTCGTGGT
GATGGCTGGTGGAAAACCTACTGCAGTGCTTGTTCGGTACACAGAGTTCG
GTTGGACTCTGAAGCATGCTTATCCTGGCGTCGACCCTACTCACTGGCAG
ACTTATTTGACAGTCAAATCCGAAGTGTCATAGTTTGTTTTAGTTTTATA
TTCCAGCACACCCTAGCAACATTCTAGGGTGATGTGAGACTTCGCTTCAC
CACAAACTCCCATGAAAATTTAAGAAACTCTCCTTTTTTGTAGTAAGATA
GCATTATGCCTTCATTCAAATATGTCATGACATCATACAATATATTCATT
CCATAATTCACAAGAGTTTCATCATCTGTATGAGTAAATTATACACTATT
AGTCATCATCCATCACACAAAAAAGGAGAGTTTCTTAAATTTTCATGGGA
GTTTGTGGTGAAGCGAAGTCTCACATCACCCTAGAATGTTGCTAGGGTGT
GCTGGAATATAAAACTAAAACAAACTATGACACTTCGGATTTGACTGTCA
AATAAGTCTGCCAGTGAGTAGGGTCGACGCCAGGATAAGCATGCTTCAGA
GTCCAACCGAACTCTGTGTACCGAACAAGCACTGCAGTAGGTTTTCCACC
AGCCATCACCACGAGCTCTGATAAATTCTCACTAAAAGAGGCGCCCTCCA
CATGCTGTTTTCTTCCTGCAAAGCTTACCCTCCTCCCTTCACTTCTCTCT
TTCTGCTTGTCCTTTTGCTGCCCCTCTAATCGTCCTTCTTTTCCACCCTC
ACTTGTTATCCTCCCATCCCCTCTTTTCCGTTTCTCAACACGGTTCTGCT
CAACCAGTGCATGCCTACTGCATATCTTCACACCTGCAAACAAGCCCTCA
ACAATACTCCCCTCCAAAGAAATATCTTCAACGGATTTAGCACCAAGTGC
GTGAGCCTCCTCATCCAGCTTCTGCTTTTTCTCCTCTGTCTTGGATAGTA
ATACCTTCAACTTCTCTATCTCTGCCCTGGTTTGCTCCTGTTCAGTGTTG
ATCGTCTTCAATCTATTAATTCCCTCCAGCTTAGCTTTCTTCAATCTTGC
CATCCTCTTCAACTTGGCCTCGAGCCAATCGGTCTTTATCAAGCACCGCT
GCATATCCCCAAACGACTTCGATAAATCATCAAGATCTGCCTCACTCAAA
TCTCCTATCTTCGTGTTCTCAAGCATACCCCACATTCGACTGAAAGACTC
CAAGGCAAAGCGAGCAAACAAAGAACCGAGACTTCCCATGCGCATGAATG
TATCTGGCCTCCGCACAAAAACTTTCAAAAGCCTCGACCTATCTGCCTCA
TTAACATTGGCAAAGAGTATGGCTGGATCCAATCTAACCTCTTCACCTGA
GTGGTCTTTTAGGTATACCACACCATCTCTCTCTCTCACTATCTCCACAC
AATCACCAAGGTTTTCACAACAGACAATCTCTGAGCTACCGAGCTCATCT
CCAGATCTAGTGTCATGTGGTTGTTCCATGACATCTGAATCATGTGACCG
CTGCTGCACATCGCTATTGCTCAGCTCGATCATAATGTCGCCGAATAGTC
TTTTGCTCTCATCTGCACATTGTTTCTTCAAAGAATCTGTCGCTTTTTTC
TTGATCTCCTCTATCAGATTCATGTAACATGTTCCAGTTCCTGGCCTTCG
GTTTGAAGAGATCCTTCGTTTTGGTATCTCTTCAACTGTCGGCTCTATTC
TCTTCCTACCCATTTATAACTCGCAAAGGGGTTTTCTGAGTCTTTGCGAT
TGTTTGAAATAATCCTCGCCGGTCGATTGTCTTCTAGGGTTTGTTCATTT
GGAATCGATATTGAAAGAGGAGAGGATGTGGAGCAAAGAGCTATCCATGA
CTCCCAGCATTCTGC
>CL57.Contig2_All    size  3315    gap  0  0%
GCAGAATGCTGGGAGTCATGGATAGCTCTTTGCTCCACATCCTCTCCTCT
TTCAATATCGATTCCAAATGAACAAACCCTAGAAGACAATCGACCGGCGA
GGATTATTTCAAACAATCGCAAAGACTCAGAAAACCCCTTTGCGAGTTAT
AAATGGGTAGGAAGAGAATAGAGCCGACAGTTGAAGAGATACCAAAACGA
AGGATCTCTTCAAACCGAAGGCCAGGAACTGGAACATGTTACATGAATCT
GATAGAGGAGATCAAGAAAAAAGCGACAGATTCTTTGAAGAAACAATGTG
CAGATGAGAGCAAAAGACTATTCGGCGACATTATGATCGAGCTGAGCAAT
AGCGATGTGCAGCAGCAGTCACATGATTCAGATGTCATGGAACAACCACA
TGACACTAGATCTGGAGATGAGCTCGGTAGCTCAGAGATTGTCTGTTGTG
AAAACCTTGGTGATTGTGTGGAGATAGTGAGAGAGAGAGATGGTGTGGTA
TACCTAAAAGACCACTCAGGTGAAGAGGTTAGATTGGATCCAGCCATACT
CTTTGCCAATGTTAATGAGGCAGATAGGTCGAGGCTTTTGAAAGTTTTTG
TGCGGAGGCCAGATACATTCATGCGCATGGGAAGTCTCGGTTCTTTGTTT
GCTCGCTTTGCCTTGGAGTCTTTCAGTCGAATGTGGGGTATGCTTGAGAA
CACGAAGATAGGAGATTTGAGTGAGGCAGATCTTGATGATTTATCGAAGT
CGTTTGGGGATATGCAGCGGTGCTTGATAAAGACCGATTGGCTCGAGGCC
AAGTTGAAGAGGATGGCAAGATTGAAGAAAGCTAAGCTGGAGGGAATTAA
TAGATTGAAGACGATCAACACTGAACAGGAGCAAACCAGGGCAGAGATAG
AGAAGTTGAAGGTATTACTATCCAAGACAGAGGAGAAAAAGCAGAAGCTG
GATGAGGAGGCTCACGCACTTGGTGCTAAATCCGTTGAAGATATTTCTTT
GGAGGGGAGTATTGTTGAGGGCTTGTTTGCAGGTGTGAAGATATGCAGTA
GGCATGCACTGGTTGAGCAGAACCGTGTTGAGAAACGGAAAAGAGGGGAT
GGGAGGATAACAAGTGAGGGTGGAAAAGAAGGACGATTAGAGGGGCAGCA
AAAGGACAAGCAGAAAGAGAGAAGTGAAGGGAGGAGGGTAAGCTTTGCAG
GAAGAAAACAGCATGTGGAGGGCGCCTCTTTTAGTGAGAATTTATCAGAG
CTCGTGGTGATGGCTGGTGGAAAACCTACTGCAGTGCTTGTTCGGTACAC
AGAGTTCGGTTGGACTCTGAAGCATGCTTATCCTGGCGTCGACCCTACTC
ACTGGCAGACTTATTTGACAGTCAAATCCGAAGTGTCATAGTTTGTTTTA
GTTTTATATTCCAGCACACCCTAGCAACATTCTAGGGTGATGTGAGACTT
CGCTTCACCACAAACTCCCATGAAAATTTAAGAAACTCTCCTTTTTTGTA
GTAAGATAGCATTATGCCTTCATTCAAATATGTCATGACATCATACAATA
TATTCATTCCATAATTCACAAGAGTTTCATCATCTGTATGAGTAAATTAT
ACACTATTAGTCATCATCCATCACACAAAAAAGGAGAGTTTCTTAAATTT
TCATGGGAGTTTGTGGTGAAGCGAAGTCTCACATCACCCTAGAATGTTGC
TAGGGTGTGCTGGAATATAAAACTAAAACAAACTATGACACTTCGGATTT
GACTGTCAAATAAGTCTGCCAGTGAGTAGGGTCGACGCCAGGATAAGCAT
GCTTCAGAGTCCAACCGAACTCTGTGTACCGAACAAGCACTGCAGTAGGT
TTTCCACCAGCCATCACCACGAGCTCTGATAAATTCTCACTAAAAGAGGC
GCCCTCCACATGCTGTTTTCTTCCTGCAAAGCTTACCCTCCTCCCTTCAC
TTCTCTCTTTCTGCTTGTCCTTTTGCTGCCCCTCTAATCGTCCTTCTTTT
CCACCCTCACTTGTTATCCTCCCATCCCCTCTTTTCCGTTTCTCAACACG
GTTCTGCTCAACCAGTGCATGCCTACTGCATATCTTCACACCTACAATCA
TCAAAACTACAACTAAACAAAGTACCCAAAGATATGCCAATGACAACTGC
TAGGACAGTTCGGCCAAAGCCATGACAATTTGCTATTTCTATAATTCACA
TACCACCATCCATTTCAAGTTCACACCGAAAGCAAACATAAAGCATCCTT
ACAAGTGCACAAATTACTCACTCACTCACTCACCTGCAAACAAGCCCTCA
ACAATACTCCCCTCCAAAGAAATATCTTCAACGGATTTAGCACCAAGTGC
GTGAGCCTCCTCATCCAGCTTCTGCTTTTTCTCCTCTGTCTTGGATAGTA
ATACCTTCAACTTCTCTATCTCTGCCCTGGTTTGCTCCTGTTCAGTGTTG
ATCGTCTTCAATCTATTAATTCCCTCCAGCTTAGCTTTCTTCAATCTTGC
CATCCTCTTCAACTTGGCCTCGAGCCAATCGGTCTTTATCAAGCACCGCT
GCATATCCCCAAACGACTTCGATAAATCATCAAGATCTGCCTCACTCAAA
TCTCCTATCTTCGTGTTCTCAAGCATACCCCACATTCGACTGAAAGACTC
CAAGGCAAAGCGAGCAAACAAAGAACCGAGACTTCCCATGCGCATGAATG
TATCTGGCCTCCGCACAAAAACTTTCAAAAGCCTCGACCTATCTGCCTCA
TTAACATTGGCAAAGAGTATGGCTGGATCCAATCTAACCTCTTCACCTGA
GTGGTCTTTTAGGTATACCACACCATCTCTCTCTCTCACTATCTCCACAC
AATCACCAAGGTTTTCACAACAGACAATCTCTGAGCTACCGAGCTCATCT
CCAGATCTAGTGTCATGTGGTTGTTCCATGACATCTGAATCATGTGACCG
CTGCTGCACATCGCTATTGCTCAGCTCGATCATAATGTCGCCGAATAGTC
TTTTGCTCTCATCTGCACATTGTTTCTTCAAAGAATCTGTCGCTTTTTTC
TTGATCTCCTCTATCAGATTCATGTAACATGTTCCAGTTCCTGGCCTTCG
GTTTGAAGAGATCCTTCGTTTTGGTATCTCTTCAACTGTCGGCTCTATTC
TCTTCCTACCCATTTATAACTCGCAAAGGGGTTTTCTGAGTCTTTGCGAT
TGTTTGAAATAATCCTCGCCGGTCGATTGTCTTCTAGGGTTTGTTCATTT
GGAATCGATATTGAAAGAGGAGAGGATGTGGAGCAAAGAGCTATCCATGA
CTCCCAGCATTCTGC
>CL58.Contig1_All    size  774    gap  0  0%
GGCCGCATCAACAACGTATCTTCAATATCGCAGAGACCCCTTGGCAGTAC
CGCTCCCACATGCTGCAAAACCTCCGTTGCCATTGCCCTCCAAGGTCCCA
AAGCTTAATTGTTACATTTCCTTTTGTAAGTTTTCTCATATTAAATCCTA
CAGAGTCACAGCGATTGCATTAACAAGAGATGTCCTTCCCGCACTTTGAA
GTCCCACAAGGGTGAGTTTCATTTCTTGCTTAAAGAAGAAGCTTCAAATC
ATAATTGGCGTCACAAGGAAGAATGCAAGGCTTTAAGTCACTAGGCACGA
TATTTGCGATATTTGCGGAGTGAAGGTGTTTTAGCTCTCCAAGGATCTGA
TACAAGACATTTGAGTTGTGATTAGACATTCTAGCCTAATCATGTGGTTA
TTCCTAAAGTATTGAAATAAAAAATAAACCATATACAAGGCAGAACACGG
GAAAAAGGAGAAGGAGAGGACGGTTATAGATACGTTTCCAAAGAAAATGC
AATGCACAGCCCACTGAGTTGTTAAGATATATCTGAAATAGCAAAAACCT
GTGTGGCAAAAGAACGTTGCATCAGATGATAAACTTGCCCCTTCCTCTTC
TTCTAAATGGCATTTTACCTATTTTAATCAACATTGAAGACATGATATCA
AACTAGCATCAAGTAATTCAGATGCAATTTGTTCCTGGGATCTAAAAGAT
CAACTTCAACTATTATATATCGCATAGGTTTTTGAAATTACGACAAATAC
ATTGCCATGCGAGTCATGTGATAT
>CL58.Contig2_All    size  410    gap  0  0%
GGCCGCATCAACAACGTATCTTCAATATCGCAGAGACCCCTTGGCAGTAC
CGCTCCCACATGCTGCAAAACCTCCGTTGCCATTGCCCTCCAAGGTCCCA
AAGCTTAATTGTTACATTTCCTTTTGTAAGTTTTCTCATATTAAATCCTA
CCTGGATTCAGGGCATAAACAGTCATCCTCTAACACTTCATATTTTTACA
ATGCAAAGAGCCTAATAATTATTTTGTAGTTGGTAAAAGAACAGGATAGG
TAAAAGAAGTTCCTCTCAGAAAGCTAAAACAAAGAAGAAAGGGAGATAGA
TATACACGATGTAGAATACAAGATGATTTCTTCATTACTCACAGAGTCAC
AGCGATTGCATTAACAAGAGATGTCCTTCCCGCACTTTGAAGTCCCACAA
GGGTGAGTTT
>CL58.Contig3_All    size  1063    gap  0  0%
CGCGCATTCTATATTTAGCTCCTTCTGAAACACTGTTACCATACGGCGAT
AACGTAATCACCAGAAAAAAACCAGACAGTACCCGCGACAAGAAGTTTCG
TTTCGTGTCGATTCCTTCCCCTTCTCTCTCTCTCTTCCTTCTTGGTTTTT
GGGTTTTGGAGAATTTTAACAGAAGCTCAAAGGGTTTCCTTCAAAAGCTC
CATTGGACTCGTCGGAAATACAATTTGTTTTACTTCGACAATGGGTTTGT
GGGATTCCCTCCTCAATTGGCTCCGAAGCTTATTCTTCAAACAAGAAATG
GAACTCTCCCTAGTAGGCCTTCAGAATGCAGGGAAGACATCTCTTGTGAA
TGCCATTGCTACAGGAGGATATACTGAGGACAGGATTCCAACTGTGGGGT
TTAATATGCGAAAAGTTACAAAAGGGAATGTGACAATTAAGCTTTGGGAT
CTTGGTGGCCAACGGAGGTTTCGCAGCATGTGGGAGCGTTATTGCCGGGG
GGTCTCTGCCATTGTATACGTTGTTGATGCTGCTGATAGAGACAGTGTTC
CCATATCTCGAACAGAGCTTCATGACCTCTTGACAAAGCCTTCCTTAGGT
GGGATCCCTTTGCTTGTTCTTGGCAACAAAATTGACAAATCAGAAGCTCT
TTCCAAGCAAGCACTGGTGGATCAGCTAGGCCTTGACTCCATTCAAGAGA
GAGAGGTGTGTTGCTACATGATCTCGTGCAAAGATTCTGTTAACATAGAT
GCGGTCCTCGATTGGCTCATCAAACACTCCAAGACCGTAAATTGATCAGA
TGGTTTGTCCTAAACCCAGATGAAGAAACAGATCAAGGCTAAAAACATGT
TATGAGTTACTCGTTTGGGACCAAGAATCATAAAAATACTACTTCCTTAG
GGGAACAATTGTTGGTTTTTAGTTGCATTTGTTTCTCTCTGTAATATATG
CACAGTTCAAGCAACTCTGTCATTCCTTGTGTGGTTTTTTTTTTTTGGTT
TGAAGTGCCTCTTTTTTTACACTCTTGAAGTATTTATGTAAAACTGTCAA
ACTTAATTTGGAT
>CL58.Contig4_All    size  1082    gap  0  0%
AAGAACAGAACTAATGACCTTACCATCTGAACTACTCTAATATGACATTA
AAAAAAATGTCGGCTTCCTTCCAGAAGGATTGACAATCAGTTTGAATTTC
TGGAAAGATCAACGAAATCAGAAGTCCTTGATCTGTTCTTAAGCAACCAG
CAAATATGAAAGATAGGTCCAACCGTGGAATTATTTTACCATCTTCGAGT
GTTTTATAAGCCAGTCAATGACAGCGTCTATGTTTATAGAGTCTTCGCAC
GAGATCATGTAGCAGCATACTTCTCTCTCACTGATCAATTTGAGACCTAG
TTGATCCATCAGTGCTTGTTTGGAAATAGCTTCAGACTTTTGTTATTGAG
AACAAGCAAAGGTATGCCACTTATGGAAGGTTTCGTCAAGAGTTCATGTA
GCTTGCTTCGAGATATTGGAACACTGTCTCTACTGGCCGCATCAACAACG
TATCTTCCTTTTTATGAAGAGCGAACAAGTTAATACACGTGAAGGAAACT
TTAGAAATCTACGAATACTTGAGCTAATTAAAAGTGGCTGTTGAGAATTT
AAGTTTCACACCATTTGTTTCCCTTATCAATCTCAAAACACGAGCGAGTG
GCACGAATTCTGTTATTTCGGACGGAATATGTGACGGTGCACTTTAGTCC
AACAACTATAAGGATTTCTGACCTAGTTTGTAAATGAGTGGGGGGATATG
TGCTAGTTTCACAAATGAAGTTCGTCTGAAAAGAGAGTCTGGAGATTGAC
TCATTTTATCTGTATGTGTTTACCAGTCAAAATTACTAGATAAAAAGGAG
GGAAGAGTAAGATATATGAATTGACATACAATATCGCAGAGACCCCTTGG
CAGTACCGCTCCCACATGCTGCAAAACCTCCGTTGCCATTGCCCTCCAAG
GTCCCAAAGCTTAATTGTTACATTTCCTTTTGTAAGTTTTCTCATATTAA
ATCCTACAGAGTCACAGCGATTGCATTAACAAGAGATGTCCTTCCCGCAC
TTTGAAGTCCCACAAGGGTGAGTTTCATTTCTTGCTTAAAGAAGAAGCTG
AAATACAGATATGATAAGAAGGACAAGAAAGA
>CL59.Contig1_All    size  584    gap  0  0%
GATCCACCACTCTGATCTCCATTCTTCAACCAGCGCCTGAGATATTTGAC
CTCTTTGATGACATTATCTTGATGGCAGAAGGAAAGATTGCATACCAAGG
TCCTCGTGATAATGCCATAGAGTTCTTTGAGCATTGTGGTTTCAAGTGCC
CCCCAAGAAAAGGCATTGCAGATTTCCTCCAAGAAGTATGTATATATCTA
TTTATACATCCAGAGTAGTTGATGTCCTATGATGTCACCACAAATTTCTA
CATGTCTCAATGTGCTGAAAATATAAATTGTCCAGCCCCTAGAAAATCTC
CGACAATCATTTTCCATAAATCCTCAGAAAAGCAGCATCATGTTGCTTCT
TCCAACGCTCCTCAGCAAGTTAAATTATTCCGCATATGTAATACCAAGTA
GTGGTGGAGCCAATATTTTACTTCCAAGGGTTGCCTAGTTCGATCTCCGG
CGAAATCAATCTTCAATAACTCTCAATAACTCGTGGAAAGAGATGAGGAG
CAGCAAATCAGTGGAATGAAGGCAAAGCAGAGGAGCAAAGAGGGGAGAAG
AGAGAGAGAGAAGCTGAGTACAAGAGTAGGCAGG
>CL59.Contig2_All    size  811    gap  0  0%
CTACCAGGGGAAATGATGATTGGCCCGTCAAAAGTCCTTCTCATGGATGA
GATATCAACTGGATTAGACAGTTTCACAACATTCCAAATCATTACTTGTC
TTCGGCAGTGGACACAGATAACAGGATCCACCACTCTGATCTCCATTCTT
CAACCAGCGCCTGAGATATTTGACCTCTTTGATGACATTATCTTGATGGC
AGAAGGAAAGATTGCATACCAAGGTCCTCGTGATAATGCCATAGAGTTCT
TTGAGCATTGTGGTTTCAAGTGCCCCCCAAGAAAAGGCATTGCAGATTTC
CTCCAAGAAGTATGTATATATCTATTTATACATCCAGAGTAGTTGATGTC
CTATGATGTCACCACAAATTTCTACATGTCTCAATGTGCTGAAAATATAA
ATTGTCCAGCCCCTAGAAAATCTCCGACAATCATTTTCCATAAATCCTCA
GAAAAGCAGCATCATGTTGCTTCTTCCAACGCTCTTTGGTATGTTGGTCT
TTGCGTTGACACCGAAAGCCCAAACTGCGTCTATATTGGCTAGCTTCAGC
TACACATTGATGAGTTTATTTGCTGGGTTCCTCATACCTCAGCAAGTTAA
ATTATTCCGCATATGTAATACCAAGTAGTGGTGGAGCCAATATTTTACTT
CCAAGGGTTGCCTAGTTCGATCTCCGGCGAAATCAATCTTCAATAACTCT
CAATAACTCGTGGAAAGAGATGAGGAGCAGCAAATCAGTGGAATGAAGGC
AAAGCAGAGGAGCAAAGAGGGGAGAAGAGAGAGAGAGAAGCTGAGTACAA
GAGTAGGCAGG
>CL60.Contig1_All    size  342    gap  0  0%
GCCGTTTATGCATCTAAGCACTGAATGGCTGCCTCATAGCACTGCAAGTA
TCTCGATAGAAACAGTAAACATTCCTCTGAAACAACCGCCAAGGGGCCTC
CATACGAAACTTCATCTCTTTTGACTCTTCCATGCCAAGAACTGTCCCCA
AAGCTCTTAAGCCAGCATTCAGAAGATGAAGACAGATAAATTCCCAATGA
TTAGCGAGTTCAATATAAATTTAGCCAATATACAATACAATCCTAACAGC
ATTTCTGGAGTCAGAAAATCAGCATCCTAGTTCACTTGCCCGTGATGAAT
GGATGGCTCAATGCCTGCGATACTGTTATCCTCTTATCTGGA
>CL60.Contig2_All    size  1008    gap  0  0%
CTCCAATATTCTGGTGCATTTCATACCCACAGATGAAGTTCCAGGAACTC
ATCCGAAGTACAAACATATCAAAGATAAGTAATTATTTGCACATTTATTT
TTTGTAAAAAAATTATAATGGTCACTATCAAGGATTATTACAGGCGGAAG
AAAAAACGCCACTGGCGAGTTGTCTTACAATAGAAACAGAAAACATTCCA
CTGAAAGGACCGCCAAGAGGTCTCCACACCAAACATCATCTCTTCCGACT
TCCACCATGCCAAGAACTGTCCCCAGAGCTCTTAAGCCAGCATAGAGAAG
ATAAAGAAAGATAAATGCTCAAGGATTAGAGACTCAATATAAAGATAGCC
ATTATGCACAAATATCTAGTGCAACAGCATTTCTGGACTCAGAAAATCAG
CATCATTTTTCACTTGCCCGTGATGAAAGGATGGCTCAGTGCCTGTGATA
CTGTTATCCTCTTATCTGGATCTAACACAAAAACTTTTTCCAGAAGATCT
CTGAAGTTGGCTAGCATCTTCGGATCCTCGCCAAGAGAGCTCGTAAATAT
TGTAGCTATATCCTTCGGCTTGATGCTAGAAATCAACCTCTTCATAGTCT
TCTTTGTGACAGGATCCTCTTCAGTGGCAAGAAAATTCAAATCCTGGTCA
AAATGCTGTTCTGTAAAACCTCCCTTTCGGAGCATCTTCTTTGGGAATGA
CCCTTTTAATTCCATATGAAGGCGAAGCATGTCGTTATTTGTAGCACCAG
GAAAAAGAACTTTCCCAGTATAGAGCTCAAATAGACAACAACCAACTGAC
CAAATATCCATCGGGTGGTCATAAGGCAAGCCCAGAATTATCTCAGGGGC
ACGATAAAAGCGGCTCACAAGGTAAGGCGTAATTTCATTTTTACCAGCAA
ACATGGCATTGCCAAAATCACAAAGTTTCAGCACATTTTTTGCTTCATTT
ACCAGCATATTGTCCGGCTTTATATCACAGTGAAGAACACCACAGTTTCT
GAGATGCT
>CL60.Contig3_All    size  422    gap  0  0%
CTGTTATCCTCTTATCTGGATCTAGTATAAAAACTTTTTCTAGAAGATCT
CTGAAATTGGCAAACATCTTCAAATCCTCGCCAGGAGAGCTTCTAACTAT
TATAGCTATATCCTTTGGCTTGATGCTAGGGATCAACCTCTTTATAGTCT
TCTTCGTGACAAGATCCTCTTCTGTTGCAAGAAAATTCAAATCGTGGTCA
AAATGTTGCTCTGTGAAACCTCCCTTTCGAATCATCTTTTTTGGAAATGG
ACCTTTTAATTCCATATGAAGCCGAAGCATGTCATTGTTTGTAACACCTG
GGAAAAGAACTTTTCCAGCATAGAGCTCAAATAAACAGCAGCCAACTGAC
CAAATATCCATTGGATGATCATAAGGCAAACCCAGAATTATCTCAGGTGC
ACGATAAAAGCGGCTCACAAGG
>CL60.Contig4_All    size  356    gap  0  0%
TGCGGTCGTCATTAAGAATGGTTACAGGAGGAAAGGAAGAAACAAGCGCC
TTCGGTGAGATGTCTTACGATAGAAACAGTAAACATTCCTCTGAAACAAC
CGCCAAGGGGCCTCCATACGAAACTTCATCTCTTTTGACTCTTCCATGCC
AAGAACTGTCCCCAAAGCTCTTAAGCCAGCATTCAGAAGATGAAGACAGA
TAAATTCCCAATGATTAGCGAGTTCAATATAAATTTAGCCAATATACAAT
ACAATCCTAACAGCATTTCTGGAGTCAGAAAATCAGCATCCTAGTTCACT
TGCCCGTGATGAATGGATGGCTCAATGCCTGCGATACTGTTATCCTCTTA
TCTGGA
>CL61.Contig1_All    size  692    gap  0  0%
GTTTGGTTTTCTTTTTTTCTGAATGTGGACGACTCTACGTTCGTGGTCTT
CTTCCATTATTCTCTTCCTTTTTTTGTGTGTGCAAATCTGAGAAGATAAA
CACAAAGCAAGCACAGATGACATGAAGCACCAACCGCTACTCAAGAAAAT
CGCCATCGAGAGATCAATGGGAGTAACACCAGCTAACTCCTTGCCAAGTG
ACATGCAAGGAGGATTTTCCAATGCTCCAATGGCTACCGATGCTGGTTTA
CCATCAGTTTCACGGCAGCTAACAAATGAGAGAACATCAGGAACAAGTAG
CAGAAGGGAGAAGGTAGGTGGTCCGCCTCCAAACATGTCAACTATTCTTG
CTCAGGTCTGGAAGGAGGATATGGATGCAGGGAATTTGCTGCTGTTGCTA
GTTGAATATTTTGGTGAAAGCATGTCATCATTCGTTCCTATGCCCGAATT
GTCTTTCTTCTTCTGATTAGTAGGAGAGACTGGACGCTATACTTGATACC
CCAGGAGGAAAATGTGTATTGTCTCAATTTGTCTGTTTAAATTGTATGAA
GATTATTTAATGGGTCCAAAATGCAAGGAGGTCTTCTTGTTTGTTTCTTT
CACGACTGTATGTAGGGGTACACTTTTCATCAACGTTGCTGCACATTGAA
AATAAAGCTATCGCCCAGTGCTCATTCCTGGATTACAGTCGT
>CL61.Contig2_All    size  2101    gap  0  0%
GCTGGAATCATTTTCACTCGTTAGTCGTTACCCGCCGGAAAAAGATCCCA
TAATCGCCGACGCCCTAACCAGAGAGTCGGAGAGAGAGAGAGAGAATCAG
GTCAGCGTTCGACAGTTCTACGCTCTTAGCCTTCTGTTTCAGCTCAAATT
TCTCGTCTGGGTTTGTCATCGCTTGGATTAATGTACGAGGAAGACGTACA
TATGTTTATACAAAATCCTTAATTTGTGAATGAAGGAGGAGTAAAGATGA
GTATAGTGCCAAAGGAGACGATAGAGGTGATTGCACAGAGCATTGGTGTA
AGTAATTTGGTTCCAGATGTATTGCCCGCCCTTGCTTCCGATGTCGAGTA
CCGCGTTCGTGAAATTATGCAGGAGGCTATCAAATGCATGCGCCATTCAA
AGAGAACGATTTTAACTGCAGACGATGTGGAGAGTGCACTTAAGTTGAGA
AATGTGGATCCTATCTATGGCTTCGCCTCTGGTGATCCATTGCGGTTTAA
GAGAGCTGCTGGGCATAGCAATTTGTTCTACATTGAAGAAAAAGATGTCG
AATTTAAAGATGTGATTGAAGCACCTCTACCAAAAGCTCCACTCGATACT
GCAGTTGTTGCTCATTGGCTAGCTATTGAAGGAGTACAACCAACAATTCC
AGAAAATGTACCAGTTGAAGCACTTGCTGTGCCTGCGGATCACAAGAAGA
ATGATTACAAAGAGGATGGAGCCCTTGTTGATATCAAATCACCTGTTAAG
CATGTGCTGTCTCGGGAGCTTCAGCTCTATTTCGACAAGGTCACAGAACT
TGCAGTAAATAAATCCGGTTCCGTAATTTTTAAACAAGCATTAATGAGCT
TGGCAACTGACTCGGGACTCCATCCATTGGTTCCTTATTTCACATGTTTC
ATTGCTGATGAGGTTGCGCGGAAATTGGATCAGTTCTCGCTTCTTTTTGC
AATGATGCGGCTTGCTCAGAGCCTTCTGCAAAATCCGCACATACACATTG
AACCTTATCTACACCAATTGATGCCGTCAGTAATTACCTGCCTTGTTGCC
AAAAGGCTGGGGAATAAGTATTCTGACAATCACTGGGAACTTAGAGACTT
CACAGCTAACCTGCTAGCTTCAATATGCAAGAGATTTGGTCAAGTTTATC
ACAATCTTCAGTCTCGTGTGACAAGGACTCTACTCCATGCTTTCTTGGAC
CCAACAAGAACATTGCCTCAGCATTATGGTGCCATTAAAGGTCTAGCAGC
CCTTGGACCCAGTGTGGTTTGTCTGCTTATACTACCCAATCTTGAGCCAT
ATTTGCAACTTCTGGAGACAGAAATGCAACATGATAAGCAAAAGAATGAG
ATGAAGCGGCATGAAGCTTGGCGTGTATACGGGGCTTTGTCATGTGCAGC
TGGTGTGTGCATGTATGATCGGATCAAGATGGTCCCAAAGGTTCTATTTC
CAATTCCACGTTTGACCTTGAAGAACAAAGCAAAAGTGCTGACAACCATG
CCAAATAAACACAAAGCAAGCACAGATGACATGAAGCACCAACCGCTACT
CAAGAAAATCGCCATCGAGAGATCAATGGGAGTAACACCAGCTAACTCCT
TGCCAAGTGACATGCAAGGAGGATTTTCCAATGCTCCAATGGCTACCGAT
GCTGGTTTACCATCAGTTTCACGGCAGCTAACAAATGAGAGAACATCAGG
AACAAGTAGCAGAAGGGAGAAGGTAGGTGGTCCGCCTCCAAACATGTCAA
CTATTCTTGCTCAGGTCTGGAAGGAGGATATGGATGCAGGGAATTTGCTG
CTGTTGCTAGTTGAATATTTTGGTGAAAGCATGTCATCATTCGTTCCTAT
GCCCGAATTGTCTTTCTTCTTCTGATTAGTAGGAGAGACTGGACGCTATA
CTTGATACCCCAGGAGGAAAATGTGTATTGTCTCAATTTGTCTGTTTAAA
TTGTATGAAGATTATTTAATGGGTCCAAAATGCAAGGAGGTCTTCTTGTT
TGTTTCTTTCACGACTGTATGTAGGGGTACACTTTTCATCAACGTTGCTG
CACATTGAAAATAAAGCTATCGCCCAGTGCTCATTCCTGGATTACAGTCG
T
>CL62.Contig1_All    size  976    gap  0  0%
GCCGAGTGATATTCGGTTTTGATTGGTTTCGGTTATTCCGGTTTGAATTG
GTTATTCCGGTTTATTCGGTTAATTCGGTTATGGTATTTGGGCCTCATTT
GGGCTTCAAAAAATAAAATTAAAACCATGAAACACCACATATATTGGGCC
TCATTTGGCCCAAAAATGCAAAAATACACAATAGGCAATAGCACATGAGG
CCCAAAAATGCAAAATTCACAATACCACACATTGGGCCTCAATTGTGATT
CAAATCCGGAAAAATATTCACAATTCACTATTCAGTAGCAAACCCACAGT
AGCAATAGCTCAAAAAATTCAGTAGCAAACCAAACAATAGCAATAGCAAA
CTAGCAAATAGCAGACTAGCAGTAGCTAATTCAAAATTAACAATTCAGTG
ATTCAAAATAAAAAAAACTGCTGTAGCTCAAAAAAAAGAAAAAATAGCAG
TAGCAAACCCAACAATGGCACATTAGCTTAATCAAGGGAGGCAGGGAGCA
AAAGTAGCTCAAATCCCAAATCACTCTCTAGTCTCGAGTCTCCACTAGAA
CATTTCAAGTACTAATAATCTAACATTAAACATTGAACTAAAGTAGCAAA
CTTCATCAGCAAATACATCCCAAAAAGACAAAAACTAGACATTGAAGTAG
TAGAATTTCAGAAGGCAGCAACAGCCAACAGTAGCAAGTGGCAGCACTTT
CTTTTTTCCTCATGCAATGCAAGCATCAATGACCTAAAAAATAAAATTAA
ACCCTTTAGAACAGTTTGTAAATGCAGATTTTGAAGAACACAATATAAAA
GTTACCTCATTATCTCATTCAAACATCAATGATAGTTGACTCGTCACTTG
AGTCCACCACAAGCTCTATTATACATATAGCAATGCAAAAAAGAAGAGAT
TAGAGTTTGAAGTTTATGCAAATAATGATGAAAATTATTGAACACTACAA
AATTACCTGGTTCCAACTTTTCAGCC
>CL62.Contig2_All    size  435    gap  0  0%
AAAAAGAAAACACAATTCACAATTCAGTGATTCAAAAAAAAAAACACAAA
GGGGCAGTAGCTCAAAAAAAGAAAAAATAGTAGTAGCAGTAGTAGTAGCT
GTAGCAGTAGCAAACCAAACATTAGCTTAATCAAAGGGAGGCAGGGAGCA
ACAGTAGCTCAAATCCCAAATCACTCTCTAGTCTCTAGTCTCCACTAGAA
CACTTCAAGTACTAATAATCTAACATTAAACATTGAACTAAAGTAGCAAA
CTTCATCAGCAAATACATCCCAAAAAGACAAAAACTAGACATTGAAGTAG
TAGAATTTCAGAAGGCAGCAACAGCCAACAGTAGCAAGTGGCAGCACTTT
CTTTTTTCCTCATGCAATGCAAGCATCAATGACCTAAAAAATAAAATTAA
ACCCTTTAGAAAAGTTTCTAAACGCAGAATTTGAA
>CL63.Contig1_All    size  316    gap  0  0%
TAAGTGGAATTTCAAATCTTGTGGTTACACTGTATGATTTAAGTTAAACC
CTGAGATTTGAAATTCCACTTACAAGAAACATTCATATAAAATCTAAATA
TGATGGAAATAAATACGTTACGCTAACCAATCCATTCTTCTTCCAAGCGA
GAGATCCACCTCATTTCCTCTGACAAATAACTGCAGTTCATACGCTCCAT
ACAATCAAGGGCAAATAGTTACTGCTACATCATGATAGCCTGAACCTTCT
CTTCTTAAACAACGCCGATTCTCTTTGAATACTACTCAGCACCCTCATTT
GAAGCTGTCTTGAGTA
>CL63.Contig2_All    size  1048    gap  0  0%
ACCGGCCAGAGTTGTTGATCAATTTCGTCCATCTTCTACTCGCGTCCTCG
CCGGCCAATGTTGTGGATCGATTTCGTCAGAGACAAGGGTTGAAGACTTG
AAGTTGCTACGTTTCTCTACTGGACCGTGATTTAGCCTTCTTCCACAATG
GGGGCTGCTATTAGTAAAGGTGCAAACGGCATTGGGACTGTTCTTGGAAA
TGCCTTCGTAGCTCCAATCAAAAGTGTTTTTGGTGGATCTTGCGAGGGTG
TTTGTTCAACGTGGGATATTGTTTGTTTCATCGAGCATCTGTGTGTGACT
AATCTGTTGAAATATTTTGCCATGTTGGGGGTTTGCTTCATAATTTTGTT
GTTTTTCTATCTCATGTTCGAGGTGGGAATCTGCCGATGCATTGCGAGGA
GCATTTGCAAGATGTGTTGGGCTGTGTGTGAGACATACTGGTTTTTATTT
GAAGACATCACCTGTTTTGTTTGGCACAAGTTAAAGAACACCAAACGGGT
TAACCGTCGGCGTCGGCATAGGCGCCACTTTCGCGATGTTGAGTTAGGGT
GTTCTTCAGATGAAGAAAGTGTGTCCTTAGAGGTTGATCAAGGTTTCAAT
ACAAGGAAGTTGAGTACAAAAAGGAAGAATAGGGTGGAGAGCTCAATGTA
CCCTTTAAGGAAGACTAGGTATGGCAATCACAGTCACCACAAGCACCCTC
GTCGTGTAAGGTTGAAAACTGGAGAAGCGTATGGTCATTTCAAGGGCAAC
AGATCTCAGAGATTGAAGTACTCAAGACAGCTTCAAATGAGGAAGCTGAG
TAGCAATCGAAGAGAATCGGCGTTGCTTAAGAAGAGAAGGTTCAGGTGAT
CATCATTTAGCAGTAACTATTTGTCAACAGAGCGTAACGTATTTAGTTCG
ATCATAGTATGTAGATTTTTATGAATGTTTCTTGTAAGTGAATCAAATCT
CAGGGTATAATTTCAATCATACATTGTAACCAAGAGATTATTTCTTATGT
AGAATGTATATGGACGTTTTCTAGTAAAAACCAAATTGGGAACCTTTG
>CL63.Contig3_All    size  207    gap  0  0%
GTTGATCAAGGTTTCAATACAAGGGAGTTACGTACAAAAAGAAAGGATAC
AGTGGAGAGCTCATTCTACCCTTTAAGGAAGAATAGGTCTGTCAATCACA
GTCACCACAAGCGCCCTCGTCTTGTAAGGATGAAGACCGGAGAAGTGTAT
GTTCATGTCAAGGGCAACAGATCTCAAAGATTAAAGTACTCAAGACAGCT
TCAAATG
>CL64.Contig1_All    size  250    gap  0  0%
TGCTGGGGTGGTGCACATACTTGGGAACACAGTGGTGAGAGCAAGCAGGG
ATTCTAAAATTTATAAGAAAATAGCCATTGATTATATTTATGCATTTCTT
AGGAAGATTTGCAGGGAAAATAGTGTCATCTTCAATGTTCCTCATGAAAG
CCTCTTGAACGTTGGGCAGATATTCTATGTGTAAAAAAAAGGTTCTTTTG
TGAATGAGATCAGTGAGAAATATAAGGGCATCATGTTTGTCAATTGGGCA
>CL64.Contig2_All    size  1363    gap  0  0%
CTCGTGTAATTCTTATTTTAGTACGAAATTGTATCACTTTGAAGAATTGG
GTTTGGATCCTTCTTCTTCGATTTTTTGGTTCCTTGAAAAGACCTTTGAT
GGGCGCAGCTCTAGTTTGACTTGCGTTTGGAATTGTATTGAGAATTCAAT
TTGGAGAACTGTGTGTAGATTGTCTATTTGAAGGATTTTGGTGAAAGGGG
TGGTGGAATCAGTTTTTGAATTTGCATGGCCACTGGATTGGAAATTGAAG
ATGAGACTGAAAACAAAGGGAGCATGTGGGTTTTGGAGCAGAAGCTTGAC
CAGCCCATGGATGAAGAAGCTGGGAGACTCAGAAATATGTATAGAGAAAA
AAAGTTCTCTGCGTTACTGCTTCTGCGACTTGCATTTCAGAGTCTTGGAG
TGGTCTATGGGGACCTAGGAACATCTCCCTTGTATGTGTTCTACAATACT
TTCCCTCATGGAGTTCAAGATCCAGAGGATGTCATTGGGGCTCTTTCGTT
GATCATATACTCCCTTACTCTTATACCTCTACTGAAGTATGTTTTTATTG
TGTGCAAGGCGAATGACAATGGTCAAGGTGGAACTTTCGCTCTTTATTCA
CTACTCTGTCGACATGCAAAAATAAATACGATTCCTAACCAACACCGCAC
TGATGAGGATCTGACAACATATAGTCGTAACGCAGTCCATGAGCATTCAT
ATGCTGCGAAAACCAAGAGATGGTTGGAGAAATATGCTTCGAGAAAGCAT
GTTCTTCTTGTGCTTGTCCTCGTTGGCACTTGCATGGTGATCGGCGATGG
AATTCTCACTCCAGCTATATCAGTTCTGTCAGCTACTGGAGGAATCAAGG
TAGACCACCCCAAGATGAGTAATGATATAGTTGTGCTGGTCGCTGTTGTC
ATTTTGGTGTTCTTGTTTAGCCTGCAACACTATGGTACCGATAAAGTAGG
GTGGCTCTTTGCTCCGATTGTGCTACTTTGGTTTCTTGTAATCGGTGGTA
TTGGCATGTTCAACATTTGGAAATATGATAGCAGTGTTCTGAGGGCGTTT
TCACCGGTGTATATAGTTCATTATTTCCGAAGGGGACGAAGGGATGCCTG
GACCTCCCTCGGAGGGATCATGCTTAGTATCACAGGGACAGAGGCTCTTT
TTGCTGACTTGGCCCAATTTCCAGTTTCTGCTATACAGCTTGCTTTCACA
GTAGTTGTGTTTCCATGCCTGCTTTTAGCCTATTGTGGGCAAGCTGCCTA
CCTTGTCGAACACAAGGATCATGTAATTGATGCATTCTATCATTCTATTC
CAGATAGGATATACTGGCCAGTTTTTCTCGTTGCAACTTTAGCTGCTATT
GTTGCAAGTCAAG
>CL64.Contig3_All    size  2615    gap  0  0%
TTTTCGTCCTTGTATCATAATTGCGGGGGCCTGTAAACTGCAAATTATTT
TTTCTATTTTATGATTTTGTGGAATATTTAGATTTCTTCCTTGAAAGGTT
TAGATTATGCTTTAGGTTGACGGGAGAATTTGGTTGTGGAAATAATCTTT
GGTTTAGGATTTCTGGGAGAGCGGGTGGTAAAATTGGGTGGAATCAGTTT
GGAGGTTTGAATGGCTAGTAGAGGGGAAACTGAAGATGATGAAACAGAAA
ATAGAGGGAGCATGTGGGTTTTGGAACAGAAGCTTGATCCGTCCATGGAT
GAAGAGGCAGGACGACTCAAGAATGTGTACAGACAAAAGAAATTCTCGGC
ATTATTGCTTCTTCGACTTTCATTTCAGAGTCTTGGCGTGGTCTATGGAG
ATTTGGGCACATCTCCGTTGTATGTGTTCTACAACACTTTTCCTCATGGA
ATTGGTGATCCAGAGGATGTCATTGGAGCCCTATCTTTGATTATATACTC
CCTCACTCTTATACCGCTGCTCAAATATGTTTTTATAGTGTGCAAGGCGA
ATGACAACGGTCAAGGTGGAACTTTTGCCCTTTATTCACTACTTTGTCGA
CATGCAAAAGTTAAAATAATCCCCAACCAACACCGGACAGATGAGGAGCT
GACAACATATAGCCGCAGAACATTCCAAGAGCATTCCTTTGCTGCTAAAA
CAAAGAGATGGTTGGAGAAATATGCATCCAGAAAGAACTCCCTTCTTATA
ATTGTCCTTGTTGGCACTTGCATGCTGATTGGGGACGGAATTCTAACTCC
TGCTATATCAGTTCTTTCGGCTGCTGGAGGAATCAAGGTTGACCACCCCA
ACGTGAGTAATGATATAGTTGTGATTGTGGCTGTTGTCATTCTAGTTGGT
GTGTTTAGCATGCAACACTACGGCACCGATAAAGTAGGGTGGCTTTTTGC
TCCAATTGTGCTGCTTTGGTTTCTCTTAATTGGAGGTATCGGCATATATA
ATGTTTGGAAATATGACAACAGTGTCCTCAAAGCCTTTTCACCTGTGTAC
ATTTATCGGTACTTTAGAAGGGGAGGGAAAGATGCTTGGATCTCCCTTGG
GGGGATTATGCTTAGTATCACAGGGACGGAGGCACTTTTCGCTGACCTAG
CCCATTTTCCAGTTTCAGCTATTCAACTTGCTTTCACAGTTGTTGTGTTT
CCTTGCCTTCTGTCAGCCTATTCTGGACAAGCTGCTTACCTCATGAAAAA
CCAGGACCATGTAGTTGATGCATTCTATCGTTCTATTCCAGATTCTATTT
ACTGGCCAGTTTTCATTGTTGCAACACTAGCTGCTATTGTTGCAAGTCAA
GCCACAATCTCTGCTACCTTTTCAATAATCAAGCAGGCACTTGCTCTTGG
ATGTTTCCCTAGAGTCAAGGTTGTGCACACATCAAAGAAATTCCTTGGGC
AGATATATAGTCCAGATATTAATTGGATCCTCATGATTCTATGCATTGCA
GTGACTGCCGGATTCAAAAATCAAAGCCAAATTGGGAATGCTTATGGTAC
AGCCGTTGTGATTGTGATGCTTGCTACTACTCTGCTTATGACTCTAGTCA
TGTTGCTTGTATGGCACTGCCACTGGATCGTCGTCCTCATCTTCACCACC
TTCTCTCTCCTGGTTGAGAGTACCTATTTCTCCGCTGTACTCTTCAAGAT
CAACCAGGGCGGGTGGGTCCCGCTTGTGATTGCCGGCACTTGCCTCATCA
TTATGTATGTCTGGCACTACGGCACCGTCAAGCGCTATGAATTTGAGATG
CACAGCAAGGTCTCTATGGCATGGATCCTCGGGCTGGGCCCCAATCTGGG
CCTGGTCCGTGTACCCGGTGTCGGGCTCGTCTACACCGAGCTTGCAAGTG
GTGTCCCGCACATCTTCTCCCACTTCATCACAAACCTCCCAGCCATCCAC
TCCGTTGTTGTATTCGTGTGCGTGAAGTACCTTCCAGTGTACACAGTTCC
AGAAGAGGAGCGATTCCTCATGAAAAGGATCGGGCCTAAAAGTTTTCACA
TGTTCCGGTGCGTTGCTAGATACGGTTATAAGGACCTCCACAAGAAAGAT
GACGAGTTTGAGAAGAAGCTATTCAACAACCTCTTTATGTATGTCCGGCT
CGAGTCAATGATGGAAGGGTGCTCAGACTCAGACGAGTACAGCTTGTGTG
GGGGCCACCAAACAACTGAGCAGTCGAGAGGCTTGATGTCAAGGGATAAT
AACATCAACTCGGCAGACCCCACAGTTTCGTCAGTGGATTCGATAGTGCA
GGTAATTTCTCCGAATCACAGTACTGTCGTGTCGTCGGACCGGGTAAGTA
ACCAAACGGAGGTGGATGAGTTAGAGTTCTTGACCAAGTGTAGGGATGCT
GGGGTGGTGCACATACTTGGCAATACAGTGGTAAGAGCAAGGAGAGAGTC
CAAGATCTTTAAGAGAGTGGCTATTAATTATATATATGCTTTTCTAAGGA
AAATATGCAGGGAGAACAGTGTGATCTTCAATCTCCCTCAGGAAAGCCTC
TTGAACGTGGGTCAGATATTCACTGTCTGAACATGCTTGAAAATTTGACG
AATAAGAATGAACTT
>CL64.Contig4_All    size  687    gap  0  0%
TGTGCACACATCAAAGAAATTCCTCGGGCAGATATACATACCAGATATTA
ATTGGATCCTTATGATTCTTTGCATTGCCGTGACTGCTGGATTTAAAAAT
CAAACCCAAATTGGCAACGCATATGGGACGGCAGTTGTGATAGTTATGCT
GGTGACCACATTGCTCATGACTCTAATTATGTTACTCGTATGGCATTGTC
ATTGGATCATTGTCGTTATCTTCACCGGCTTATCTCTGATAGTGGAATGC
ACTTACTTCTCGGCTGTACTCTTCAAGATTGATCAGGGTGGGTGGGTCCC
ACTCGTGATCGCAGCAGCCTTTCTTATCATAATGTATTTCTGGCATTACG
GTACATTGAGGCGATATGAGTTTGAGATGCATAGCAAGGTCTCGATGGCG
TGGATCCTTGGACTAGGACCCAGTTTAGGGTTGGTCCGCGTCCCTGGGAT
AGGTCTTGTGTACACTGAGCTGGCAAGTGGTGTTCCACATATCTTCTCTC
ACTTCATTACAAACTTACCTGCCATCCATTCGGTTGTCGTGTTCGTGTGC
GTGAAATTCCTTCCAGTGTATACGGTTCCAGAAGAGGAGAGATTCCTCGT
AAAACGGATTGGCCCCAAGAATTTTCACATGTTTCGGTGCGTCGCAAGAT
ATGGTTATAAAGACCACAAGAAAGATGACGAGTTTGA
>CL65.Contig1_All    size  1354    gap  0  0%
GTAATACCGTAGTAGGTTGTCATCAGAACGAAAATTGATTGTTCATTCTT
CCTGCCAATTTAGAGAAATTCTGCTTCCGTTCTTCTTGCTTCATCTCGAA
AAACCAAAGCTCTCTTTTTCTTGGAGAAGAAATGGAGGACAGCCACCATA
TTATCCAGATGCCAAGGGTGAAACTGGGTTCACAAGGGCTTGAGGTTTCT
AGGTTAGGCTTCGGATGCGCTGGACTTTCTGGATACTACAATCAGCCTCT
CTCACACGAGGTTGGATGTTCAGTTATAAAGGAAGCTTTTAGAAACGGTA
TTACCTTCTTTGATACCTCCGATTTTTATGGGGAAAGTCATGACAATGAG
ATACTTCTCAGCAAGGCTCTGAGGGAGCTTCCTCGAGCAAAGGTTCAGTT
AGCTACAAAGTTTGGGCTTAAAACCTCAGAAGGTGGTAAATTTGTGGTAA
AGGGTGACCCTGAATACGTAAGGCAGTGCTGTGAAGCTAGTCTTAAACGA
CTTGAAATTGATTTCATTGATCTCTATTACCAGCACCGTGTGGATGCTAC
GGTGCCAATAGAGGACACTATGGGAGAGCTAAAAAAGCTTGTGGAAGAGG
GAAAGATAAAGTACATCGGGTTATCTGAAGCTAGTGCAGACACAGTGAGG
AGAGCCCATAAAGTTCATCCCATAACCGCTATTCAAGTGGAATATTCGCT
ATGGACTCGTGACATTGAGGAGGATATAATCCCAGTTTGCCGAGAGCTGG
GTATTGGAATAGTGGCTTATAGCCCTCTTGGCCGCGGCTTCTTCGGGGGG
AAGGGAGTTGTTGAGGCTCTGCCCAACAATACTATATTGCCTGGCTTTCC
AAGATTTGCCGGACAGAATCTAGAGAAGAACAAACAATTATATGACCGTC
TAGCCTACCTTGCTGCAAAGAAAAATTGCACCCCTCCGCAACTGGCGTTG
GCGTGGCTTCTCGACCATGAAGACGATATCGTTCCAATCCCAGGGACAAC
CAAGGTTAAGAACCTTCATAATAACCTAGGAGCTTTGTCAGTGAAGCTAA
CTGCAGAAGATTTGAAAGAAATTTCTGATGCAGTTCCTATTGATGTAGTG
GCGGGTGAAAAAGAACCGGACGTCATTCAACAATACTCTCGGGAGTTCAC
AAACACCCCAGAAAAATCTTAAGTGAAGCTGCTGATCAATGGACTTATTT
TGGATCTTGTATTTATGTACCATCTTATGGCTTTTGTTTTTGGACATGAT
ACTTATTGCTTATAATTTATAGAGCTACTATAAAAGAATGACAGACTGCT
GTTTGAATAATGTATTCATATCTTCGTGTGAGTTTTTCAACTTCTTCTTG
GAAC
>CL65.Contig2_All    size  1150    gap  0  0%
GTAATACCGTAGTAGGTTGTCATCAGAACGAAAATTGATTGTTCATTCTT
CCTGCCAATTTAGAGAAATTCTGCTTCCGTTCTTCTTGCTTCATCTCGAA
AAACCAAAGCTCTCTTTTTCTTGGAGAAGAAATGGAGGACAGCCACCATA
TTATCCAGATGCCAAGGGTGAAACTGGGTTCACAAGGGCTTGAGGTTTCT
AGGTTAGGCTTCGGATGCGCTGGACTTTCTGGATACTACAATCAGCCTCT
CTCACACGAGGTTGGATGTTCAGTTATAAAGGAAGCTTTTAGAAACGGTA
TTACCTTCTTCGATACCTCCGACATTTATGGGGAAAATCATCACAACGAG
ATACTTCTCAGCAAGATGGGAGAGCTGAAAAAGCTTGTGGTAGAGGGAAA
GATAAAGTACATCGGGTTATCTGAAGCTAGTGCAGACACAGTGAGGAGAG
CCCATAAAGTTCATCCCATAACCGCTATTCAAGTGGAATATTCGCTATGG
ACTCGTGACATTGAGGAGGATATAATCCCAGTTTGCCGAGAGCTGGGTAT
TGGAATAGTGGCTTATAGCCCTCTTGGCCGCGGCTTCTTCGGGGGGAAGG
GAGTTGTTGAGGCTCTGCCCAACAATACTATATTGCCTGGCTTTCCAAGA
TTTGCCGGACAGAATCTAGAGAAGAACAAACAATTATATGACCGTCTAGC
CTACCTTGCTGCAAAGAAAAATTGCACCCCTCCGCAACTGGCGTTGGCGT
GGCTTCTCGACCATGAAGACGATATCGTTCCAATCCCAGGGACAACCAAG
GTTAAGAACCTTCATAATAACCTAGGAGCTTTGTCAGTGAAGCTAACTGC
AGAAGATTTGAAAGAAATTTCTGATGCAGTTCCTATTGATGTAGTGGCGG
GTGAAAAAGAACCGGACGTCATTCAACAATACTCTCGGGAGTTCACAAAC
ACCCCAGAAAAATCTTAAGTGAAGCTGCTGATCAATGGACTTATTTTGGA
TCTTGTATTTATGTACCATCTTATGGCTTTTGTTTTTGGACATGATACTT
ATTGCTTATAATTTATAGAGCTACTATAAAAGAATGACAGACTGCTGTTT
GAATAATGTATTCATATCTTCGTGTGAGTTTTTCAACTTCTTCTTGGAAC
>CL65.Contig3_All    size  268    gap  0  0%
GGGTATTGGAATAGTGGCTTATAGTCCTCTTGGCCGTGGCTTCTTTGGTG
GGAAGGCAGTTATTGAGGCTCTGCCCGACAATACTATACTGCCTGGCTTT
CCAAGATTTACCGGAGAGAATCTAGAAAAGAACAAACAACTATATGACCG
TGTAGCCAACCTTGCTGCAAAGAAAAACTGCACCCCTCCGCAACTGGCAT
TGACGTGGCTTCTCCACCAAGAAGACGATATCATTCCAATCCCTGGGACA
ACCAAGGTTAAGAACCTT
>CL66.Contig1_All    size  204    gap  0  0%
GTTGAACTTGTTGGTTTCTGTTACGATCAAGGTGAACAAATGCTGGTTTA
TGAGTACATTCCCAATGGTACTTTAAATGAAAACCTTGCAGGGAAGGAGA
GAAAGAAATTGGATTGGATGAGGAGGCTCAGTGTGGCACTTGATTCAGCG
AGAGGTCTAGCATATTTGCATGAGCTTGCCAACCCTCCTATCATACACAG
GGAC
>CL66.Contig2_All    size  425    gap  0  0%
TGCGTCATGTAATATTCAGGATCCATGTATCCCATTGTTCCCTTGACTTG
AGTGCTGATATAACTCTTCCCTGTATCACTGATAAGCTTGGATAATCCAA
AATCGGCAACTTTTGCACTTAAGTTTTCATCTAGGAGAATATTTGAGGAT
TTGACATCCCTGTGTATTATGGGAGGGTTTGCAAGCTCATGCAAATATGA
CAGACCTCTGGCTGAATCAAGGGCTACTATAAGTCTTCTCATCCAGTCCA
TCCGAATTCCTGATTTTCCTGAAAGGCTTTCATTTAGAGTACCGTTAGGA
ATATACTCATAGATCAGCATTTGTTCCCCTTCATCGTAACAGAAACCCAC
GAGGCCAACAACATTCTTGTGATGAATCCTTGATAGAAGCTCAATCTCAT
TTTTGAACTCATTAGCACCTTGCAG
>CL67.Contig1_All    size  336    gap  0  0%
GAGAGGTTTTAAAGAACAAGTATATGGTTCGTCTGATAACAGGGTACCTT
CCCAGTGTGGTACTGATGTTATTTCTGTATGCTGTTCCCCCAACAATGAT
GATGTTTTCGACAATTGAGGGGCCTATCTCTCGTTCTCGCAGGAAAAAGA
GTGCATGCTCCAAAGTTTTATATTTTTTAATCTGGAATGTCTTCTTTGTC
AACGTTTCGTCAGCAAAAATAATAGAACGATTGGCTACGGTTTCTACTCC
AACAAACATTCCTACACAACTTGCCGCAACAGTACCGGGACAGGCAACCT
TCTTTATGACTTATGTTTTGACATCAGGATGGGCGA
>CL67.Contig2_All    size  3077    gap  0  0%
GATTCGACTTTACAATTGACAAGAATGATCATACCTGATTGGGTGATCAT
GAACAGAGAAGAGGAAACTGGGATTCTTCAGCAATTCTTTCGTGTAAACG
GGAAGATTGGAGGGGAATGGGATATGGCAGTTGCGAGCGGGAGAGTGATT
TCTCCCTTTTACCTTTGGCAGTTATTCTTGTCATGGTTAAGAGGAGGAGC
ATAAAAATTTTCTTGGGATATATTGCGAATTGCTTTTGTGACACCGCTTC
AAAAAAAATGTTCACCAAAAAGTGGAAACCACTTTCTATATTTAGATTTA
TAGATGTTCCAAAAGGGAAAACCCAGATAAAATGATAGAAAACCAGAGAT
CCATCATCTATGTATGCAATGTCAAACTCTGTATTTCAGTCAACAGGTCC
TTCAGGAGCTATCTTCTGTACAAAAGCTTCAAATGATTATTGGCAACCCT
TTTCCCACACAAAAATGCATGTGTACAATTTGCATGTAAAATTTCTCATA
TGTACACCACAGTAAATCTCACCTTTTTTCTTCCTTATCATTATTTCCTT
GTCACTTGCCAAAATAAAACCTTCCATCTACTACTTCTTCGGTTCTTCTA
TCTCCATACTGGAAGGACCCCATGATTCGTTTCCTTGAATGGGTTTGCTT
CCTGGATTCGAGTTTTCTGGGACGCAAATGCTAACATCATCCCCATCGTT
GCAGGGGGTTAGGATCACAGATTTCGGCAAGTCATTGGAAGTTGATGCAA
ACTGACAATAAGCTGAAGGCAATTGCTTATGAATCACCTCCATACTCCCA
CATTGTTCATCTTTCCGATCCATGTCAATAAGAACCTGTGCAGCATTATC
CTTGAATACTGGATGAAACCTCTGCCTGCAATACTCGTTGAAGAGGAGAG
TAAAAATAACCAGTGGAATGGTGAAGGCTGCTGCAACTGGGGATCTTTTC
AGTCCGAAGACACCAATAGCTAGTACTTGTGTCAGCACCAACGAAAAGAT
TGTGGTGTTATGCATCATGGGCCAAAACTGGCCCCCACTTTGATATTTCA
TGACATAAACATTCAGAATCTGATTACGGTACACAAGACTTGCAAGGAAA
AAGTAAACCAGCAAGAAGGGCAATATTAAAGGCGCCATCAGAGAATAGGT
GAAGCCAAGGAATCCAAACAGGAGAACTCTTGGAATTTCCGTATGGTAAG
GGAAAGATAAAGTGCCATTAGACGGTTCATCCTTTTTTCTGAGAATGTAC
TTATACAAAAAGTTGCAGACAAGACCGTATGGTTGCATGATTTCAGAGGC
CAAACTCGCCCATCCTGATGTCATAACGTATGTCATGAAGAAGGTTGCCT
GTCTCGGTACTGCTGCGGCAAGTTGTTCAGTCATATCTTTGGGACGAGAA
ACTATATCCAATCGTTCTATAATATTCGCTGACAAAACATATACAAAGAA
GACATTCCAGATTAAGAAATACAAGACTTTGCAGCATGCACTCTTTTTCC
TGCCACTGCGAGAGATAGGCCCCTCAATTGTTGAAAACAGCATCATTGTT
GGGGGAACAGCAAGCAGAAACAACAGTAGTACTGCACTGGGAAGGTACCC
CGTGATCACACGGGCCATAAACTTGTTCCTTAAAACTTCTCTCAGAAATG
GGAATCTTTTCTGCAGTTGCTCTAGGATAAGGAGACCTTGTACGAAAGTC
ACAGGAAGGATGAACAAAATCATGAAACCAATAGAGGCGAGAAGAATTGC
TATCCTACGAACCCAAAGTTGTCGATATGGAATACTAAGGGTTTTCCAAT
AGACATCATGTGGTTCTGGAGCCAAGTCTGTGACCCATGACATAGGATTT
GCAGATTGAAGAACCTGTGAAGCAACCAAAGCTGCATAGCGAGTCTTGAA
GAAAACCAAAGCAGCTACACACTCCTTATCTCTTAAGTCTGGATCAGCAA
CGTCATTTTGATTCCTGACACTTTCTGGTTCACCGAAAAGAGCCTTGAAA
GAATGTGCACTTCCACCACAAAGACCACAGTTTTTCAAATATGTCCCAAA
CTGCTCAGTTGAAGTGCACTTGATCATCTTTGATGCATCATTCATCAGTT
TTTGAACTGTACCGGACCGATAAATCATTTGGTGTGACAGATAACTAGAA
GCATGATAACTTGTGAAGAAATTTCTCACTGAATCATTGCTTGATTCTTC
TGGAGACGATGGGATAGCACGGACAATAATTGTGAAGTAACTTGGGTTCA
GAGAAGATCCAACAACATGCTCCAACCGCAACTTTGCAATGTTTTTGTAC
TCAAAGTAAAGAAGGACACAGGCAGAGCAGGATATGATATACAATGCGAG
GCAATGGACCCCAAGCCATTTGGACCCTTCTCTGATATTCCCAGTTGTGA
ACACATCCAATGTCACTGAAGGGATATGCCGATGCTTCATCTCTTTGCCA
AAATAATTCAACGGAAGCACAAGAGGAATACAAATCAGGGCAGCAATGGA
GAAGATTCGTCTACTGAAAACAACAATTCTGAGGAAAGCCACTGCATCCA
AGCCCCCACAAGCCAATATTTCTTCTTCAGATGCTTTCCAGGCCTTTAAT
AACCATTTTGGGGAAGGAACAAATCTGTCAAAGGAGAAATGATGTCGCCC
ATTTGACCGCAACTGAGCAAGCCTTTGTCCAAAGTACACACTTGCATTGC
TTGGTTGTTTCCTCAACACCGAATACAGTGAGAAAAACACCAGACACACG
CCTATATTGATACCAGCAGAAGTTAAGAGACCAGCGATATCCATCTCCGT
CAGATGTATCAGCAACCTCCAGGTGTGTGATTGACCATAAGAGTATTAGG
AGTACACCATGCTGCTGAGCATGTGAATGATAGAAATACCCGAACTACAA
GAATAAATGTTTCTGGGCACTGGTTTATGAGCTGTGTCAATGGAAGAATT
AGGTATACAGAATGCTCAATGATCAGAATATGGTAAGCGTTAAGGAAAGA
TTAAACGATGATTACACGAGACTTAATTCTGTGGCTTCGCTTCGAGTTCA
CACAAGTAGAGAGAGAGAGAGAGAGAG
>CL67.Contig3_All    size  299    gap  0  0%
TGCTGGTTTACTTTTTCCTTGCAAGTCTAGTATACCGTAATCAGATTCTG
AATGTGTATGTCACGAAATATCAAAGCGGGGGCCAATTTTGGCCTATAAT
GCATAACACCACAATCTTTTCTTTGGTGCTGACACAAGTAATCGCCGCTG
GTGTTTTCGTACTGAAACGATCGACAGTTGCAACAGCCTTCTCCATTCCA
CTGATAATTTGTACTCTCCTCTTCAATGAGTATTGCAGACAGAGGTTTCA
TCCAGTATTCAAGGACAACGCCGCCCAGGTTCTTATGGAGATGGATCAC
>CL68.Contig1_All    size  399    gap  0  0%
GTCTGAACTTATGTCAACAAACTTGATTGCTCCATATTGCTTGTCCCTCT
CTCTTAACATGTTGACCTCACGCATGCAAAGTGGGCATTCTCCATCATAT
AGCATTTTAACTTTCCAATTATCTGGTGATTTCCCTTCCTCATCCTTCCT
GGAAACAACAGGATCCACAGTGGCTTCATGTATCGCGCGAATTGGGTACT
TAAGTCCTAGAGAGAGAGTACCAGATGGGGCATGGGCGTGTGACATGGGT
ACATGGGAAGGATGTGAAGCAGGAGGAGGGGCATGGAACCGGGTTGTGAG
ATAAATGGGGATAGGAGATAGAGACGAGTTTGCTTTTCTTCCAATTGAAA
CGGCACCTCTAATTGCCGCCATTCTCATTCTCTCTCTCTCTCTCTCTCT
>CL68.Contig2_All    size  758    gap  0  0%
CAACTGACTTATCTCCCTCTAGACTTTCTTTAGTCCCCCTCTTCTTCTTC
CTTCTTCTCTCTCTCGTTTTTTTTTTTTTATATTATAAATAAACTAATTA
CTTGTTTTAATTCGGGGTTATGTAATATTGTCATTCGTAACTAAATATTT
AATATTTTCCTTATTGTGATATTGTGTCATTTCTTCTACATGACCGTTAT
CTCCTCACATTGACCAGCTCGTTCCACAAGGCCTCCATCTGAGTGCGAGC
CTTGTCCCGCTCGGCATCCTCAGCTTTCATGCTGCTATAATTAGCATACA
GTTCTGCAGCACAGGTCGTTTTTGTAGTCAAGGCCTTGATTCTCCTTTGC
ATTGTACTCATCCGAACTTATGTCAACAAACTTGATTGCTCCATATTGCT
TGTCCCTCTCTCTTAACATGTTGACCTCACGCATGCAAAGTGGGCATTCT
CCATCATATAGCATTTTAACTTTCCAATTATCTGGTGATTTCCCTTCCTC
ATCCTTCCTGGAAACAACAGGATCCACAGTGGCTTCATGTATCGCGCGAA
TTGGGTACTTAAGTCCTAGAGAGAGAGTACCAGATGGGGCATGGGCGTGT
GACATGGGTACATGGGAAGGATGTGAAGCAGGAGGAGGGGCATGGAACCG
GGTTGTGAGATAAATGGGGATAGGAGATAGAGACGAGTTTGCTTTTCTTC
CAATTGAAACGGCACCTCTAATTGCCGCCATTCTCATTCTCTCTCTCTCT
CTCTCTCT
>CL69.Contig1_All    size  462    gap  0  0%
AAGTCTGATACCTCTGATCTCTAATAAAAGCTCAATTCCCGAAGTTAGAG
CAACCGTGTCAAATGTTGATGACCTTGTCCCTGCTGAAACTTTTCGAGTG
TGGATCATTGGGCCTCCAGTGGAAGTTTTGGTGGCGCATTTCAAAACCAA
AGGGCTTTTTAAGGATAATGTAATCAAAATCCCAATAGCCCTATTTCAAT
TGGGTTTTGGGCTCTGGTCGATTTCTGGCAACCGTTCCTCTAAGACAAGT
TTTTCAAATTCGGGGCATACAGTTTGAGTTTTTATTGAACACCGAGCCTT
TTAACACGAAAGAGCACATATTGATTGGAGTGTTTGCTTACATTGGCCTT
ATGCGACCAAACATGCTTCAATCGGTGTCCATTGACGTAGCGTATTTTCA
CAATGTCATTTATTGGAAAGTGGCGTTCATGACAACTTTGACATCTTTTG
ACAAAGTTGTCA
>CL70.Contig1_All    size  1767    gap  0  0%
ATTCGAGATAAGGATGAGCAGTTCAAAATCACACAATATACAGATGAAGA
TGCAGTATACCATTCAAGATTCAACAATCGCCGGTGAGAAAACCCAGCTA
ATCAAATTCCAAAAGTGGTGAGTTTTTCTCTGCGCTATCTACCATCTGTA
ACCATGTTTTCCGCAGTTCATTCTTTAAGCCTGTTCCCAATCAAGAAGAT
TGCTGAACATTCAAAACCCACCAACAGAAATCAACTATATCTCAGACCCA
TTTCGTCTCTTTCACTCTCTAGTAGAATAAACACATCTGGGTCCAACTCA
GATACTGATTTACCTCTAGAAACCTTGAAGGAATCAACAGAGAGTACCTT
AAATCAAGATTCTTCAAGATTATCAATGTTGTCCCGAGAAATTACTGTTT
CTGGTAGTGAGGCTGTGAATTCTCGAGTAGAAGCGGTGTTTGATCTTCTA
AGGACATATAAACTTATCGATTCTCAAATTGCCAAGCTTCTGAGTACAAA
TCAATCAGTGATTTTGGCGGTGCCAGAGAAAGAACTTTTGCCCAAGCTGG
AGTTTTTTAAGTCTATTGGGGTTTCAGGAACGGTCCTTACAAGATTAATT
TTTATTGATCCAAAACTATTGACTAGAAGCTTAGAGAATCGAATCGTACC
TAACTATAATTTCTTGAAGAGTATACTTAAATCAGATAAGAAGGTCGTTT
CTGTCATGTATAGAGCACGGGCACCACGGATTTTCTCAGTACCTTATACG
GAAAATCTTGTTCCTAATATCGCTTTATTAAGGGAAGTTGGAGTGTCCGA
ATCACAGATTCCACATTTATTGGCATATTACCCTGATGCTGTTACCCAGA
AGCATAGGCAGTTGGAGGAAGTAGTTAACGAGGTTAAGGAAATGGGATTT
GATCCGTCGACATGGGCTTTTCTGACAGCGTTGTATGCTCTTTCAGGGAA
AAGGAAAAGATCCCTTTGGAACCGGTGCTATGCAGCATATACGAAGTGGG
GTTGGTCTAAGGATGATATTCGCTCGGCATACTTAAAGGATCCAAATTGT
ATGCTAATGTCTGAGAAGAAGATTGCAAAGTTAATAGACTTCTTAGTGAA
CAAGATGGGGTGGTGTCCAAATGACCTTGCCAGATACCCTTTGCTTTTGA
AGTTTAGCGTGGAAAACAGGACTATCCCACGATTTGCGGTTATGAAAGTT
TTGTTGTCGAAGGGCTTGGTGGTGAAAGATTTCAGCTGGAATTCAATACA
TGGATACTCCGGGGAGACTTTCTTGGAGAGGTTTGTGACTAAATATGAGA
AGTTCGTTCCTGAACTAATGAGCGTGTATCTTGGAGAGGTGGATATTTGG
GAGTCAGAAACTGGAAAAGTGGATAGCGGTATAGGTTTGGAAGGAGATAA
CAACTAACTAGGTTCAAACTTGAATGCCGAAACTTTGAGTATTTTGCACA
CTGTGTCTTGGGCCTACTCTCCATTAGCCTCTGATTTAAGGCTCGTGTAG
CAACTTTAGAGAATCCAAGTTTTTGCTTTTCTGTCATCTGTTTGAAAGCC
TTTAATTTGAACATACTTCTTCGAGAGCCGGTGAGTTGAACTCATCACTG
ATTTCAGTATGGTTAGCTTAAAGGTTTTAAAGTGTATATGAGGATTCAAT
TTCCTTGCGTGCTTGTTTTTGCTTCAATTTTTGGCGATTCATTCAACTAT
AAAATTTTGTGTGGTAGCATCGTCCCCCAGAAATTTGTCCCAAAGAAAGC
ATTTTGATAGTTGTCTG
>CL70.Contig2_All    size  383    gap  0  0%
TGACCTTGCCAGATACCCTTTGCTTTTGAAGTTTAGTGTGGAAAACAGGA
TTATCCCACGATCTGCAGTTATGAAAGTTTTGTTTTCTAAGGGCTTGGTG
ACGGAAGATATCGGCTGGTATACAGTACATCAAAGATCTGAGGAGACTTT
CTTGGAGAGGTATGTGACTAAATATGAGAAGGAAGTTCCTGAATTAATGA
GCGTGTATCTTGGAGAGGTGGATATTTGGGAGTCAGAAACTGGAAAAGTG
GATAGCTGTATAGGTTTGGATGGAGATAACAACTAACCAGGTCCAAGCTT
GAATGCCTAAATTTTCAGTATTTTGCGCGCTGTCTTGGGCCTACTCACCA
TTAGCCTCTAATTTAAGGCTCATGTAGCAACTC
>CL71.Contig1_All    size  1798    gap  0  0%
CAGAGTTTTTTAGCTCAGACACCTGTCGAACATCAGATGTGGAGTATTAT
GCAAGTAAATCTTCAGGTGTTTCCAACTCTTCATCTGTTCATGACAATTC
ACCTGGATTATACACCAGTTTTGGAGAAGTGCAACCTGTTGTTGTCGTTG
ATGTGGAGAAGAAACAAGATAAAGAAGCTCCTACAGCAGATCCCGTTGAT
GATGGGAAGGGCTTAGATGTTTCTTACAGTGGACGTGGTCCCGCTGTCCG
TGTTGAGAAGATGACCGAGATTGGTGGGGGTTACGAGTCTCCATTTGAGG
ATGGAGAATTGCGGGAATCAGTCGTGTATTCCTGTGAGGAGAATGACGTT
GCTGGTGAAACTGAATGTGTGGACTATGATTCTGATTGCAGAGACGGCGT
TGAATTCAATTCTGCTGATCAATGTATGTCAGAAGTTTGTTTTGATAGTT
ACATAAATGGCAACAATGGAAGTTTTCTAGGAAACAAATTGCAATGTGGG
AGAGCTAATACTCTGAAGGATAGCCATTCATCAAGTTTGATCAAGTGCTC
TGGACTGAATCATTTGCCTGAAGGTTTTGAATGTTCTACTGAAAGGACTG
CTGAAGCAAATAACATTGGCACAGAAAAGAAATTTGCTGCTGAAGCAGTG
GATGGACATTTGGTCCTAGGTTCTTCTGCTGGAGAGGTTGGCTCAAGGTC
AAGCAGAGGCATTTTGTTATCCAATCTTGAAGGAACCTCTTTTTCTGATG
CCTTGCATAGGAAGGATAATGCTTATATGCAGCAGGGAGGGCAGGACACA
TGTTTTCAATCTGGAAGGACGTTTGGTTCTGCAAAGTACTTGGAAAGGGA
TGCACCACTACAGCGTCGAAGCCAAGGGGATTCAAGAAACTATTATCAAA
CTGGTTACACACAAGGTACCCAGTACCCCAGGCCAAGAACTAATGCTAAT
TCTGGGGAAAAGATTGACAGATTGACCTTTTGTGATCAGAGACGGTATAC
GAATTTCTCCTCGAAGGATAAATCTCGTCCATTCATTAGACAGAGATCGC
CAGCTGACAGTGATGATGGTTATAGTACTTCGAGGAGAATGGTTGCAGCA
AGAGAAAACGTCGACCACATTAGGAGCAGAGGCAGGAGTAGAATATATGG
GCAGGGGTATAATAGAGTACCTAGGGACGAGTACGATGGGCCTATGACTA
ACAAACCTGCATCATTCTCTGTTCGTCAGCCTAATTTTCTTTCCAGGAGA
GAACGTAGCTTTTCTCCCGTTCCTCGTAGAGGTGCTAGTTTTGCCAGACC
CCTACAGAATTCTGTTTTGCAATCCAGAAGCAGATCTCCGCTTACATTTC
GTTCGCAGGGGGAAAGAAACACGGGGCTGAGACACTTGAGTATATCTCCA
GAATTTAGATGTGATACCAGGATGGGGAGAGGAAGGATGCCCTTCCAGAA
GTCAAATTATGCAGCTGATGATGAAGATGGTTTCTTGTCCCCACCAAGAA
CTCACTTCCCCCCACAGCGTCATCCCAGATGGATCGATGTTGGGAATTGT
GGGTCCAATAATTTTGTGGAGAGAAAACCTCCTGGAAGATTGTTTGATGC
AAGACAAAAGTTCGATTTCGGGGGGTCTCGTGGAAGAACCAAGTCGGATG
AGTTTTTTAGACCCAAGATACGGCCTGGAAGGTTTAGCGAGCGTTCTGAT
GGAGGTGATAGGGAACATAAATATTACGGAGGTGACAGTGAGAGGAGAAA
ATGTCATGACAAATACGAGAATATTGAGAATAATACTGGTCTGAGGCG
>CL71.Contig2_All    size  2200    gap  0  0%
TGCACAGAACAGCAGAAGCTATATACAAGAAAGTACTACGCAACCAAGGA
AAACATTAAAAGCACCTATTACAAACTCTTTACAGCAACAATGGCAGAGT
TTGCCAACGGAAAAATCCCACAAACGCAGAGGATGAGGGAAAAAGACTCG
GAAAGAGGAGCAGTAAATAACCTATTAGAATCCCTCAAATGACAATGAAA
CGGTTAACAATTACTTCCAGAAACACTAAGCACTGCCAAGCTAGAACGAA
GCAGCTTTACAATACAAAAATTTATCTACCAGGGGAAAAAGAATCTAATC
AGGTGTAAGATATCCTATCTAATGTAAGAACCACACAAAAAGGTGAACCA
TGTGGTTGCAAAGGCCACATCGGTCATCCTCTACTGGGTGTTACATCATC
GTTAGAATCACAAATTCTTGACGAATTGGGACCAGAAGCATACATCCTTT
CACTGCTATATCTAAAAGGACTCCTCCCTTCCCTGGTGCTCCTTTGAATA
TCCCTTCTGTCAGTACCCTTAATGCAGCTTTCTTCATTGAGAGTATTACG
CAACATAGAACAACCTTTTTCATCAATGCGGAACCGTCTCATCGCACCAC
TGGTGTTACAGTGCTTCATACCATGATGCTTCTCAATGTTCTCATATTTG
TCGTGATATTTTGTCCTCTCCCTGTTAACTCCGTTATAATTATGTTCCCT
ATCACCTCCATCAGCATGCTCAGTAAACCTTCCAGCCCGGATCATTGGTC
TAAAACACTCATCTGACTTGGTTCTTCCACGAGACCCCCCCAAATCAAAC
TTTTGTCTTGCACCAAACAATCTGCCAGGAGGTTTTCTGTCCACAAAATT
ATTAGACTCGCGATTCTCATCATTGATCCATCTAGGGTGACGCTGCGGGG
AGAAGTGAGTTCTCGGTGGGGATATAAGACCATCTTCCTCGTCTGCTGCA
TAATTGGACTTCTGAAATGGCATCCTTCCTCTCCCCATCCTGGCATCAGA
CCTAAATTCTGGAGACCTACTAAGGCGTCTCACCACCATGTTTCTATCCC
TCCGTGCACGAAATGTAAGCGGAGACCTGCTTCTCGATCGAGATCGAGAA
TTCCGTCGGGGTCCGGAAAAACTAGCACCCCTACCAAGAATGGGAGAAAA
GTTCCGTTCTCTCCTCGAAAAGTAACGTGGACGAGTAGAAAACGATGCAG
GGTTGTTAGACATAGGTCCATCATACTCCTCCCTCGGGACTCTACTAAAC
CCCTGCCCATATATTCTGCCCCTGCCTCTGCTTCTATTGTGGTCAGTGTT
TTCTCTTGCTGCCACCATTCTCCTGGATGCACTAAAACCATCATCACTTT
CAGCTGGTGATCTCTGTCTCATTATGGGTCGATACTCATCCTTCGAGGAA
TAATTTGTAAACCGTCTCTGATCATGAAAAGTCAATCCGTCAATCTTAGA
CCCAGAATTAGCAATACTTCTTGGCCTGGGGTACCGGGTACCTTGCGTGT
AACCAGTTTGATAATAGTTTCTTGAATCCCCTTGGTTTTGACGCTGTAGC
GGTCTATCCCTTTCCAAATACTTTTCAGAACCAAACGTCCTTCCAGCTTG
AAAAGATGTGTCACGCCTTCCCTGCTGCATATAAACATTATGTTTCCTCT
GCAAGGCATCAGAACAAGATGTTCCTTCAAAATTGGATGAAAAAATGCCC
CGGCTTGCCCTTGAGCCAACCTCTGCAGCAGAAGAACCGACGACCAAATG
TCCCCCCATTGATTCACTAGCAAATATCTTTTCTGTGCCAATGTTATTTG
CTTCACAAGTCCTTCCAGTTGAACATTCAAAACCTTCAGGCAAGTGATAC
TGTCCAGAACACTTGATCAAACTCGATGAATGGTTTGATTCCTTCAGAGG
ATTAGCTCTTCCGCATTGCAGTTCTTTTACTGGAAAGCCTCCATTGTTGC
CATTTACGTAACTATCAGAACCAAATTTTGACGTACATTGACTAGCAGCA
TTAAATTCATCTCCATCCCTGCAATCAGAATAGTAGTCCACACATTCAGT
TTCACTGTCAACATCATTCTCATCATAGGAATATGCAACTGACTCCCGCA
ACTCTCCATCCTCGAATGGAGACTCGTAACCCCCCTCAATCTGGGTCATC
TGACTCATCTTCTCAACACAGACAGTCAGACCAAGACCGCCATGAGAAAC
>CL71.Contig3_All    size  3283    gap  0  0%
CATCCTTCCTCTCCCCATCCTGGTATCACATCTAAATTCTGGAGGTATAC
TCAAGTGTCTCAGCCCTGTGTTTCTTTCCCCCTGCGAACAAAATGTAAGC
GGAGATCTGCTTCTGGATTGCAAAACAGAATTCTGTAGGGGTCTGGCAAA
ACTAGCACCTCTACGAGGAACGGGAGAAAAGCTACGTTCTCTCCTGGAAA
GAAAATTAGGCTGACGAACAGAGAATGATGCAGGTTTGTTAGTCATAGGC
CCATCGTACTCGTCCCTAGGTACTCTATTATACCCCTGCCCATATATTCT
ACTCCTGCCTCTGCTCCTAATGTGGTCGACGTTTTCTCTTGCTGCAACCA
TTCTCCTCGAAGTACTATAACCATCATCACTGTCAGCTGGCGATCTCTGT
CTAATGAATGGACGAGATTTATCCTTCGAGGAGAAATTCGTATACCGTCT
CTGATCACAAAAGGTCAATCTGTCAATCTTTTCCCCAGAATTAGCAATAG
TTCTTGGCCTGGGGTACTGGGTACCTTGTGTGTAACCAGTTTGATAATAG
TTTCTTGAATCCCCTTGGCTTCGACGCTGTAGTGGTGCATCCCTTTCCAA
GTACTTTGCAGAACCAAACGTCCTTCCAGATTGAAAACATGTGTCCTGCC
CTCCCTGCTGCATATAAGCATTATCCTTCCTATGCAAGGCATCAGAAAAA
GAGGTTCCTTCAAGATTGGATAACAAAATGCCTCTGCTTGACCTTGAGCC
AACCTCTCCAGCAGAAGAACCTAGGATCAAATGTCCATCCACTGCTTCAG
CAGCAAATTTCTTTTCTGTGCCAATGTTATTTGCTTCACAAGTCCTTCCA
GTTGAACATTCAAAACCTTCAGGCAAGTGATACTGTCCAGAACACTTGAT
CAAACTCGATGAATGGTTTGATTCCTTCAGAGGATTAGCTCTTCCGCATT
GCAGTTCTTTTACTGGAAAGCCTCCATTGTTGCCATTTACGTAACTATCA
GAACCAAATTTTGACGTACATTGACTAGCAGCATTAAATTCATCTCCATC
CCTGCAATCAGAATAGTAGTCCACACATTCAGTTTCACTGTCAACATCAT
TCTCATCATAGGAATATGCAACTGACTCCCGCAACTCTCCATCCTCGAAT
GGAGACTCGTAACCCCCCTCAATCTGGGTCATCTGACTCATCTTCTCAAC
ACAGACAGTCAGACCAAGACCGCCATGAGAAACATCAAAGCCCTTCCCAT
CATCAATAGGATCTGCTAAATCAACTTTTCCAAAACACTCATAATAAGTG
GGCGTGAGTTCCTTCATCTCACAATGGAATGAAGAATCCATAAGAAGAGC
CGTAGGAGCTTTATCTTGTTTCTTCTCCACATCAAAGGCAGCAACAGGTT
GCCCTTCTCCAAAAGTGGCATCTATCCCAGAGTTGCCGTGAACAGGTGAA
GCATTGGAATGACCTGAATTCCCGCATTTACTTGCATAATACTCCTCATC
TGACATTTGACAGGTGGCTGAGCTAACCAACTCTGTTGGAGAGGTTCTAT
TACCAAGTAAATCAAGTGTTTTTGTACAAACATCATGCTTACCAAGATCA
ACACTCTCCATGAATACCTTTTGGCCAAGTTGCGTGGCAGAACTTCCGCT
AGAAGCTTCCCCTGTCTGTATGATTACACTGGTAGGAGATGAATTTATCG
TTTGCTTGGCAAGAGCCCTGTTTGAAATGGGCTCAGATCCATGTAAAAGA
AAAGTATCAAGGGATTCATCCTTGCTGATAACCTGAGTAGAAACCTCAGC
TCTTGCAGCAGAATATTTTAACTGTTCCGGATCTTGTACAGGTTCCCTAT
AACTGGCACAGCCTTCCAATTTCTCTGGGTTTTCACCACACACACTATTA
TCTGCGGTATCTTCTAAACCATTTCTTTGTGAACCAGTGTTTACATCATC
AGAGGGCAACTCCCATGCTTCCATCACAGTATTCAGATCCCAGTGTAGCC
TGACATCTTTCTTAGAAGATGAACTCTTCCCAGCAGTCTCTCCCTTATCA
AGTGAATTCTGCAACACAACCACAGATTTATCATGAATTACGGCATCATC
AATACTCTCTTCATGCGTGGACTCTTTCAGAAACTGATTCGCAGATTCTG
AGGATGACATCGTTTTCCCGAAAGGTGTAGCAGACATCGAAGAGACAATT
CCTTCTGGCATCAAGAAATCATCTACTATTGGACCCTTCTTAACCTCATG
GGCATCATCACAAATGCTGCTATCGCAAGCGGCAGCAGCAAGAAGAGCAA
TGCCTGAGAAGTCTTCAGTGTAACCAAGTTTTCTATTCGATACCTTCGAA
CGCTTTCGATTCACAAAATCATTCTTCATGCTCAACTGCACTGCCATAGG
GAAACAACTATCATCTGAAAACCACCATGGAGTTGAAATACCTTTATTCT
CTTTTTTCTGATCAAAATCATCGGGTTGTGGGGAAGAGGAAGGCTGAGAT
GATAGAGACTCTTCACGATGTGGAGAGGGAGTTCGAGGTGGTATTGATGG
AGACTGGAGTAGCGGTTTCCTTTTCTTAATTGGTACATGCTCTGGTTTCT
CAGCAAAACGTCGCCCAAGAACAGCAACACCAAGCTTCTCTGACTCAGCA
ACCGATGGTTTTCCCCTTCTGCTCTTATCACCATGTTGCACCCCTACATT
CAAGGTCCTGACAGGCTTCCTTGGACGCCTAATTGAACTTCTAAAGCCTT
TTTTCACTTTCCAAGTCAGCTCATGATCCCTACAATTAGTAAATTCTAGA
TTGGAGCTGTCAAGCATATTTGCCGGTGAATGTCCCATTCCTTCAATTGA
CGATCGTCCACAAGTCTCACAAGTTAAGTCCACAGGAGACGCAAAACCGG
CACAAGTACAGAAGAGAGTCTGTTCTCTCTTCTTCATAAAAAACCGCCCG
CGTATCGATGATTTGATTTGTTCGACTTAAAACTTCCAAAACGATTAACC
AACAGACAGACAAGATCAATCTCCAACTCCTGATTAACACAAAATCAAAG
ATCTGATCCTTCTCCCTCTTCCTCTTCTTCTTCTTCAATTCAAGGCTTGA
ATACGAGATTATTATCACACCGGTGAAGAGAGATCGTCGACGACCAAACG
CCGATTGACAAAATCCGAAATCAAATCAGTAGTATCTTGTTGTGTCGATG
CGGCCTTCACCAGATCCAATCTGGGAGCCCATAGGAGGAAGAAGAGATGC
TATTATTGGTGATGGATGATGATGAGGAGGAGG
>CL71.Contig4_All    size  448    gap  0  0%
ATGTGGAGAAGAAACAAGATAAAGAAGCTCCTACAGCAGATCCCGTTGAT
GATGGGAAGGGCTTAGATGTTTCTTACAGTGGACATGGTCCCGCTGTCTG
TGTTGAGAAGATGACCGAGATTGGTGGGGGTTACGAGTCTCCATTTGAGG
ATGGAGAATTGCGGGAATCAGTCGTGTATTCCTGTGAGGAGAATGACGTT
GCTGGTGAAACTGAATGTGTGGACTATGATTCTGATTGCAGAGACGGCGT
TGAATTCAATTCTGCTGATCAATGTATGTCAGAAGTTTGTTTTGATAGTT
ACATAAATGGCAACAATGGAAGTTTTCTAGGAAACAAATTGCAATGTGGG
AGAGCTAATACTCTGAAGGATAGCCATTCATCAAGTTTGATCAAGTGTTC
TGGACTGAATCATTTGCTTCAGCAGTCCTTTCAGTAGAACATTCAAAA
>CL72.Contig1_All    size  1290    gap  0  0%
AGGATCTCAATGTTTTGGCCAGATGTTATACAAAGGAGTTCCCTTCAAGG
AAACAAAATTTGTTACAATATATGGTTTTGTTCATCTCTTAGCTGACAGA
GTAGCCGGTAATATAAGTGTCAAGTTGCACAGAAGTAAAATTCTGAAAAC
AACTGATAAATACTATCATAAGGTTAAAAAGGCTTACGAAATCTTGCTCA
TTGTTTAGCCATGAGCATTATTATCAGTAGAAAACCGATTCCTGAGTACG
TACTTCAGTTTGGCATTTGCCTGGACTAGTAAGTATTTCTGAGATGAACT
TTATCAAAGAACATAGCCCACCTAAAAAGTTATGATCAATAGCTCCTTTA
CCTTCTACAACGTGTGCAAAATCAACCAGTTTGATTTCAGCACCAGTACT
ACTACCCTTCAAGGCCAACTCCTTTTCAAATATCAGAAGGACTGAACAAG
AATAGAAGTGGAAAATAGTTTGATCCTCAAACCATGCTTTCAGCTCCAGC
AGTTGTGCCAAAATCCCCTTGGAGCCACCATATATAATTGACGCAAAAGC
ACAATCTGGATTACAATCTGAGTCCGCCAATGCATTAGATGAAACAAACT
TCCTCAGAGCTAATTTAACGTCCTCTGTGGTAAAACTCCGGAAGTACCTT
TTGTCAGGTTTCCAATATCCTGATTCTTTGCTTCCATATACTTGGAACCC
CGATATCCTGAAACCCAATTCTGTACTTGTACTTCCGCGATCTTTCTTCA
AACATTTTGCTATATAGTCCTCAGATGCTTGTGGGGGCCAGGTTCTGGAG
CCAATCTTGATGTCCATGATGGATGGATTGATGTGACTTGAGACAAGGTC
TTGCAAAACAAGGTGAGGACACATTCCAGACCCATCCGATGCTTTTAGCA
ACTGAGTGCCATAGAAGACAGGAAAGAACCTACGAATGTGATCTGGGATC
TGCTTATTGGAAGAGAAGGACGTATAGAAGGCCACTTCATTAGCCCCGCG
CTCTTCACTCTGGAGAGGCTTGTAGAATCGACCTGAATCATCGACAAGGG
GGCCAAGCTTTCCATCACTGGCTTGGTGGCCAGCAACTTGATGGGCTGGG
ACCTTAAGCATGTCTAGAGACTCTGAAGGACCCTTTGGATTATTCAGTAA
ACAGAAGCTCCATATCCCAACTTCATGCGCACATTACCCACATTAGCATT
TCTCTTCGACATTCAGCACTGGGTTACTGGCCCAAACGCGAATCGGCTCG
AAAATTATCTCTGGGAGGCGGGAGCCAAGTTTCATAGATG
>CL72.Contig2_All    size  1309    gap  0  0%
CATCAACTTTAACCGGAATGGAAACAGCAGAATCGAGTTCAAATCTCTTC
GGATAAATTCATTATGGTAACTTCAGTAATCTGAAAAACATTGAGACCCA
GGCATTAAAGTACAATTCCAAGCCTGAAAGTAAGCAATTCAGAAAATGCC
CTAAAAAAGCAGTAGAGACCACTAGCAGCAGAATTGATTATTAGAAGGCT
CATACTATTCTGTTTATTCCATAGCATCACTGTCAGAACTCAGTTCCTCG
CAGAGTCCAGCAGACCAGCTTTGGGAGGGCTCTCAACTGGGCTAGTAAGT
ATCTCAGAAATAAACTTTATCAGAGAACAAAGCCCACCCAAAAAGTTGTG
ATCAATAACCCCTCTACCTTCCACAACATGAGCAAAATCAACCAGTTTGA
CCTCTGCACCTGAGCTCCTTCCCTTCAAAGCCAACTCCTTTTCAAACATC
ATGAGGACTGAACAAGAATAGAAATGGAAAATAGTTTGATCCTCAAACCA
TGCTTTCAGCTCCAGCAGTTGTGCCAAAATCCCCTTGGAGCCACCATATA
TAATTGACGCAAAAGCACAATCTGGATTACAATCTGAGTCCGCCAATGCA
TTAGATGAAACAAACTTCCTCAGAGCTAATTTAACGTCCTCTGTGGTAAA
ACTCCGGAAGTACCTTTTGTCAGGTTTCCAATATCCTGATTCTTTGCTTC
CATATACTTGGAACCCCGATATCCTGAAACCCAATTCTGTACTTGTACTT
CCGCGATCTTTCTTCAAACATTTTGCTATATAGTCCTCAGATGCTTGTGG
GGGCCAGGTTCTGGAGCCAATCTTGATGTCCATGATGGATGGATTGATGT
GACTTGAGACAAGGTCTTGCAAAACAAGGTGAGGACACATTCCAGACCCA
TCCGATGCTTTTAGCAACTGAGTGCCATAGAAGACAGGAAAGAACCTACG
AATGTGATCTGGGATCTGCTTATTGGAAGAGAAGGACGTATAGAAGGCCA
CTTCATTAGCCCCGCGCTCTTCACTCTGGAGAGGCTTGTAGAATCGACCT
GAATCATCGACAAGGGGGCCAAGCTTTCCATCACTGGCTTGGTGGCCAGC
AACTTGATGGGCTGGGACCTTAAGCATGTCTAGAGACTCTGAAGGACCCT
TTGGATTATTCAGTAAACAGAAGCTCCATATCCCAACTTCATGCGCACAT
TACCCACATTAGCATTTCTCTTCGACATTCAGCACTGGGTTACTGGCCCA
AACGCGAATCGGCTCGAAAATTATCTCTGGGAGGCGGGAGCCAAGTTTCA
TAGATGCTG
>CL72.Contig3_All    size  702    gap  0  0%
GGGAATTGGGACGAGAATCGTAGGAGAAAAAGGAATAAACTTACCAAGTG
GTGTTCTTTATAGTCTCTAGTCATGCTTAAAATCCCAGATCATCAAGTTG
CTGGCCATCAAGCTGGTGGTGGAAAGCTTGGCCCGCTGGTAGATGATTCA
GGACGCTTCTACAAGCCTCTCCAGAGTGATGAACGTGGGACCAACGAAGC
AGCCTTCTATACATCATTCTCTTCCACCACTAGGATTCCAGATCACATCC
GCAAGTTCTTTCCCGTCTTCCATGGGACCCAGCTTCTACAAGCATCCAAT
GGATCCGGGCTGCTTCCTCACCTTGTTTTGCAAGACGTCGTCTCGAATCG
CCTCAATCCATCTATCATGGACCTTAAGATTGGCGCCATGACGTGGCCCC
CGCAGGCATCTGAGGACTACATAGCAAAATGCTTGAAGAAAGACAGGGAA
ACCACAAGTGTCTCATTGGGTTTCCGGATAACTGGGTTCCAAGTGTACGG
AAGCAAAGAGTCAGGATTCTGGAAACCTCACAAAAAGTTTGTCCAGGGTT
TTTCAACGGATGATGTTAAACTAGTTCTAAGGAAGTTTGCTTCCTCTAAT
GCATCTGGGGATTCCGATCTGGACCCAGATTGCGCTTTGGCATCAGTTGT
TTATGGTGGTTCTAATGGGATTTTGGCGCAACTGCTGGAGCTGAAAGCAT
GG
>CL72.Contig4_All    size  869    gap  0  0%
GGCGGATCAATGTAGCGACGTCATGAGATTCTTGTAAGAAGATAAGATTC
GTTAAAAAATTTACTACTTGCACCGACACTACTGCCTCCAGAGAAATGGA
TTAGGCCATCATCCCAAGAAGCACGCAAAGTTGCTCAACCTCTGTTCTAT
GTGACTCTCGATCGGTGTTTGCGCAAGGGATCCCCTCTCATTCACGCCCA
TTCACACCGCAAGAGTGGTGTTCTTTATAGTCTCTAGTCATGCTTAAAAT
CCCAGATCATCAAGTTGCTGGCCATCAAGCTGGTGGTGGAAAGCTTGGCC
CGCTGGTAGATGATTCAGGACGCTTCTACAAGCCTCTCCAGAGTGATGAA
CGTGGGACCAACGAAGCAGCCTTCTATACATCATTCTCTTCCACCACTAG
GATTCCAGATCACATCCGCAAGTTCTTTCCCGTCTTCCATGGGACCCAGC
TTCTACAAGCATCCAATGGATCCGGGCTGCTTCCTCACCTTGTTTTGCAA
GACGTCGTCTCGAATCGCCTCAATCCATCTATCATGGACCTTAAGATTGG
CGCCATGACGTGGCCCCCGCAGGCATCTGAGGACTACATAGCAAAATGCT
TGAAGAAAGACAGGGAAACCACAAGTGTCTCATTGGGTTTCCGGATAACT
GGGTTCCAAGTGTACGGAAGCAAAGAGTCAGGATTCTGGAAACCTCACAA
AAAGTTTGTCCAGGGTTTTTCAACGGATGATGTTAAACTAGTTCTAAGGA
AGTTTGCTTCCTCTAATGCATCTGGGGATTCCGATCTGGACCCAGATTGC
GCTTTGGCATCAGTTGTTTATGGTGGTTCTAATGGGATTTTGGCGCAACT
GCTGGAGCTGAAAGCATGG
>CL74.Contig1_All    size  303    gap  0  0%
AAAAAAAAATATGGTACTATGACACAAATGAAGACTATCTTTGCCCCCGG
TGAGTGACTCGATCGTCACTGTAACAAGCTTCGCTGCTGGATTTGGATCG
AAGCCTGTGGGGTTTGCCACTCTGACCTTCATGTAATAAAAGGTGAACTT
CCATTTGCTAGCCCTTGTGTTGTCGGCCATGAGATCACGGGTGAGGTGGT
TGAACATGGGCCACTGACAGACACCAAGACTATTGAAAGGTTTAAAAAAC
TTGAAATTTCTTCCACAACTTATGCTGTAAATAATAACAATTCCGAAAGT
AAC
>CL74.Contig2_All    size  698    gap  0  0%
AAAAAAAAATATGGTACTATGACACAAATGAAGACTATCTTTGCCCCCGG
TGAGTGACTCGATCGTCACTGTAACAAGCTTCGCTGCTGGATTTGGATCG
AAGCCACCTTGTCCTCAACTTGCACCAGCGCGGTGTTCTTTCTACAACAT
CAACAAGATTCCTCTCTCTACCATTGTAAACTTTCATAAAACGCTTGATA
ATGGCATTCAGTCGATGGTCAAGTGTTATTCGCAACACTATCAGTAATAG
CTGTCAAAAAAACTGGTTTCTGAGGGCTGGTGCTTCCTCGTCCAGTTCTT
GCAATTGGAGCAGATCACTGTGTGAAAATAGCCTGTCGTCATCGTCACCG
TCTTCACCATCAATGTCATCTTATCACGTTGGTGGTGGACCTTCTTACAT
GCGTGGAGTTGTATTCTGGGAACCTAATAAGCCTCTCTCCATTGAAGAGT
TCCGCATGCCTCGCCCAAAGGCTGGTGAAATTCTTATCAAGACCAAGGCC
TGTGGGGTTTGCCACTCTGACCTTCATGTAATAAAAGGTGAACTTCCATT
TGCTAGCCCTTGTGTTGTCGGCCATGAGATCACGGGTGAGGTGGTTGAAC
ATGGGCCACTGACAGACACCAAGACTATTGAAAGGTTTAAAAAACTTGAA
ATTTCTTCCACAACTTATGCTGTAAATAATAACAATTCCGAAAGTAAC
>CL74.Contig3_All    size  1087    gap  0  0%
AAAAAAAAATATGGTACTATGACACAAATGAAGACTATCTTTGCCCCCGG
TGAGTGACTCGATCGTCACTGTAACAAGCTTCGCTGCTGGATTTGGATCG
AAGCCTGTGGGGTTTGCCACTCTGACCTTCATGTAATAAAAGGTGAACTT
CCATTTGCTAGCCCTTGTGTTGTCGGCCATGAGATCACGGGTGAGGTGGT
TGAACATGGGCCACTGACAGACACCAAGACTATTGAAAGATTGCCCATTG
GAGCTCGTGTGGTTGGAGCCTTCATAATGCCTTGTGGAAGCTGCTTCTTC
TGTAGTAAGGGGCAAGATGACCTATGCGAGGATTTTTTTGCTTATAACCG
GGCGAAAGGAACCCTTTATGATGGCGAAACAAGGCTTTTCTTGCGCGACA
GTGGCAAACCAATATATATGTATAGCATGGGAGGTCTTGCTGAATATTGT
GTTGTGCCAGCTCATGGTTTGTGCATTCTACCCGATACGTTGCCATATAC
AGAGTCTGCTATTCTGGGATGTGCAGTTTTTACCGCCTATGGTGCTATGG
CTCATGCGGCTGAGGTTCGTCCTGGGGATACTGTTGCTGTAATTGGCATT
GGGGGTGTTGGCTCAAGTTGTTTGCAGATAGCACGGGCATTTGGTGCCTC
TGAGATCATCGCAGTTGATGTGCAGGATGACAAACTGCAGAAAGCTAAAA
CGCTTGGAGCTACTCACACCATAAATTCACTCAACGAGGATGCTGTTGAA
AAAATTCGAGAAATAACTGGAGGAAGGGGCGTAGACGTAGCAGTGGAAGC
CCTTGGAAAACCCCTGACGTTTTTACAATGCACACAGAGTGTAAGAGATG
GAGGAAAAGCAGTGATGATTGGGCTTACTCACTCTGGTGCCAGAGGGGAG
GTCGATATTAATCGCCTGGTTCGTAGGCAGGTCAAAATAATTGGCTCATA
TGGGGGCAGAGCAAGGCAAGATCTTCCAAAGCTGGTAAAGCTGGCTGAAA
GTGGTATCTTCAATCTCGGTGCTGCAGTTTCACGAACATGCAAAATAGAG
GATGCTAACGAAGCATATCAAGATCTCAACAGAGGGA
>CL74.Contig4_All    size  1803    gap  0  0%
AAAAAAAAATATGGTACTATGACACAAATGAAGACTATCTTTGCCCCCGG
TGAGTGACTCGATCGTCACTGTAACAAGCTTCGCTGCTGGATTTGGATCG
AAGCCACCTTGTCCTCAACTTGCACCAGCGCGGTGTTCTTTCTACAACAT
CAACAAGATTCCTCTCTCTACCATTGTAAACTTTCATAAAACGCTTGATA
ATGGCATTCAGTCGATGGTCAAGTGTTATTCGCAACACTATCAGTAATAG
CTGTCAAAAAAACTGGTTTCTGAGGGCTGGTGCTTCCTCGTCCAGTTCTT
GCAATTGGAGCAGATCACTGTGTGAAAATAGCCTGTCGTCATCGTCACCG
TCTTCACCATCAATGTCATCTTATCACGTTGGTGGTGGACCTTCTTACAT
GCGTGGAGTTGTATTCTGGGAACCTAATAAGCCTCTCTCCATTGAAGAGT
TCCGCATGCCTCGCCCAAAGGCTGGTGAAATTCTTATCAAGACCAAGGCC
TGTGGGGTTTGCCACTCTGACCTTCATGTAATAAAAGGTGAACTTCCATT
TGCTAGCCCTTGTGTTGTCGGCCATGAGATCACGGGTGAGGTGGTTGAAC
ATGGGCCACTGACAGACACCAAGACTATTGAAAGATTGCCCATTGGAGCT
CGTGTGGTTGGAGCCTTCATAATGCCTTGTGGAAGCTGCTTCTTCTGTAG
TAAGGGGCAAGATGACCTATGCGAGGATTTTTTTGCTTATAACCGGGCGA
AAGGAACCCTTTATGATGGCGAAACAAGGCTTTTCTTGCGCGACAGTGGC
AAACCAATATATATGTATAGCATGGGAGGTCTTGCTGAATATTGTGTTGT
GCCAGCTCATGGTTTGTGCATTCTACCCGATACGTTGCCATATACAGAGT
CTGCTATTCTGGGATGTGCAGTTTTTACCGCCTATGGTGCTATGGCTCAT
GCGGCTGAGGTTCGTCCTGGGGATACTGTTGCTGTAATTGGCATTGGGGG
TGTTGGCTCAAGTTGTTTGCAGATAGCACGGGCATTTGGTGCCTCTGAGA
TCATCGCAGTTGATGTGCAGGATGACAAACTGCAGAAAGCTAAAACGCTT
GGAGCTACTCACACCATAAATTCACTCAACGAGGATGCTGTTGAAAAAAT
TCGAGAAATAACTGGAGGAAGGGGCGTAGACGTAGCAGTGGAAGCCCTTG
GAAAACCCCTGACGTTTTTACAATGCACACAGAGTGTAAGAGATGGAGGA
AAAGCAGTGATGATTGGGCTTACTCACTCTGGTGCCAGAGGGGAGGTCGA
TATTAATCGCCTGGTTCGTAGGCAGGTCAAAATAATTGGCTCATATGGGG
GCAGAGCAAGGCAAGATCTTCCAAAGCTGGTAAAGCTGGCTGAAAGTGGT
ATCTTCAATCTCGGTGCTGCAGTTTCACGAACATGCAAAATAGAGGATGC
TAACGAAGCATATCAAGATCTCAACAGAGGGAGCATTATAGGTCGCGCTG
TTGTAGAGATTATGTAACCCCATAGGTTTGTTCTGTCCCTTCCCCTCCGG
CCGGTACGTTGATGTAGCAATGAATCAAATCTAACAGATACATGTTTCTT
GGGGGAGATGAAAATCGTGTACAATAATGTGCCTTTTGAAGTACGGCTGT
GGCAACCGGGGGGCTATTTTGCCAATTTTATTTCTTGTGCGTAGCATTCA
ATAATCAAATGATGCCTATGAGTTGTCTTTGTATTAACATGCTATTTCAC
TCAAAGTTATGAATCTCGTCCCGTACTGGCTGGTACCGGCTGAGATGTAC
CGT
>CL75.Contig1_All    size  1528    gap  0  0%
CTCTCTCTCTCTCTCTCTCTCCCGCGCCGCTAGGGTTTCTTGTTCGACGG
TGCCGAGAGCTTCCGCGCACCAAAGATGACGACCGTCGTCCCAACATCCG
AAGAAGATCCGGCCCTCTCCGTTGTTCGCTTCACCTCCGAGGTTTCCTGG
GCCGATGCTGGTCCGGAGGTTGTTGAGTCACAAGGGAAAAGACTATGCAT
TGAGGCACAAGAATGCATAGTGAGGGGCAGATGGTTGGATTTGGCTTCAC
TTATGCTAACTTCTGCCGACGTGATTTTTTCTAAAGTTTCCGAGAAAGAT
CTTGAGTGCATCTTTACCATTATTTGCGATCTTGTCAAAAAGCCTGAAAG
TTTGGATGAATCATTAGAGATGGCGCAGCTTATATCCACAAAAATCACCC
AACAACCAAATGAGAAGCCTGCACTGCGATTGAAGATCATGTTCAATCTG
TATAACCTATTGGAGAATCCGTACAGCCGGTTCTTTGTTTACATGAAAGC
ACTTGATCTGGCACTAGCAGCTAACGGGAAGGTCACTGAACATATTATTC
CTTCTTTTAAAAAGATGGATAACTTACTGGGAGAATGGAACATTGGGATC
CAGGATCAGAGGAAATTATTTCTCACCGTCTCTAATATTTTGAAAGAAAG
TAAAAGCTCTGGGAAGGAAGCTTTCAGGTTTTTGACGAAGTATCTTGCAA
CTTTTTCTGGTGAAGATGCGTATACCATTGGTGAAGCTAAGGAGGAAGCT
GTGCGCAGTATTATTGAGTTTGTGAAGGCATCTGACATGTTTCAGTGCGA
TTTGCTTGAGATGCCCGCTGTAGCACAATTGGAGAAGGATTCTAAATATG
CATTGGTGTATCAGCTTCTGAAGATCTTCTTGAAACAGAGGCTGGATGCA
TACTTAGATTTTCAGGCAGCAAATTCCGCTTTGCTGAAAAGCTATGGTCT
TGTCCATGAAGACTCTATAGCAAAGATGAGGCTGTTGTCATTGGTAGATC
TTGCTTCTGTAGAAACTGGCCAAATTTCTTATGCACTTATCAAGGACACT
CTCCGGATCAATGACGATGAGGTGGAGATGTGGGTTGTTAAGGCAATCAC
GGCTAAGTTAATTGATTGTAAGATGGATCAGATGAATCAAATCGTAATTG
TTAGCCGCTGCACTGAGCGTGTGTTTGGGCAGCGTCAATGGCAATCTCTT
CGAACAAAGCTTGCAACATGGAAGGGTAATATATCGAACGTCATTAGCAC
AATCCAAACTAACAGGATAACAGAAGACGGCACACAAGCAATCCAAGGAT
TGACCATACGTTGATAGTTCTCCTTTGGCGACAAGTTCAAAATCCACATC
CTTTCGTTTAGAGAAATTTCAGTCAAACTTGTGGCAGGCGTGAACTATAT
TTGTTTTTTAGTTTCAATCCTGCTTTGGGTTTAATATTTTTTTACTTGAC
GGCTGCTTTGGGTTTTGTTAGAACCAAATTTATGTATGGTGGAAATTTTG
ACAAATACAAACTCCAATGATTTGTCAA
>CL75.Contig2_All    size  1526    gap  0  0%
AAGCAATCCAATGATTTGTCAATGTCAAAATTTCCACCATACATAAATTT
GGTTCTAACAAAACCCAAAGCAGCCGTCAAGTAAAAAAATATTAAACCCA
AAGCAGGATTGAAACTAAAAAACAAATATAGTTCACGCCTGCCACAAGTT
TGACTGAAATTTCTCTAAACGAAAGGATGTGGATTTTGAACTTGTCGCCA
AAGGAGAACTATCAACGTATGGTCAATCCTTGGATTGCTTGTGTGCCGTC
TTCTGTTATCCTGTTAGTTTGGATTGTGCTAATGACGTTCGATATATTAC
CCTTCCATGTTGCAAGCTTTGTTCGAAGAGATTGCCATTGACGCTGCCCA
AACACACGCTCAGTGCAGCGGCTAACAATTACGATTTGATTCATCTGATC
CATCTTACAATCAATTAACTTAGCCGTGATTGCCTTAACAACCCACATCT
CCACCTCATCGTCATTGATCCGGAGAGTGTCCTTGATAAGTGCATAAGAA
ATTTGGCCAGTTTCTACAGAAGCAAGATCTACCAATGACAACAGCCTCAT
CTTTGCTATAGAGTCTTCATGGACAAGACCATAGCTTTTCAGCAAAGCGG
AATTTGCTGCCTGAAAATCTAAGTATGCATCCAGCCTCTGTTTCAAGAAG
ATCTTCAGAAGCTGATACACCAATGCATATTTAGAATCCTTCTCCAATTG
TGCTACAGCGGGCATCTCAAGCAAATCGCACTGAAACATGTCAGATGCCT
TCACAAACTCAATAATACTGCGCACAGCTTCCTCCTTAGCTTCACCAATG
GTATACGCATCTTCACCAGAAAAAGTTGCAAGATACTTCGTCAAAAACCT
GAAAGCTTCCTTCCCAGAGCTTTTACTTTCTTTCAAAATATTAGAGACGG
TGAGAAATAATTTCCTCTGATCCTGGATCCCAATGTTCCATTCTCCCAGT
AAGTTATCCATCTTTTTAAAAGAAGGAATAATATGTTCAGTGACCTTCCC
GTTAGCTGCTAGTGCCAGATCAAGTGCTTTCATGTAAACAAAGAACCGGC
TGTACGGATTCTCCAATAGGTTATACAGATTGAACATGATCTTCAATCGC
AGTGCAGGCTTCTCATTTGGTTGTTGGGTGATTTTTGTGGATATAAGCTG
CGCCATCTCTAATGATTCATCCAAACTTTCAGGCTTTTTGACAAGATCGC
AAATAATGGTAAAGATGCACTCAAGATCTTTCTCGGAAACTTTAGAAAAA
ATCACGTCGGCAGAAGTTAGCATAAGTGAAGCCAAATCCAACCATCTGCC
CCTCACTATGCATTCTTGTGCCTCAATGCATAGTCTTTTCCCTTGTGACT
CAACAACCTCCGGACCAGCATCGGCCCAGGAAACCTCGGAGGTGAAGCGA
ACAACGGAGAGGGCCGGATCTTCTTCGGATGTTGGGACGACGGTCGTCAT
CTTTGGTGCGCGGAAGCTCTCGGCACCGTCGAACAAGAAACCCTAGCGGC
GCGGGAGAGAGAGAGAGAGAGAGAGA
>CL76.Contig1_All    size  415    gap  0  0%
GAGGGAAAGATGGGGTCATCTTGATGTGGGACCTGAACGAGGGGAAGAGG
CTTTACTCGCTCGATGTGGGCTCCGTTATCCTTGCTCTTTGCTTCGCACC
TAGTAGGTACTGGTTATGTGCGGCTACTAAGACTTGTATCAAGATATATG
ATTTGGAGAACAAGACTGTTGTTGTGGATCTTGAGGTTGATGCTGAGAAG
GAGGCTGAGATGAATGAAGGCAGCACTACCCAATCATCTGGCATGGAAAA
CAAGGTCATATACTGCACAAGCTTGAGTTGGAGTGTTGATGGAGACACTT
TATTCAGTGGATACACTGATGGCATTATCAGAGTGTGGGAAATCGATTAT
GTCGAGAGTGCAAAGCTTAACTGGGACGCTCCAGTACTCGCAGACCAATG
GGGCCCAATCGTTCC
>CL76.Contig2_All    size  850    gap  0  0%
TTTTTTTTTTTTTTTTTGCAATACAAAAAACTCATCCTTCAAATAGTTAT
AGTAAGAGGTAGCAAAAAAGCAACAAAAGAGTCGAAACCAAATGTATCAC
ATAATCTTACAAAAGATCCAAATACCAAAACAGCGTAGGCTTCAATGCCA
CCAAAACATACAGAATCCAAATATCCCGCCAACATTTTAACTGAAATCTA
ACTCAACTTAAAAACAATAATGACATGCATTCGGAGCTCCACGGGCTGAT
TTAGCATCCTACTAACGACCAATTCCCCAAACTCTGATTATGCCATCGGT
ATAGCCACTGAATAAAGTACTTCCATCAGCACTCCAACTCAAGCTTGTGC
AGTGTATGACCTTGTTTTTTACACCAGATGATTGGATAGCACCGCCTTCA
TTCATCTCAGCCTCCTGCTTAGCATCGACCCTGAGGTCGACAACCACAGT
CTTGCTCTCCAAATCCCATATTTTGATGCTAGCCTCAGTAGCCGCACACA
GCCAGTACCTGTTGGGGCTGAAGCAAAGAGCATGGACGATGGAGCCAGCA
TCAAGCGAGTAAAGCCTCTTCCCCTCAGCTAGGTCCCACAGCAAGATGAC
CCCATCTTTCCCTCCACTCGCACACAACGACCCATCAGGGGAAACAGCCA
CAGTGTTCACATAGCCAGAGTGGCCAGCAAGGGTGGACCTCAGCTTGCAG
TTGGTTAGGTTCCAGATCTTGACAGTACGATCCCACGAAGAGGACACAAT
GGTTGGCTGGTGCGTATTGGGGCTGAATCGGACACAGCTGACCCAGTCTG
AGTGCGCGTCAGCATCTTGGATTGTGTACTTGCACTCACCAAGGGTATTC
>CL76.Contig3_All    size  1266    gap  0  0%
ACACACACACACACACACACAGAAGAAGAAGAAGAAGGAAAAGAAGAAGA
AATGGGAGAGTCACTGGTACTACGGGGAACAATGAGGGCCCACACCGACT
GGGTGACCGCCATCGCCACCCCAATCGACAACTCCGACATGATTGTCACC
GCCTCCCGCGACAAATCCATAATCCTATGGCAGCTCACCAAGGAGGAGAA
AGTTTACGGTCTCCCCCGCCGCCGTCTGACTGGACACTCCCACTTTGTGC
AGGACGTTGTCCTCTCTTCCGACGGCCAGTTCGCCCTCTCCGGCTCTTGG
GACGGCGAACTCCGCCTCTGGGACCTCGCCGCAGGCACTACCGCCCGCCG
CTTTGTCGGACATACCAAGGACGTGCTCTCCGTCGCATTCTCCATTGATA
ATCGCCAGATTGTCTCCGCCTCACGTGATCGCACTATCAAACTATGGAAC
ACCCTAGGTGAGTGCAAGTACACTATCCAAGACGGTGATGGACACTCAGA
TTGGGTCAGCTGCGTTAGATTCAGCCCCAACACCCTCCAACCAACCATCG
TTTCCTCTTCATGGGATCGTACTGTTAAGATCTGGAATCTAACCAACTGT
AAGCTGAGGTCCACCCTCGCTAGCCACTCTGGCTATGTCAACACAGTGGC
AGTGTCCCCTGATGGTTCGCTTTGTGCGAGCGGAGGGAAAGATGGCGTTA
TCTTGCTGTGGGACCTAGCTGAGGGGAAGAGGCTTTACTCACTCGATGCT
GGCTCCATCATCCATGCTCTTTGCTTCAGCCCCAACAGGTACTGGCTGTG
TGCGGCTACTGAGGCTAGCATCAAAATATGGGATTTGGAGAGCAAGACTG
TGGTTGTCGACCTCAGGGTCGATGCTAAGCAGGAGGCTGAGATGAATGAA
GGTGGCGCTGCTCAATCTTCTGGCGTCAAGAACAAGGTCATATACTGCAC
AAGCTTGAGTTGGAGTGCTGATGGAAGTACTTTATTCAGTGGCTATACCG
ATGGCATAATCAGAGTTTGGGGAATTGGTCGTTAGTAGGATGCTAAATCA
GCCCGTGGAGCTCCGAATGCATGTCATTATTGTTTTTAAGTTGAGTTAGA
TTTCAGTTAAAATGTTGGCGGGATATTTGGATTCTGTATGTTTTGGTGGC
ATTGAAGCCTACGCTGTTTTGGTATTTGGATCTTTTGTAAGATTATGTGA
TACATTTGGTTTCGACTCTTTTGTTGCTTTTTTGCTACCTCTTACTATAA
CTATTTGAAGGATGAG
>CL77.Contig1_All    size  936    gap  0  0%
CCCAAATCCCAAGTTTTCTCTCTTGCTTAAAAACACAACACATTTTGTTA
TATTTCGTCCAGCTATGGCGGTTGCTAGAAAATTCTTTGTGGTGGCCATT
GTGGTGCTAATGGCTACCATTTCCAAATCTGTTTCTGCTGATCCAGATTT
GCTTCAAGATGTCTGTGTTGCTGATCTCAATAATGCTGTGAAGATGAATG
GTTTTGCCTGCTTGGAAAGCTTCACTCCATCAAATTTCTTCTTTGCCGAT
CTAGCCAAGCCGGGGGCCACCAACAATATGCTAGGCTCAAAAGTGAGTGC
AGCCAATGTCATGCAAATCCCTGGCCTCAATACCTTAGGTGTCTCCATGG
CCCGCATTGATTTTGCCCCCGGCGGCCTTAACCCACCCCACACCCACCCA
CGCGCCACAGAGATCATTTTCGTGCTATACGGCCAATTGGATGTTGCATT
CATTACCACAGACAATGTTCTTGTTCCTATGACCGTCAAGCAGGGTGAGA
TATTTACTTTCCCCAAAGGTTTGGTTCACTTCCAAAAGAACAATGGGAAG
GTTCCGGCTGCCGCTATTGCCGCGTTTGGGAGCCAGAATCCGGGTGTCCA
GGCCATTGCCGCATCGTTGTTTGCTGCCACACCACCGGTGCCAGATAATG
TGTTGGCCATGGCTTTCCAGATCGATGACGAGGAGGTCGATGAAATCAAA
GCAAAGCTTGCACCAAAGTAGGCCTAGATGGTGTTGTCTAACGTTCTTAA
TATGTTTTTCTTGTTGATTGAAATAAGGATTCATGGTTTCAGGTAAGGAA
AGAGAGGGTCAGAAACTGAATTGCTATTGTGTTTGAGTCCATATATATCA
TTGTATTCAATTACCTTCTTGTGCTTTTCGATCGAGAAATAAGATGACTA
TTTTAAATACGTATCAATTGAAGTATTGTATCCCTG
>CL77.Contig2_All    size  909    gap  0  0%
CCAAATCCCAAGTTTTCTCTCTTGCTTAAAAACACAACACATTTTGTTAT
ATTTCGTCCAGCTATGGCGGTTGCTAGAAAATTCTTTGTGGTGGCCATTG
TGGTGCTAATGGCTACCATTTCCAAATCTGTTTCTGCTGATCCAGATTTG
CTTCAAGATGTCTGTGTTGCTGATCTCAATAATGCTGTGAAGATGAATGG
TTTTGCCTGCTTGGAAAGCTTCACTCCATCAAATTTCTTCTTTGCCGATC
TAGCCAAGCCGGGGGCCACCAACAATATGCTAGGCTCAAAAGTGAGTGCA
GCCAATGTCATGCAAATCCCTGGCCTCAATACCTTAGGTGTCTCCATGGC
CCGCATTGATTTTGCCCCCGGCGGCCTTAACCCACCCCACACCCACCCAC
GCGCCACAGAGATCATTTTCGTGCTATACGGCCAATTGGATGTTGCATTC
ATTACCACAGACAATGTTCTTGTTCCTATGACCGTCAAGCAGGGTGAGAT
ATTTACTTTCCCCAAAGGTTTGGTTCACTTCCAAAAGAACAATGGGAAGG
TTCCGGCTGCCGCTATTGCCGCGTTTGGGAGCCAGAATCCGGGTGTCCAG
GCCATTGCCGCATCGTTGTTTGCTGCCACACCACCGGTGCCAGATAATGT
GTTGGCCATGGCTTTCCAGATCGATGACGAGGAGGTCGATGAAATCAAAG
CAAAGCTTGCACCAAAGTAGGCCTAGATGGTGTTGTCTAACGTTCTTAAT
ATGTTTTTCTTGTTGATTGAAATAAGGATTCATGGTTTCAGGTAAGGAAA
GAGAGGGTCAGAAACTGAATTGCTATTGTGTTTGAGTCCATATATATCAT
TGTATTCAATTACCTTCTTGTGCTTTTTGATACGTATTTAAAATAGTCAT
CTTATTTCT
>CL77.Contig3_All    size  549    gap  0  0%
TTTGCCCCCGGCGGCCTTAACCCACCTCACACCCACCCACGTGCCACCGA
GATCATTTTCGTGCTCTACGGCCAATTGGATGTTGCCTTCATTACCACAG
CCAATGTACTTGTTCCCAAGACCATCAAGCAAGGCGAGATATTTACTTTC
CCCAAGGGATTAGTTCACTTCCAAAAGAATAACGGGAAGGTTCCCGCCGC
TGCTATTGCCGCGTTTGGCAGCCAGAATCCTGGTGTCCAGGTCATTGCCT
CATCGTTGTTTGCCTCCACGCCACCAGTGGCAGATAATGTGTTGGCCCAG
GCTTTCCAGATCAGTGACCAGGAGGTTGATGAAATCAAAGCAAAGCTTGC
ACCAAAGTAGGCCTAGATGGTGTTGTCTAACGTTCTTAATATGTTTTTCT
TGTTGATTGAAATAAGGATTCATGGTTTCAGGTAAGGAAAGAGAGGGTCA
GAAACTGAATTGCTATTGTGTTTGAGTCCATATATATCATTGTATTCAAT
TACCTTCTTGTGCTTTTTGATACGTATTTAAAATAGTCATCTTATTTCT
>CL77.Contig4_All    size  231    gap  0  0%
GGGTGCATAGTCGATGCGGGCCAAGGAGACACCTAGGGTGTTGAGACCTG
GGATTTGCAACACATTGGCTGCAGTCACGCTTGAACCCACTAAATTGTTG
GTGAGCGCTGGCTTGGCTAGGCCAGCAAAGAAGAAATCTGATGCGTTGAA
GGTGGGCTTGCAGGCAAAACCATTAATCTTCACAGCTGTTGGTAACCAAA
ATATGGTACTATATTGTGAATTTGTGAGGGC
>CL78.Contig1_All    size  1059    gap  0  0%
ATTTTATTTATGCTTTTGGAAGCAACTAAACCCGAATTTCCAACACAGTC
ATCCGACAGATACTTTGTTGCCAACTCAAGTAATGGAAAAGGGAGGGAGA
CTTATTTCTCGGAAAACAGGAACAAATTTCAGCTCAGGAAGGTTTAGTCT
GAGTCTACTTGACAATGGAAATCTGGTGCTTAGTACCATAAGCAGCCCTA
CCACCCATCTGAATGAACCTTTTTATTACAGAACTGGTATTAATGACGAT
TTAAATTCGTCGAATTCAGGTTCCCAACTGGTCTTTAATGAATCAGGCTA
CATGTATGTGCTGAGCGAGAATGGTGGGAAGTCTATGGTTTCAAAGGGAG
ACATAGTGTCTAATGCCGTTTTCTATCACAGAGTGACTCTTAGTTTCGAT
GGAGTACTCACACAGTATTACCATCCGCGGAACAACACCACTGGGAATGA
AAGCTGGTCTGTCCTTTGGTCTGAACCTGGTAATATATGCACAGCAAGTG
GCGCATTTACAGGAAGCGGAATTTGTGGGTATAACAGTCTTTGTAGGCTC
GACACAGAAAACAGGCCAAAATGTGAATGCCCAAGTGGGTATACTTTACT
TGATCAGGATGATGAATACGGAAGCTGCAAACCAAACTTTACTTTAGGCT
GTGAAGATGGACTTGGGGTAACATATGATATCGTAGATTCAGCAAACACC
GACTGGCCAATTTCTGATTACGAGCTGTTAACACCTTATGGTGAAGGAGA
GTGTAGAAATTCGTGCTTGCATGATTGCATGTGCGCTGTTTCCATTTTTA
GAGACGATAATTGTTGGAAGAAAAAACTGCCACTCTCAAATGGGAGAGTA
GACAGTAATGAACCAAGTAAGGCATTTGTTAAAGTTGGGAAAAATAAGTT
TCCTATTCCAGAGCCAAAGAAGAAGAATGAAAATAGTTTAGTCATTGCTG
GATCGGTGCTATTGGGTAGTTCAATCTTGGTTAGTGCTATTTGTTTGGCA
TTTTTCTTCATTTACAACAAGAAAAAAGTGAGATTACCACCAACTGAAGT
TATTGTGGA
>CL78.Contig2_All    size  866    gap  0  0%
ATCCCAACCACCCATCTGAATGAACCTTATTATTACAAAACTGGCCCTAA
TGATGCTGTTAATTCGTCGAATTCAGGTTCCCAACTGGTCTTTAATTTAT
CAGGCTATATGTATGTTCTGAGAGAGAATGGTACGAAGTTTATGGTTTCA
CGGGGAGACATAGTGTCTAATGCTTTTTTCTATCACAGAGTGACTCTTAG
TTTCGATGGAGTACTCACGCAGTATTACCATCCAAGGAGTAACACAACTG
GGAATGAAAGCTGGTCTGTCCTTTGGTCTGAACCGGCTAATATATGCACA
CTAAATCAAACCATGGGCAGCGGGCCTTGTGGATATAACAGTCTTTGTAG
ACTTGATGCAGCGAACAAAAGGCCGAAATGTGAATGCCCAAGTGGGTATA
CTTTACTTGATCAGGATGATGAATACGGAAGCTGCAAACCAAACTTTACT
TTAGGCTGTGAAGATGGACTTGGGGTAACATATGATATCGTAGATTCAGC
AAACACCGACTGGCCAATTTCTGATTACGAGCTGTTAACACCTTATGGTG
AAGGAGAGTGTAGAAATTCGTGCTTGCATGATTGCATGTGCGCTGTTTCC
ATTTTTAGAGACGATAATTGTTGGAAGAAAAAACTGCCACTCTCAAATGG
GAGAGTAGACAGTAATGAACCAAGTAAGGCATTTGTTAAAGTTGGGAAAA
ATAAGTTTCCTATTCCAGAGCCAAAGAAGAAGAATGAAAATAGTTTAGTC
ATTGCTGGATCGGTGCTATTGGGTAGTTCAATCTTGGTTAGTGCTATTTG
TTTGGCATTTTTCTTCATTTACAACAAGAAAAAAGTGAGATTACCACCAA
CTGAAGTTATTGTGGA
>CL78.Contig3_All    size  2758    gap  0  0%
ATTTACCTAAAAGACTAGAATACATGGCAATAGTTGAATTTGTTCAGGAA
ATGCTTTATCACAGCACAAACAACTGTAGTATCAAGCATTACCATCTTTT
AGTGATTCCTAGCAGAAACAAGAAACACAAGATTGAAAGGACCATAAACT
ACATAGGAGATGCAATAGAAGGCAGATTCAACCTAAATTAGTGAATGGAG
AGGGACACGGCGGGACAGTAACTTCAGTAACTCCTTCCAGCATTTGTATA
ACCTTCCTCATTGTGAGCCTTAACGATGGGTCTTCTTGGATGCACCAAAG
TGCAACCATAACAAACCTTTCCAACTTCATTCTGTCATTCAAGGCCTCCA
TGTCATCTCCAACCAGAGTGAGCAATGTACCGTCCACATAGCAATCATAT
GCCCAATCAGTTAGAATTGGATTTTCTCCACTCATATCCGAGTCTACATT
TTTCCGGCAACATATGATTTCTAAAAGCAAGACACCAAAGCTGTAGACAT
CGACTTTCACGGTGATTGGCATGTTTCTGAACCATTCAGGTGCAACATAC
CCTTTTGTTCCCCTAATAGCAGTGAGTGTATGGCTCTGACCCATCATCAG
AAGCTTCGCCAAGCCAAAATCAGCAATCCTAGCATTGTAGCAATCGTCAA
GAAGTATATTCTGAGGCTTTATATCACAATGGATGATCTGTGTACTGCAT
TCCTCATGCAAGTACAGAAGTCCTCTTGCAATTCCAACCATTATTTCAGC
TCTATGGCTCCAACTAGGTTTTGTTTCTCCAAAGAGGAAGCTTGCTAAAG
TGCCATTACTCAGGTACTCATAGACTAAAAGTCGGTGTGGTCCCTCGTTG
CAATATCCAAACAGTCGAACTAGATTCTTGTGATGAGTTTGGCCTATCAC
ATTAACTTCAGCTTTGAATTCCTTCTCACCCTCTTGAACCATTCTGTCCA
ACTTCTTGATAGCAACAAGATCTCCGCAAGTTGTTTTCATTTCTCCTTTA
TAGACAATTCCAAATGCTCCCCTTCCTAATTCCTCCTTGAATCCACCAGT
AGCTTCCACAAGCTCTTCGTATCTAAAACAATGCAAATTGGTGTCCACAA
TAACTTCAGTTGGTGGTAATCTCACTTTTTTCTTGTTGTAAATGAAGAAA
AATGCCAAACAAATAGCACTAACCAAGATTGAACTACCCAATAGCACCGA
TCCAGCAATGACTAAACTATTTTCATTCTTCTTCTTTGGCTCTGGAATAG
GAAACTTATTTTTCCCAACTTTAACAAATGCCTTACTTGGTTCATTACTG
TCTACTCTCCCATTTGAGAGTGGCAGTTTTTTCTTCCAACAATTATCGTC
TCTAAAAATGGAAACAGCGCACATGCAATCATGCAAGCACGAATTTCTAC
ACTCTCCTTCACCATAAGGTGTTAACAGCTCGTAATCAGAAATTGGCCAG
TCGGTGTTTGCTGAATCTACGATATCATATGTTACCCCAAGTCCATCTTC
ACAGCCTAAAGTAAAGTTTGGTTTGCAGCTTCCGTATTCATCATCCTGAT
CAAGTAAAGTATACCCACTTGGGCATTCACATTTTGGCCTGTTTTCTGTG
TCGAGCCTACAAAGACTGTTATACCCACAAATTCCGCTTCCTGTAAATGC
GCCACTTGCTGTGCATATATTACCAGGTTCAGACCAAAGGACAGACCAGC
TTTCATTCCCAGTGGTGTTGTTCCGCGGATGGTAATACTGTGTGAGTACT
CCATCGAAACTAAGAGTCACTCTGTGATAGAAAACGGCATTAGACACTAT
GTCTCCCTTTGAAACCATAGACTTCCCACCATTCTCGCTCAGCACATACA
TGTAGCCTGATTCATTAAAGACCAGTTGGGAACCTGAATTCGACGAATTT
AAATCGTCATTAATACCAGTTCTGTAATAAAAAGGTTCATTCAGATGGGT
GGTAGGGCTGCTTATGGTACTAAGCACCAGATTTCCATTGTCAAGTAGAC
TCAGACTAAACCTTCCTGAGCTGAAATTTGTTCCTGTTTTCCGAGAAATA
AGTCTCCCTCCCTTTTCCATTACTTGAGTTGGCAACAAAGTATCTGTCGG
ATGACTGAAGCTCCCCCATGACTCCTGAGAGTTTTCATCTTTGATAACAA
AGTTTCCAGTATCATTCATGTAGCCAGCAGCTACTCCACCACTGAGAGGT
TTTGAAATCCACAACTGTTCACCTTGAGGACTGGCAAGTTGTAACCCTGT
GCCGGTCAACACAAGCTTTGACCCAACTGGAACAGGGTTGCTTTCATTGG
CATACCAGATTATGGTTTTCTCAGGTATCTCGTCATACCATATGGAAAGC
AAGAAAAGATTTCCCTGCACCTTTTGAAACCCAAATGCAAAATTGCCTGA
TGGAGAAAGCCAAGGAGAGGAACCCTCATTTGCAGTAAGAGATGAACCAA
GGTTCACAACACCTCTGGATTGAGCAAATCTCGAAAATGGCAGTAGAGAT
AGGAGCAGTAGAAGATGATAAAGAGCATATGCCATAGCTAGAACCGGAGA
AACGTAATTGGCACGGTTGTTGACGCGAACACGAACACACGGACACGGCA
AACCAAACCAAACGAATGCAAGTCCTAATCACTTGGGTTCTAGTACACGT
ATCCGTTTTTTTTTCACTGAGCTCCGTTGCAGACGTCGTGTTCCGTTATA
TTTCCAGAAGCTACCTCTGATCACAAGACCAGCAACTAGTACTAATTTTG
CAAGGCAG
>CL79.Contig1_All    size  2753    gap  0  0%
GAGGAACTGAAGCATCTAGCAGAGTTCAGTGGTTTAAATCAACTTATTCA
ACATTAGAGGGTGAGAATGGTCTTGAAGCATTAAGCACATCAAAGATTGC
AAAGGCGTTTCGCATACCATTGGGAGCTGTTGGCTGTTTCATTGTCGCAA
AATTTACTCCTATGACCCTGAATGGCGAGTCTGGTGAATCGGCTTATGTT
ATATCTGGAAGAGCAGTAGAAACTCTTCCACCGAGCCTAAACTTTTTGTC
TATCACCGGCGATTACTGTGAAGGTGGAATACTCACAGCTTCATATGGCT
ACATAGGGGGCCATGAAGGAAAAAGTACTTACAATTGGTATCTTCATGAG
GTTGAGACTGACTCTGGCACTCTAATACCGGAGGTTTCTGGTCTCCTTCA
ATATTGTGTTACCGAAGATGCCATCGGTAAATTCGTTTCCTTTAAATGTA
TCCCAATACGGGATGATGGGATTATCGGTGATCCAAGAACTTGCATGGGG
CAGGAACGTGTTCTTCCTGGGAGCCCGAGATTGCTTTCTCTGCAAATAGT
TGGAACTACTGTTGAAGGCAGTACACTGACTGTTGATAAAAAGTATTGGG
GTGGCAAAGAGGGAGACTCAATTTTCCGGTGGTTCCGGACCAGCTCTGAT
GGCACCCAAACTGAAGTTAAAGATGCTACTACTTCATCGTACATACTCTC
AATCGATGATATTGGCTTCTTTGTATCAGTTTCATGTGAACCTGTCAGAA
GTGATTGGGCTCGTGGTCCTATTGTGCTTTCAGAACAAATTGGACCAATA
ATACCAGGGCCACCTACTTGCCAATCACTAACATTTCTTGGATCATTCGT
GGAAGGACAACGGTTGAGTTTTAGTGCTTCTTATAGTGGAGGGGAAAAGG
GAGATTGCTTCTATGAGTGGTTTAGATTGAAAAGTAATGGCATCAAGGAT
AGGCTAAATGCTGGCGAGTTCTTGGATTTGTGTTTGGAGGATGTAGGAAG
ATGTCTGGAACTTGTCTACACACCTGTTCGTAAAGATGGTGTTAAAGGGA
GTGCTACATGTGTGTCGTCTCCTGTGGTTTCTCCTGCGGAACCAATGGGT
GTGGAGCTTGTAATTCCTGATTGCTGCGAGGACAAGATCGTGGTCCCTCA
AAAGACATACTTTGGTGGACAAGAAGGTGACGGGGAATATGTTTGGTACA
GAACAAAGAACAAAGTAAACAAAGCTGATCTCATGGACATCACTGATACT
TGTGAAGATGTCCATGTGTGTGATAAAAGACTAACATATACACCAACACT
GGAAGATGTGGGGGCTTATTTGGCTTTGTATTGGCTGCCAACTCGGGCAG
ATGGTAAATGCGGAAGGCCACTAGTATCAATTTGCGATTCTCCAGTGACT
CCTGCTCTTCCCGTAGTTTCTAATGTTCATGTAAAGGAGTTGTCTTCGGA
TACTTATTTCGGGGAAGGAGAATATTTTGGTGGCTATGAAGGACAGAGCT
TGTTTAGCTGGTATAGAGAAACTAATGAGGGAACTATCATCCTCATAAAT
GGAGTGAATTCTAGAACATACCAAGTTACGGATTCAGATTACAACTGCCG
TTTGTTGTTCGGGTATACACCTGTTCGTTCAGATTCAGTTGTGGGAGAAC
TCCGATTATCTGAGGCAACTGATATTATTCTCCCTGAGCTTCCAAATATT
GAGATGCTTGCTCTTACTGGAAAGGCGGTCGAAGGAGATGTACTCACTGC
TCTTGAAGTAATTCCAATGAGTGAAATTCAGCAACATATATGGGCAAAGT
ACAAGAAAGATGTCACATACCAATGGTTTTGGTCATCTGAAGCAGGAAAT
GACATGTCCTTCGAGCCATTACCTTCTCAGCGGTCTTGCTCCTATAAAAT
ACGATTGGAGGATATTGGCCGGTGTCTACGTTGTGAATGCATTGTGAATG
ATGTGTTTGGAAGGTCAAGTCAACCGGCATATGCTGAAACTGCTGCTGTT
TTGCCAGGCATTCCTCGGATAGACAAGTTGGAGATTGAAGGCAGAGGTTT
CCACACCAACTTATATGCTGTCCGTGGCGTCTATAGCGGAGGAAAAGAAG
GCAAAAGTAGAATCCAGTGGCTTAGATCAATGGTTGGGAGTCCTGATCTT
ATCTCTATTCCCGGTGAGACTGGGAGAATGTATGAAGCTAATGTGGATGA
TGTAGGGTACAGGCTTGTAGCATTGTATACTCCTCTAAGAGAGGATGGAT
TTGAAGGCCAACCTGTTTCTGCATCGACAGAGCCAATTGCAGTTGAGCCT
GATATCCTTAAAGAAGTGAGGCAAAAGCTTGATCTGGGATCTGTGAAGTT
CGAGGTATTGTGTGACAAGGACAGATCTCCGAAAAAGGTTCAAGGATTGG
GTAGTCTTGAGAGAAGAATTCTGGAGGTTAATAGAAAGAGAATCAAGGTT
GTAAAGCCTGGTTCTAAGACTTCTTTTCCCACCACTGAAATACGTGGAAC
CTACGCTCCTCCCTTCCATGTGGAGCTTTTCCGAAATGACCAACATCGAA
TAAGGATAGTAGTGGACAGTGAGAATGAAGTAGACTTGTTGGTGCAGACT
CGTCATCTGAGAGATGTCGTAGTGCTTGTGGTTCGAGGCCTTGCTCAGCG
GTTTAACAGCACTTCACTCAACACTCTTCTCAAAATTGAGAATTAAATCG
CTGTAAATAGTTGTAAAATGAGTCCATATTTGCTTCTCTCTCTCTCTCTC
TCT
>CL79.Contig2_All    size  1289    gap  0  0%
TCTTTGTGATTCTCCAGTGACTCCTGCTCTTCCCGTAGTTTCTAATGTTC
ATGTAAAGGAGTTGTCTTCGGATACTTATTTCGGGGAAGGAGAATATTTT
GGTGGCTATGAAGGACAGAGCTTGTTTAGCTGGTATAGAGAAACTAATGA
GGGAACTATCATCCTCATAAATGGAGTGAATTCTAGAACATACCAAGTTA
CGGATTCAGATTACAACTGCCGTTTGTTGTTCGGGTATACACCTGTTCGT
TCAGATTCAGTTGTGGGAGAACTCCGATTATCTGAGGCAACTGATATTAT
TCTCCCTGAGCTTCCAAATATTGAGATGCTTGCTCTTACTGGAAAGGCGG
TCGAAGGAGATGTACTCACTGCTCTTGAAGTAATTCCAATGAGTGAAATT
CTGCAACATATATGGGCAAAGTACAAGAAAGATGTCACATACCAATGGTT
TTGGTCATCTGAAGCAGGAAATGACATGTCCTTCGAGCCATTACCTTCTC
AGCGGTCTTGCTCCTATAAAATACGATTGGAGGATATTGGCCGGTGTCTA
CGTTGTGAATGCATTGTGAATGATGTGTTTGGAAGGTCAAGTCAACCGGC
ATATGCTGAAACTGCTGCTGTTTTGCCAGGCATTCCTCGGATAGACAAGT
TGGAGATTGAAGGCAGAGGTTTCCACACCAACTTATATGCTGTCCGTGGC
GTCTATAGCGGAGGAAAAGAAGGCAAAAGTAGAATCCAGTGGCTTAGATC
AATGGTTGGGAGTCCTGATCTTATCTCTATTCCCGGTGAGACTGGGAGAA
TGTATGAAGCTAATGTGGATGATGTAGGGTACAGGCTTGTAGCATTGTAT
ACTCCTCTAAGAGAGGATGGATTTGAAGGCCAACCTGTTTCTGCATCGAC
AGAGCCAATTGCAGTTGAGCCTGATATCCTTAAAGAAGTGAGGCAAAAGC
TTGATCTGGGATCTGTGAAGTTCGAGGTATTGTGTGACAAGGACAGATCT
CCGAAAAAGGTTCAAGGATTGGGTAGTCTTGAGAGAAGAATTCTGGAGGT
TAATAGAAAGAGAATCAAGGTTGTAAAGCCTGGTTCTAAGACTTCTTTTC
CCACCACTGAAATACGTGGAACCTACGCTCCTCCCTTCCATGTGGAGCTT
TTCCGAAATGACCAACATCGAATAAGGATAGTAGTGGACAGCGATTTAAT
TCTCAATTTTGAGAAGAGTGTTGAGTGAAGTGCTGTTAAACCGCTGAGCA
AGGCCTCGAACCACAAGCACTACGACATCTCTCAGATGA
>CL80.Contig1_All    size  654    gap  0  0%
GTTTTGCAATTTTTTTTGGGGGAAGATTCCGATTTACTTTTTCAACTACC
GTTGTCCCTCTGTTTCATCGAAATTGCAGTAGACTATATTGATTGATACT
TCTTCTCTGTAGAAGACTTGGTTTTTTCTCCCTATTTCAATGGCAGGTTC
TAAGATCCAAGCTTTCTGGAACCACCCTGCTGGCCCTAAAACCATTCACT
TTTGGGCTCCAACATTCAAATGGGTGATCAGCATAGCCAATGTTGCTGAC
TTCTCAAAACCACCTGAACAGCTCTCCTATCCTCATCAATCAGAAAAACT
GGAATCTTGTTAGTGTCAATCTTACAATGGCTGCAACAGGCTTTTATCAA
TTGTCACGCAAAATTCAGCATGATTACTATCCTGAAGCTGAAACAGCTGA
CGCCAAAGAATGATGATGATGAAAAATGTGAACAAGTTGGAAATTTCCCG
AGTACATGTATTGTTGATGCATTGTAGATTTGGAAAAGGAGAAAAAGCTA
CAATCGAAAGCTCTTATTTGATTTCCCACTTGAAAAATAAACATTATTGT
TGTAATATTTGGTGGTGATTACAGTGGATGATGAGATTCTGATCCTCTGA
AAATGGAAGCATGATCATTTGGAAGATTTCTATACAATCATCGTCCACTG
TAAT
>CL80.Contig2_All    size  707    gap  0  0%
GTTTTGCAATTTTTTTTGGGGGAAGATTCCGATTTACTTTTTCAACTACC
GTTGTCCCTCTGTTTCATCGAAATTGCAGTAGACTATATTGATTGATACT
TCTTCTCTGTAGAAGACTTGGTTTTTTCTCCCTATTTCAATGGCAGGTTC
TAAGATCCAAGCTTTCTGGAACCACCCTGCTGGCCCTAAAACCATTCACT
TTTGGGCTCCAACATTCAAATGGGTGATCAGCATAGCCAATGTTGCTGAC
TTCTCAAAACCACCTGAACAGCTCTCCTATCCTCATCAATCAGTTGTTGC
AATCAGTGGACTCATCTGGTCTCGCTACAGCACACAAATCATCCCTAAAA
ACTGGAATCTTGTTAGTGTCAATCTTACAATGGCTGCAACAGGCTTTTAT
CAATTGTCACGCAAAATTCAGCATGATTACTATCCTGAAGCTGAAACAGC
TGACGCCAAAGAATGATGATGATGAAAAATGTGAACAAGTTGGAAATTTC
CCGAGTACATGTATTGTTGATGCATTGTAGATTTGGAAAAGGAGAAAAAG
CTACAATCGAAAGCTCTTATTTGATTTCCCACTTGAAAAATAAACATTAT
TGTTGTAATATTTGGTGGTGATTACAGTGGATGATGAGATTCTGATCCTC
TGAAAATGGAAGCATGATCATTTGGAAGATTTCTATACAATCATCGTCCA
CTGTAAT
>CL80.Contig3_All    size  580    gap  0  0%
GTTTTGCAATTTTTTTTGGGGGAAGATTCCGATTTACTTTTTCAACTACC
GTTGTCCCTCTGTTTCATCGAAATTGCAGTAGACTATATTGATTGATACT
TCTTCTCTGTAGAAGACTTGGTTTTTTCTCCCTATTTCAATGGCAGGTTC
TAAGATCCAAGCTTTCTGGAACCACCCTGCTGGCCCTAAAACCATTCACT
TTTGGGCTCCAACATTCAAATGGGTGATCAGCATAGCCAATGTTGCTGAC
TTCTCAAAACCACCTGAACAGCTCTCCTATCCTCATCAATCAGGCATGAT
TACTATCCTGAAGCTGAAACAGCTGACGCCAAAGAATGATGATGATGAAA
AATGTGAACAAGTTGGAAATTTCCCGAGTACATGTATTGTTGATGCATTG
TAGATTTGGAAAAGGAGAAAAAGCTACAATCGAAAGCTCTTATTTGATTT
CCCACTTGAAAAATAAACATTATTGTTGTAATATTTGGTGGTGATTACAG
TGGATGATGAGATTCTGATCCTCTGAAAATGGAAGCATGATCATTTGGAA
GATTTCTATACAATCATCGTCCACTGTAAT
>CL81.Contig1_All    size  332    gap  0  0%
GGAATATAAGGATTAGTAGTTGGTTGCAAGGTGGAATTGCTCTTCTTTCC
AGCTTTCCACCATGAAAAGAGGGACCTTTTCCATGATTTCCTGTCCTTTT
TTACTTCATCTGATTGATTCCTGTGAGCTTCTACTCGATGTTGTGGTGTA
GTATCATAGTGCTCTTCGCTCGCGTTCTTCCTTGCTTCTTCCAAGAACAG
TGAAAAATCCATCTGGGGATCAAAACCATGATCCCCACCTTCATATCCGG
GGTATATTGGAGATTTCTTCATCCTTATCTCTTCAAAGGGTAGATGCAGC
AAAGCAGTATCATAAGAAAAATCAAATCTTTC
>CL81.Contig2_All    size  382    gap  0  0%
GGAATATAAGGATTAGTAGTTGGTTGCAAGGTGGAATTGCTCTTCTTTCC
AGCTTTCCACCATGAAAAGAGGGACCTTTTCCATGATTTCCTGTCCTTTT
TTACTTCATCTGATTGATTCCTGTGAGCTTCTACTCGATGTTGTGGTGTA
GTATCATAGTGCTCTTCGCTCGCGTTCTTCCTTGCTTCTTCCAAGAACAG
TGAAAAATCCATCTGGGGATCAAAACCATGATCCCCACCTTCATATCCGG
GGTATATTGGAGATTTCTTCATCCTTATCTACTTCACTGCACAAACGTAC
ACCTCCAGAAAATAGCACAACCCTTCTTGCTTCGGATTTGCTGATCTTCT
TTCGTAAACAACTGTCAATATTTGAATATGAG
>CL82.Contig1_All    size  799    gap  0  0%
TATTCATAACACTTAATTTTTTTATTCTCTCTCTTCTTTCTCTCCATTCC
ATATCTGTTTCTACATCTGTGATCAAATGTAACAAGTACCCTATTTCTGC
AACCAAATTTGTTGATCAATCATGTCACACCAGTTGAATGATTTTGCCTA
TTTCTGTCGACACAGCTGTTCACAAAACTACTACATATATGCACATTCAC
TTCACATTTCCAAGGTTTCCTCGCCTTGGCATTCGATATTTGGTGTGGCA
CTTCAAGTTCACATTGGCAAGTTGATCATCGGTCAAGTATCTGAGTTTCT
TCCAACCCAGCCATGCTAATTGGAAGTGACGCTAGAGATTGATGGTAATT
ATTGAACATAGTAGTTCCTCAGTTTAAAACATTGGCAAGTTGATCATCTA
TGTTGATCAGATCACTGGTGGCTTTCTGATAGAGAAGCTGATGTAGGGAC
AAATATATTTGTTGTTTTGTTACATGCCGCTTTGCCTACTCATGACGACA
CTGCAATCCTAGAACTTCTAACTCCACGTACTCCACTTTCAAGAAGAGTG
TTCTTGATCTTATGCAACCGAGCGACAACTTCATTCATGTCTAGTCGATC
TGTTGGTTTTTCTTCTGAACATGCAATTCCAACTTCAAGTAGTGAAATCA
AGCACTCGCGAATTTTGTGACAATTGAGAGAGCTCTGATTTTTAATGTTG
TTGATGGTTGTGCTTGCTTCCCCCATTTGTCCTTGTGGAAGCAATATTGG
ATAGAAAATGCTCTCCAGTGGTTCAGGTAGAGCCATCTTGGCAAAGTTG
>CL82.Contig2_All    size  338    gap  0  0%
GGTCGATCTGTTGGTTGTTCTTCTGAACAGACAATTCCAACTTGAAGTAG
TGAAATCAAGCAGTCATGAATTTTGTTACGGCTAAGAGAACTCTGATTTT
CAACGCTGCAGATACTTGTGCTTGCCTCCCCCATTTGTGCTTGTGGAAGT
AATGTTGGATCGAAAATGTTCTCCATTGGTTTAGGCAAAGATATCTTAGC
AAAGTTGTGGAGAGTAAGACTATTAGTAAACATGCTATCAGTAGGTCTCT
TCCCAGTGAACATCTCCAACACAAGGATGCCATAACTATACACATCACCA
AATGTTGACACCTCATTTCCCGTTCCATATTCTGGAGC
>CL82.Contig3_All    size  315    gap  0  0%
GTGACGGCTAAGAGAGCTCTGATTTTCAACACTGCTGATACTAGTGCTTG
CCTCCCCCATTTGTCCTCGTGGAAGCAATATTATTAGATCGAAAATGCTC
TCCAGTGGTTCAAGCAGAGCCATCTTGGCAAAGTCATGGAGAGTCAAGAC
TTTCAGTAAACATGCTATGAGTAGGTCTTTTCCCCGTGAACATCTCCAAC
AAAAGGATGCCCTAGCTATACACATCACCAGATGTGGACACCTCATTTCC
CTTTCCATACTCGTTCTGGATGCAGTTGTGTCCAGGTTGTATTATAAAGT
TGTGTATATATCATT
>CL82.Contig4_All    size  628    gap  0  0%
TATTCATAACACTTAATTTTTTTATTCTCTCTCTTCTTTCTCTCCATTCC
ATATCTGTTTCTACATCTGTGATCAAATGTAACAAGTACCCTATTTCTGC
AACCAAATTTGTTGATCAATCATGTCACACCAGTTGAATGATTTTGCCTA
TTTCTGTCGACACAGCTGTTCACAAAACTACTACATATATGCACATTCAC
TTCACATTTCCAAGGTTTCCTCGCCTTGGCATTCGATATTTGGTGTGGCA
CTTCAAGTTCACATTGGCAAGTTGATCATCGGTCAAGTATCTGAGTTTCT
TCCAACCCAGCCATGCTAATTGGAAGTGACGCTAGAGATTGATGGTAATT
ATTGAACATAGTAGTTCCTCAGTTTAAAACATTGGCAAGTTGATCATCTA
TGTTGATCAGATCACTGGTGGCTTTCTGATAGAGAAGCTGATGTAGGGAC
AAATATATTTGTTGTTTTGTTACATGCCGCTTTGCCTCGGCCTCGACAAT
AAAGCATGCCCATATCTTGTCCTTTCGAACTTCCATCACTCCCTTCAAGA
TAGTTAAGCCAAGACCCTGAATTATGTCAACAATCTCAAGGAAAAATCCC
TTTTCTTCACAAAGCATCTGTATTAGCT
>CL83.Contig1_All    size  2257    gap  0  0%
GACGGATTGAGAAGTTGAAACTAGATCTGCACATCCGAAAAGAAAGAGAG
CCCACAGTTTGCGTCCATTGCTTGAAACTTCTCTCAACTCGTAATCTCCG
ATGTCGATCTCTCTGCAAAAAGATGAAGCTTTTTTTTCTATTGTCTGTCC
ATAACCATTGCCGGAACCACTTCTATTCTCCTGATTTCACAGATTGAAAT
CTCTCCTAATCAGGTTAGACCTCTTTCAATTTTTGATTTTTTCAATAATA
TGCTCTGGTGTTGATAGAGCTACAACAGAGGAGAAATATGGCTACTATGT
GAATTTGTGATGTGAGTTGGTGAGAGTAACTCCACCCTAGACTCAAACTC
AAATCCAAAACCAAAACCTTAGTCAAAATCTTAGTCAAAACCCCCCAAAA
CTCACTCCACTCTTTGAATCAAATTTATACCTAATCAAACTTTACTCAAA
TTTTTCCTCAAATTTGGGAAAGATAAGGGTTTGAACCAAATTTCCACCAC
CGTCGGACTACCTTCCATCACCGTCCTCGTCTTCGTCGGACCACCTTCCA
CCACCGTTGTCATCGTCACCAAGGTCATCGAGTTTTCAGTCAATTTTCCA
GATCATGATCCACCACAGTCGATTTTCGAGCCAATCCACCACAGTCGAAC
ACAGGACATTGATTTTCAAGGCATAAATCTGATTTTTTAAGACTTTTGCG
GCAGCAGGCGGTGAAAGATGTTCCAAATCTGAGTCAAGGGTTGGAGAGGG
TGCTTTCAAATTCCCGCAAATTTGAGGAAAAAAAAGGTACAAAAATCCAC
AGCTCCACCCCACACTCCTTACTCCCTTGCGCTCTGCACTCACTCTGTAA
CAACAATCCAGTACTTCTAGAGAGAGAAGAGAGAGAGAAGAAATGGCGAA
AGTGGGAAGAATGAAGCTAGGATCACAAGGTCTAGAGGTTTCGGCACAGG
GCCTGGGTTGTATGGGCATGACGGCCAGTTACGGGTACGGCCCACCGAAG
CCCGAGGAAGATATGATCAAACTCATACACCACGCCATAGACTCCGGCGT
CACTTTACTCGACACCTCCGATGTCTACGGTCCTCACACCAACGAAATCC
TCCTCGGCAAGGCATTGAAGGGAGGGTGGAGAGAGAAAGTTGAATTGGCA
ACCAAGTTTGGAATTAGTGGTACCACCTATGGAACGACAGAGTTTCGCGG
CGACCCGGCGTACGTGCGGGCCACTTGTGAGGCTAGCTTGAAGCGGCTTG
ATATTGATTGTATTGATCTTTATTATCAGCATCGGATTGACACCCGTGTT
CCCATTGAAATCACGATGGGAGAACTGAAAAAGCTAGTTGAAGAGGGTAA
AATAAAGTACATTGGTCTATCTGAGGCCTCTCCTGCAACAATCAGAAGGG
CTCATGCTGTTCACCCAATTACAGCAATAGAGTTGGAATGGTCCTTGTGG
TCAAGAGATGTGGAGGAAGAAATAGTTCCTACCTGCCGAGAACTTGGCAT
TGGGATTGTCGCATACAGTCCGTTGGGAAGAGGATTCTTTTCATCAGGTC
CCAAGATGGCTGAAAATTGGGCACCTGAAGATCGTCGACAGCAACTACCA
AGGTTCCTACCTGAGAATCTAGAGCATAACAAGGCCATGTTTGAACGGGT
TAACGAAATGGCAGCAAAGAAAGGGTGCACCACTGGCCAACTAGCCCTAG
CATGGGTTCATCACCAAGGGAACGATGTGTGTCCTATTCCTGGCACCACC
AAGATGGAAAACTTCAATCAGAACATTGGAGCGTTGTCGATAGAACTAAG
CCCTGAAGAAATGGCCGAACTCAAGTCCATTGCCTCAGCTGATGCAGTTA
AGGGTGGTAGATATGGAAGCACGCTTATTACTTGGATGAATTCAGACACT
CTGCCCTTATCCTCGTGGAGAGCAGAATAAATAAGTAGTACCAATATGAC
AAAGTACAACGGCATGGACTTCACGAAAAGACATTTAATTTGGAATGATG
AAGGTTGATCTGATCCAAGAGAGTTGTGTTGGCCTTTAGGCAAGAGTTAT
AGCTAGTTAAATAGGTAACGTTCGAGTCAATGCATAACATCTGAAGATAT
GTTTGTGCTAGTCGCTTAATTTGGAGTTGTAAGAAAAGTGGATTTCATTT
GAAAAGTTAGTGTGTAAAAGTGTAATAATGATATCTATAGAAGGTAATTG
TGGGAAGTTGTAACTTCTCCAGTATAATAATGTCTTTATAAATTCAAGAG
CACCCAA
>CL83.Contig2_All    size  2136    gap  0  0%
AAAAAAAGCCTATGCAAGTGGCAGTGGATTCTTATCACAGCGATTGTCCT
AATGCAAACAGCGGAGGAGTCACACACGTATCACGTTTTGCTTTCTTCCT
TAGTCTTACGCAGGCACTGACGTAGCGATCTCCTTAGAGCAACTCCACCC
CTAACTCAAACTCAAATCCAAAACCAAAACCTTAGTCAAAATCTTAGTCA
AAACCCCCCAAAACTCACTCCACTCTTTGAATCAAATTTATACCTAATCA
AACTTTACTCAAATTTTTCCTCAAATTTGGGAAAGATAAGGGTTTGAACC
AAATTTCCACCACCGTCGGACTACCTTCCATCACCGTCCTCGTCTTCGTC
GGACCACCTTCCACCACCGTTGTCATCGTCACCAAGGTCATCGAGTTTTC
AGTCAATTTTCCAGATCATGATCCACCACAGTCGATTTTCGAGCCAATCC
ACCACAGTCGAACACAGGACATTGATTTTCAAGGCATAAATCTGATTTTT
TAAGACTTTTGCGGCAGCAGGCGGTGAAAGATGTTCCAAATCTGAGTCAA
GGGTTGGAGAGGGTGCTTTCAAATTCCCGCAAATTTGAGGAAAAAAAAGG
TACAAAAATCCACAGCTCCACCCCACACTCCTTACTCCCTTGCGCTCTGC
ACTCACTCTGTAACAACAATCCAGTACTTCTAGAGAGAGAAGAGAGAGAG
AAGAAATGGCGAAAGTGGGAAGAATGAAGCTAGGATCACAAGGTCTAGAG
GTTTCGGCACAGGGCCTGGGTTGTATGGGCATGACGGCCAGTTACGGGTA
CGGCCCACCGAAGCCCGAGGAAGATATGATCAAACTCATACACCACGCCA
TAGACTCCGGCGTCACTTTACTCGACACCTCCGATGTCTACGGTCCTCAC
ACCAACGAAATCCTCCTCGGCAAGGCATTGAAGGGAGGGTGGAGAGAGAA
AGTTGAATTGGCAACCAAGTTTGGAATTAGTGGTACCACCTATGGAACGA
CAGAGTTTCGCGGCGACCCGGCGTACGTGCGGGCCACTTGTGAGGCTAGC
TTGAAGCGGCTTGATATTGATTGTATTGATCTTTATTATCAGCATCGGAT
TGACACCCGTGTTCCCATCGAAATTACGATGGGAGAACTGAAAAAACTGG
TTGAAGAGGGTAAAATAAAGTACATTGGTCTATCTGAGGCCTCTCCTGCA
ACAATCAGAAGGGCTCATGCTGTTCACCCAATCACGGCAATTCAGTTGGA
ATGGTCTTTATGGTCAAGAGATGTAGAGGAAGAAATAGTTCCTACTTGCC
GAGAACTTGGCATTGGGATTGTTGCATACAGTCCATTGGGGAGAGGATTC
TTTTCGTCAGGTCCCAAGATGGCTGGAAATTGGGCAGCTGGCGATTTTCG
ACAGCAACTACCGAGGTTCCAACCTGAGAATGTAGAGCATAACAAGACCA
TGTTTGAACGGGTTAACGAAATGGCAGCAAAGAAAGGGTGCACCCCTGGC
CAACTAGCACTAGCATGGGTTCATCACCAAGGTGCCTGTCCCATTCCTGG
CACTACCAAGGTGGAAAACTTCAATCAGAATATTGGAGCATTGTCCGTAA
AACTAACCCCTGAAGATATGGCTGAACTCGAGTCCATTGCCTCAGCCGAT
GCAGTTAAGGGTGATAGATATGGAAGCTCGATGGCTACTTGGATAAATTC
AGACACTCCGCCCTTAGCCTCATGGAAAGCTGAATAAATACGTAATTCCT
ATATGACGAAGCACAACGGCGTGAACTTCACGAAAAGACATTTATTGGAA
TTGTGGAAATTGCTCTGATCCGAGAATTTTGTTGCCTTTAGGTGCGAGTT
ATAGCTAGTGAAATAAATAACATTCCAATAAACGCATAACATCGATATGT
TTGTGCTATTTGTTTAATTTGGAGTTGTAAGAGAACTTAGTTTTGTTCTT
GTCTCTCAGATGTTGAGGAAGAACAACGGACAATAGCCTTAAGGCAAGCC
GGATCACGGTTTTAACTTCCTTGGATTGCGCCAATCTCTCGAGTGAAGGA
AAAAACTGTGAATTTCCGAAAGTTGGATCGTTCCGATCTCCTAAAGAATG
GATCAAATTTCAGCATCCTGTTGATTTTTTTTTGTG
>CL83.Contig3_All    size  2339    gap  0  0%
GACGGATTGAGAAGTTGAAACTAGATCTGCACATCCGAAAAGAAAGAGAG
CCCACAGTTTGCGTCCATTGCTTGAAACTTCTCTCAACTCGTAATCTCCG
ATGTCGATCTCTCTGCAAAAAGATGAAGCTTTTTTTTCTATTGTCTGTCC
ATAACCATTGCCGGAACCACTTCTATTCTCCTGATTTCACAGATTGAAAT
CTCTCCTAATCAGGTTAGACCTCTTTCAATTTTTGATTTTTTCAATAATA
TGCTCTGGTGTTGATAGAGCTACAACAGAGGAGAAATATGGCTACTATGT
GAATTTGTGATGTGAGTTGGTGAGAGTAACTCCACCCTAGACTCAAACTC
AAACTCAAACCCAAAACCAAAATCTGAGTCAAAACCCCCCAAAACTCACT
CCACTCTTTGAATCAAATTTATACCTAATCAAACTTTACTCAAATTTTTC
CTCAAATTTGGGGAGAAAAAAAGGTTTGAACCAAATTTCCACCACCGTCG
GACTACCTTCCATCACCGTCCTCGTCTTCGTCGGACCACCTTCCACCACC
GTTGTCATCGTCACCAAGGTCATCGAGTTTTCAGTCAATTTTCCAGATCA
TGATCCACCACAGTCGATTTTCGAGCCAATCCACCACAGTCGAACACAGG
ACATTGATTTTCAAGGCATAAATCTGATTTTTTAAGACTTTTGCGGCAGC
AGGCGGTGAAAGATGTTCCAAATCTGAGTCAAGGGTTGGAGAGGGTGCTT
TCAAATTCCCGCAAATTTGAGGAAAAAAAAGGTACAAAAATCCACAGCTC
CACCCCACACTCCTTACTCCCTTGCGCTCTGCACTCACTCTGTAACAACA
ATCCAGTACTTCTAGAGAGAGAAGAGAGAGAGAAGAAATGGCGAAAGTGG
GAAGAATGAAGCTAGGATCACAAGGTCTAGAGGTTTCGGCACAGGGCCTG
GGTTGTATGGGCATGACGGCCAGTTACGGGTACGGCCCACCGAAGCCCGA
GGAAGATATGATCAAACTCATACACCACGCCATAGACTCCGGCGTCACTT
TACTCGACACCTCCGATGTCTACGGTCCTCACACCAACGAAATCCTCCTC
GGCAAGGCATTGAAGGGAGGGTGGAGAGAGAAAGTTGAATTGGCAACCAA
GTTTGGAATTAGTGGTACCACCTATGGAACGACAGAGTTTCGCGGCGACC
CGGCGTACGTGCGGGCCACTTGTGAGGCTAGCTTGAAGCGGCTTGATATT
GATTGTATTGATCTTTATTATCAGCATCGGATTGACACCCGTGTTCCCAT
TGAAATCACGATGGGAGAACTGAAAAAGCTAGTTGAAGAGGGTAAAATAA
AGTACATTGGTCTATCTGAGGCCTCTCCTGCAACAATCAGAAGGGCTCAT
GCTGTTCACCCAATTACAGCAATAGAGTTGGAATGGTCCTTGTGGTCAAG
AGATGTGGAGGAAGAAATAGTTCCTACCTGCCGAGAACTTGGCATTGGGA
TTGTCGCATACAGTCCGTTGGGAAGAGGATTCTTTTCATCAGGTCCCAAG
ATGGCTGAAAATTGGGCACCTGAAGATCGTCGACAGCAACTACCAAGGTT
CCTACCTGAGAATCTAGAGCATAACAAGGCCATGTTTGAACGGGTTAACG
AAATGGCAGCAAAGAAAGGGTGCACCTCTGGCCAACTAGCACTAGCATGG
GTTCATCACCAAGGTGCCTGTCCCATTCCTGGCACTACCAAGGTGGAAAA
CTTCAATCAGAATATTGGAGCATTGTCCGTAAAACTAACCCCTGAAGATA
TGGCTGAACTCGAGTCCATTGCCTCAGCCGATGCAGTTAAGGGTGATAGA
TATGGAAGCTCGATGGCTACTTGGATAAATTCAGACACTCCGCCCTTAGC
CTCATGGAAAGCTGAATAAATACGTAATTCCTATATGACGAAGCACAACG
GCGTGAACTTCACGAAAAGACATTTATTGGAATTGTGGAAATTGCTCTGA
TCCGAGAATTTTGTTGCCTTTAGGTGCGAGTTATAGCTAGTGAAATAAAT
AACATTCCAATAAACGCATAACATCGATATGTTTGTGCTATTTGTTTAAT
TTGGAGTTGTAAGAGAACTTAGTTTTGTTCTTGTCTCTCAGATGTTGAGG
AAGAACAACGGACAATAGCCTTAAGGCAAGCCGGATCACGGTTTTAACTT
CCTTGGATTGCGCCAATCTCTCGAGTGAAGGAAAAAACTGTGAATTTCCG
AAAGTTGGATCGTTCCGATCTCCTAAAGAATGGATCAAATTTCAGCATCC
TGTTGATTTTTTTTTGTGGACATGTGAAAATACTGGATG
>CL83.Contig4_All    size  736    gap  0  0%
AAAAAAAGCCTATGCAAGTGGCAGTGGATTCTTATCACAGCGATTGTCCT
AATGCAAACAGCGGAGGAGTCACACACGTATCACGTTTTGCTTTCTTCCT
TAGTCTTACGCAGGCACTGACGTAGCGATCTCCTTAGAGCAACTCCACCC
CTAACTCAAACTCAAATCCAAAACCAAAACCTTAGTCAAAATCTTAGTCA
AAACCCCCCAAAACTCACTCCACTCTTTGAATCAAATTTATACCTAATCA
AACTTTACTCAAATTTTTCCTCAAATTTGGGGAGAAAAAAAGGTTTGAAC
CAAATTTCCACCATCGTCCTCGTCTTCGTCGGAACACCTTCCACTGCTTT
CGTTCCTCACCAAGGTCGTCATCACCAAGGTCATCGATTTGTCAGTTGAT
TTTCCAGATCTAGATCCACCACAGTCGATTTTCCCGTCGATTTTTTAGTC
AATCCACCACAGTCGAACATAGGATGGCGGCGCACGTGATTTTCCAGGTC
TAGGTCGTCGATTTTTCAAGAGTTTTGCGGCGGCGAGCAGTGGAAGAGGT
TCAAAATTTGAGTCAATGGCTGGAGAGGGTGGTATCAAATGGAGCTTTTA
CTCAGATTTTCACTCAAATTTGAGGAAAGAAAAGGGTATAGGGCTGAAGA
TGCACTGAGTGCAATGAATGTTGGTTTGTCTTTTATATGACTTTTTTACT
TTTAGTGGACCACTAAACTACCCTAGATATTATAGT
>CL83.Contig5_All    size  269    gap  0  0%
TGATAGATATGGAAGCTCGATGGCGGCTACTTGGGTGGATTCAGACACTC
CGCCCTTGGCCTCGTGGAAAGCTGAATAAATACGTAATACCTATACGACA
AAGCACAATGGCATGGACTTCACAAAAAAAAAAAAAAGGAACATTTTGTT
GGAATTGTGAAGGTTGCTCTAATCCAAGAGTTCTGTTGGTAGTGCCGCAT
GTGTTATAGCTAGTGAAATAGATAAAAACATTCGAATAAATGCACAACAT
CGATATGTTTGTGCTATTT
>CL84.Contig1_All    size  1538    gap  0  0%
GAGCGAACTGGCAAGATATTATTAACTAACACTATACTTAAACTTTAATT
CTTACAATCAAAACAAAAGCTTCAACTGCAATGGAAATACAACTACTTAA
CCAGACATCCCAAAGGACATAACCCTCAATCACAAATCAGCAAAGAGATG
GTAAGTCTTTGAGTCGACCGAGATGAGCCTCAGGGCAGCAACCGCTGCAG
CAAGTGCCATACACCCAAAGAATAATACATTGAGCCAGTGCCATGATTTT
TGAAGAGGGGTGAGCTTATTACCCTTGGCAACCAAGTACATGTGATTCGC
CAGGATGAATGTGAGGGGGAACGTGCTGACTGCGCCTGTTAGGCTCTCAA
AGTCTCCAAGGAATGGAAGTGCAGCGGAGACGAGCGTGGTTAATGCTAAA
TAACCACCTCTCACCATGACTCGGAATGATAGGTTGCGGAAAGCGAGTGC
ACTTCCTTTAATGCCGTATCTTGTGTCCAAGTACTCGTACATTGGGCTCG
CGAATATGTGCAGAGAGATGACGGTTTGCAAGAAGGAAGCAATGTTGGCG
ACTGCCTTCACCCAAACTGGACCGTTAACACTATTAAGCAAATAGGTAGA
TGTACTTGATCCATAAGCCCAGTAACCCACAAAAGTCACAGCATACATGG
GCAGAACTCCCACCGTGAACTGAAAGTACAAAGCTTTCATCATGTTCTTA
ACGACAGGTTGTTTCACTGTTGCCTGTATCTCTGGAAGCATTCCTGTATT
GAATGCAAAAACAAGATTTGCAGCTGCACCAATAGTAGTGAATATCTTGC
TTGTATTGGTTCCAGGGATGCTATAATCCCTTGCTGAAGCTTCAACTCCA
TCTCGAGCAGCCAGCACAATTGCTATGACAATATATATGAGGCTGAAAGT
TGTTGAAAATCCAAGCCAAACTCCCAGGGCTGACAAATGGGGTGTCCCAA
TTGCAAACATGGCACATACAATCCCAGATATTGCAATAAAGTATGGGAGC
TTCATGGCATCATCATCCCTAAAAAGAACATAGACAGCCTTTAGAGCCTG
ACCAGCCAAAATGATGTACCCGACGTTAATCATGAAAAGATTCACATACT
GCAAAGCCCAAGTAAGTGAATAAGCTTTCTGACCATATACGAATCCTGCA
AGATCTCTGTATCTGATATGCCTTTTTCCACCAAATTCATGGAGCTTGGC
AATGAGAGAATTTGCATACAAAGATATAGCTGTGGCTAGAATTAAACCAA
CTACACCCCCAGTCCATCCAAGAGGAACCATGATTGTCCCCGAGTAGCCA
AGTACGTAAGCACTGTTGATACCAGTGGTAAGGATAAAACCCACTTGAAA
CCATGAATCTTGGCTAATCACGTGGGCAGTTTCGGGAACTTCGACAGCAT
GCTGTTCATCAAAAAAGTCCTTGCGAGAGGCAGAATCGTCTTTTTTGTGA
TCGTCCATTGTCATCGTCTCTTGCTCTTCTTCTTCGCTCAATAGCGTTAT
GGCAATCTCCTCCTCCTCCAATATATAATGAGCCAGCG
>CL84.Contig2_All    size  493    gap  0  0%
GTTAACGGTCCAGTTTGGGTGAAGACAGTGGCTAGCACTGCCTCCTTCCT
GCAGACCGTGATTGCTCTACATATCTTTGCAAGTCCAATGTATGAATACT
TGGACACAAGGTACGGCATCAAAGGAAGTCCACTGGCTTTTCAAAACTTG
TCATTCAGAGTTATGGTGAGAGGGGGTTACCTAGCTATAAACACGTTTGT
GGCCGCACTATTGCCTTTCGTGGGAGATTTCATGAGCCTCACCGGGGCTG
TCAGCACATTCCCCCTCACATTTGTCCTTGCAAACCACATGTACCTAGTG
GCTAAGGAAAACAAGCTGACTTATCTGCAGAAATCTTGGCATTGGCTCAA
TGTCTGTTTCTTTGGCTGCATGTCCCTTGCAGCAGCTGTTGCTGCCATGA
GGCTCATTGCAGTTGACTCCAAAACTTACCATCTCTTTGCAGATATATGA
AGAAAACCTTTTTTTCCCTCACATATACCTAACAGAATGTGTC
>CL84.Contig3_All    size  284    gap  0  0%
GATTCATGGTTTCAAGTGGGTTTTGTACTCACCACTGGTATCAACAGTTC
TTATGTATTGGGGTATTCCGGGACAACCATGGTTCCTCTTGGATGGGTAG
CGGGCATAGTTGGGTTTATCGTAGCCGCAGGAATATCTCTGTATGCAAAT
TCTCTCATTGCTAAGCTCCATGAATATGGAGGGAAAAGGCACATCAGATA
CAGAGACCTTGCAGGATTCATATACGGTCGCAAAGCTTATTCACTCACAT
GGGCATTGCAATATGTGAATCTTTTCATGATTAA
>CL85.Contig1_All    size  2254    gap  0  0%
GAATAATTTACTTACACTGTAACTCTGAAAGACAAAATTCTCCCGTTTAA
TTTACCCGTTTAAAAACCGGAAGTTACATTTCCAGTTCATCGGCCTTTCG
CTTTGACAAATCCAAGGATAGAAACACAGCCAATGTCTATTTAGAGAGTG
AATTAACGAAAGAAATAAATAAATCTACATCATAATATTTCATTCGGATA
TCATGGCCGACCAAGGTGTGATCACACTAGCTGCAATCCAACACAAACAG
AGCACAACCGTGCGTTTCCACTGCCATTGATATCGATTCTTTTGTCTCTC
CCATATCTTTCCCGCTCCATACCTCTTTGCAAGAACACGATGTATTACTC
AGATTTTTACTCGGAAGAACTTTAGCCAGGTCTGATATCTTTGCAGATAT
TTCAGTCTTCTCGGGATTTAAGTTGAAGAATGCAACATATGTTTCACCTT
TTCTTCCAGTAGCAATCCAAGACCGAATTCCTTCAAAACCAGCATTAACT
TTGTCTTCTACCATTGAAGCGCATAAACCTGAATAGCTGTTCTTGAGGGT
TCCATCATTGCGTAGCTCCCACATCTGGTTAGTGTCCCATTTGCAAGAGG
AAAAAGAACCTCTCTTGAACTCTTTGGAAGTAAGCTTCCTTATCGGAGAA
CCATCCAAGCAAACCTCCATTGCATCTGTCGCTAGTAAATGAATGCTACC
TTGATATTGCCGTTTATACATCATATCTTCATCTGATGCCAAAAGTGATT
TCCTCTTGTATAGGCAAAATGGTGCTTCGTATCTGTTTCTAGTGCTTCCT
TTCCAGCAGACTTGTTCAATGTCACTATCAGAAGTTTTGATGAACCAACC
TTTTGCCTTGGGATCCCTACAGTTAGTGAGACCAAAAGTATGTGTTTTGG
GGGTAACAGAATCTTCCAAACTTCTTGATTGCCATGTCAGCCCCTGGTTT
CTGAATCGAGGGCCATTTGTAGTTGTAATATATGAGAACTCCCTATTGTT
TGAGCTGTAGGAGTTTATTTCTAGTAGGGTAGGGTTAGTGATGACATTGA
ATGTGGAGTCATCTAGCTTTCTCATATCCCCTCCATACATGAGAGGAGAC
TTGGCCATGGACCACAGAGTCATCTGAGTTTTTTGCTCGTCTAGACTAAG
CTTACTTGTTCTGTGTGGACCTTCATTTGAACCTGGATCAGTAAGGAATC
CTAGTGGTAGCATATCTAAGTCAGGCCATGACTTTCCCTGCAATCCCTGA
GCCCCTATCATATTAGCAGTAGAGAAGTCCCTGGTAACATTAAAATGGGC
AGAGACATCTTTCCAAGAATCCCAATCATCACCTGTTATCCGATACATGT
TAGCTAGGCCTTTTACATCCTCTGCCATTTCCGGTGTCACACTAGTTCCT
GGAGATAGGGAATAGATGATGGAGCGGTTAAGTCCCTTCAAAACCTCCGA
TACAATGCTTATCTCATCTAGATCCAAGTCATCACCAAATACACAGTCGT
GCTTAACAAAATCAACACCCCAATCAGCATATTGTTGATAAAGTGACTTC
AAAAAGGCTCTTCCAGCTCCAAGTTTAGTATTTACACTCATGAAACCATG
TGACATCCATGCACAAGCCCTCTCCTTTAATCCTACATCGTTTGCATGCC
ACTGCCGCCCAGATTCCTCATAAGCAGAGCCCTTAGCAGTGTCTAAGATG
GGGGTGTTTGCATTGACAGCCTGGGTACTTATACCTCTCATAACGTGAAT
CCCGAACTTCAAACCCATGCTATGAACTTTGTTGGCTAATATGGAGAACC
CTTTCCCACCTTTGGATGAAGGCCATCTGTCCGGGTCAGGAATCATCCTG
CCCCACTCATCAATTACATCGAATCCCAGAGAATCAGAGTAAGCACCTGG
TACTTTCCTCCTATACCAGAGGTAATCCACCACAATATACTCATATCCGT
GAGCCTTCAATCGCTGTGCCACGAGTTCCGCATTGTTCAGGAACTCTTCC
TCAGAGATGATCCAGCTAAAGGAATCATAAGAGTTCCAACCCCTTGGTGG
CAAGCTAGCACGTTCTTGGTTCCCCTCACAAAACACTCTTTGGAGGAGAA
TCAGAGCGAAGAAGGAACAGAGAGAGCCGAAGACGGAGGCTTTCATCCTC
TCTTGCAAAAATGATCCACTTATTGGCTCTGGCTGTTGGTCAAGAGTCAC
TGCCACAAGCAATGAAACTGGTTTTTGTACTGATCATCCCAGCGGAAAAA
ACAA
>CL85.Contig2_All    size  640    gap  0  0%
GCTTGTGCATGGATGTCACATGGTTTCATGAGTGTAAATACTAAACTTGG
AGCTGGAAGAGCCTTTTTGAAGTCACTTTATCAACAATATGCTGATTGGG
GTGTTGATTTTGTTAAGCACGACTGTGTATTTGGTGATGACTTGGATCTA
GATGAGATAAGCATTGTATCGGAGGTTTTGAAGGGACTTAACCGCTCCAT
CATCTATTCCCTATCTCCAGGAACTAGTGTGACACCGGAAATGGCAGAGG
ATGTAAAAGGCCTAGCTAACATGTATCGGATAACAGGTGATGATTGGGAT
TCTTGGAAAGATGTCTCTGCCCATTTTAATGTTACCAGGGACTTCTCTAC
TGCTAATATGATAGGGGCTCAGGGATTGCAGGGAAAGTCATGGCCTGACT
TAGATATGCTACCACTAGGATTCCTTACTGATCCAGGTTCAAATGAAGGT
CCACACAGAACAAGTAAGCTTAGTCTAGACGAGCAAAAAACTCAGATGAC
TCTGTGGTCCATGGCCAAGTCTCCTCTCATGTATGGAGGGGATATGAGAA
AGCTAGATGACTCCACATTCAATGTCATCACTAACCCTACCCTATTGTTT
GAGCTGTAGGAGTTTATTTCTAGTAGGGTAGGGTTAGTGA
>CL86.Contig1_All    size  717    gap  0  0%
GTTATCGCAAGCCAAGGCAATGGAATTTGTGGAAAGATTTATTAAGTTAG
ATGTCATGGATATTGATCAAGAAGATATACTTAGAAGGTCCACCGGGGGG
AAATCAATGCCTGTCTCAATTGCAAAAGGGACTCAAAATTTAGTCAAACG
AACTAATCTTGAACTTACAGCTGGAAAAAGAGGAATTTTTGATTGGGATG
ACAGCCGTGAAGATGAAGGAGGAGAAGAGTTTTTCACCATAAAGAAGGAA
GCATTGTTTGATGATGGAGGTGGTCGGAGGAAGAGATCTTGTACCAAATA
TCAGAAGCTCAATAATTACTCCAAAGGATGGGGGCCTGTTGATGAAACCA
GTGACAAAGTGATAGTGTTGCAAAATTCAAAAAGGAATGACAAGAAAGTA
AATATAATAGAAACAAAATCTAAAATGAATTTGATCAAGGAGTTAAAAGA
ACAGTTGGAGAATGTCGCCCCGGGTGGAATTGAAGCTACTGGTACTGACA
AGGATATGCCAGAGATGCTTAATATAGGTTTAGATACTCAAATGGCTGCT
GAAGCCATGGAAGCATTGTGCTTTGGTTTAGACGTTGCTAAGTGTGACAA
CAAAGACACTCATGATGGTACGAAGAATCTTAGTGAAGGTTCTTCCAGAG
GAGAAAAAGGGAATAGAGCATGGTCTAAGACATATGTGCGGCGGAAGAGA
TCAAGTTCAGTCAAGGA
>CL86.Contig2_All    size  1641    gap  0  0%
GTTTCACTGTGCGGGTATTCGAAATTAGGTCAGGGATGAGTTAGAAATGG
GTTCGATTGGAGATGGCGATGATGAGATACAACCAGTGAAGCTGAATTCA
AGTATGGACGATTGCGAAAATGAAACTCAGCCATTTGAGAGTGAAAAACT
CAAATACCAAGACTTTGACGAGTTCCAGTTTCAGCCATGTACATTGCCAA
TGGTTGATACCGTTCCACTAGAAGATGCATTTGAGACTCAGGCTATTAAT
CTTGCTGGCGAAACTGAAGTATTGGATGATCCTGATGGGGTGGCCAACGT
GGGCGCCCAGTTGTTGGGTGGTTGCAATTATGGAGTTGTTGATAGTGATG
GTGAAGGATCAGATAAAACAGAAGTTTTGGATGATTCTGTGGAGTTATCT
GATGACGATTTCACAAAAAGAGTGGGCAGTTGTCTAGTGGACCAAGGGAA
TAAGCACTGTTCCTCCATTTCAAAACAGGAAATTGGGGAATTTGAAGCAG
AGTTAGATGGTTTGGACATTGAGGTGCAGAGTGCAGGATCTGAGCAAAAG
AATTTCACTTCAGTCCATGCATCATCTTTGAGGGCTTGTACTGTGGCAGT
TCGTAGTATGGCTTTTAAGGAAACCAGTGATGAGCCATCTCCAGTTAAGA
GTGACACACAGTCTTCAAAACAATATTCATCGGTACTTGGAGTGGAACTT
GAGCCGGAGGGTTTGTCGGGTGAGCTCAATGAGCAGATAAAGGGACCAGG
GACTGAAAATAAGTGCAGGGTTGGTACAACAGTGGGCAGGCTTCTTTTGG
ATGATGCACTTGGTGAGATTGAAGGACCTGATAACAGCACAGATAATGCT
GACTTGCCTCATTTACCTGCTTGTGGCGATGAAGCGGCGGGGTTAAGCTA
TGTTGACTCTCAAGAACCTGGAGAGTTGTCACAAGACAACGCACTAAACT
TTGTGGACAGGTTTCTGAAATTTAACGTCATGGATTTTGATCAAGAAGGT
GACATTGGGAGGTCTAGTGAGGGGAAATCAAAGCCTGTCTCAATTATGAA
AGGGACTCAAAGTTTGGCGAAAATAACTAATTTAATCAGTACAGCTGTAG
AAAGAGGGTCTTTTGATTGGGATGACAGCCGTGAAGATGAAGGAGGAGAA
GAGTTTTTCACCATAAAGAAGGAAGCATTGTTTGATGATGGAGGTGGTCG
GAGGAAGAGATCTTGTACCAAATATCAGAAGCTCAATAATTACTCCAAAG
GATGGGGGGCTGTTGATGAAACCAGTGACAAAGTGATAGTGTTGCAAAAT
TCAAAAAGGAATGACAAGAAAGTAAATATAATAGAAACAAAATCTAAAAT
GAATTTGATCAAGGAGTTAAAAGAACAGTTGGAGAATGTCGCCCCGGGTG
GAATTGAAGCTACTGGTACTGACAAGGATATGCCAGAGATGCTTAATATA
GGTTTAGATACTCAAATGGCTGCTGAAGCCATGGAAGCATTGTGCTTTGG
TTTAGACGTTGCTAAGTGTGACAACAAAGACACTCATGATGGTACGAAGA
ATCTTAGTGAAGGTTCTTCCAGAGGAGAAAAAGGGAATAGAGCATGGTCT
AAGACATATGTGCGGCGGAAGAGATCAAGTTCAGTCAAGGA
>CL87.Contig1_All    size  1438    gap  0  0%
CATGAGGTTACGCCAAATTATTAATAAACTTTCCCCTCGTAAGGATGACA
AAATAAACTAAAGTTTTCTCTAATACAACTAAAATTTTGATTTTACCTTT
GAATTGGTCTGGGCCTCTACAATCGAGAATCAAGGCACGCTGATGCAGAG
AAGCATGCATGCAATGAACATAGTAAAAAGAAAAACCTCAAGCAAATGCA
ACTTAAGAACTCACTCCACAATATTACCAAATCAATCAGTACTTGAATAC
CCAAGAATGTTGCAGTTTTATTTATAGCTAAAACTGCAGTTTCAGTCTGG
TGTGGAAACATGAAAACTGTTATCAGAAGATTTCCTGGTAACACAGCCCA
ATGCCCAAACTCAGATCTCGCCGTCCCAGAGCTCTTCAATGTTCTTGTAC
GCGCCAAGAGTCTTGTGCACAAATCCCGTACCTTTTACTAGCTTCGTCTG
CTCAATTTCAGAGAACTTGGCAAACAAGTCTTCAGGTATAGACCAGCCAA
AAACATCCAAATTTTCCTTAAGCCTAGACTCATTTGTGCTCTTTGGTAGC
ACACTGTGACCCATTTGTAATCCCCACCGAAGAGCAACTTGAGCGGTAGA
CTTTCCCAATTTCTGTGCAACTGTATTGAGAACAGGATTCTTTAAAACAT
TGCTCTTGAGGATAGCTGGATTACCCAATGGTGAATACCCCGAGAGGTGA
ACTCCCTTAGCTTGACAGAACGCACGAAGTTTTGCTTGTTGCCAGGCAGG
GTGGCATTCCACCTGGTTGACGGCAGGAGGAATGCGAGCAATCTCCAACA
GGTCTCCCAGTTTTTTACCAGAGAAATTGCTCACACCAATTGCACGAGCC
TTTCCGGAATCATAGAGCTCCTCCATTGCTCTCCATGTACTGGGTATATC
AGGCTGGGTTAGATTCTCAGGCTTAAAGCCAGTTGACCCCTTCTTCATGC
TGACAGGCCAGTGGATAAGATACAGATCCAGATATTCAAGCTGTAAATCT
TGCAAAGTTCCATTCAACGCCTTGTGCACATCTTCCGGTTCATGATTATT
ACACCAGAGTTTAGAGGTGATGAAGATATCCTTGCGCTGCACGACGCCAT
CTTCAAACAACTTCTTTAGTGCCGAACCAATCTCCTTTTCGTTGCCGTAT
GCTTGAGCACAATCGATGTGTCGATAGCCCAACTGAACGGCGGTGGCGAC
GGCGTTACCGACGTCTCCGGAATCAGATTGCCAGGTGCCCAAACCAACGG
AAGGGATCTTAGCTCCGGTGTTCAATTCGAAGAATCTAATTTCTGTCGCC
ATTACTGTGATTCTAACAGCAGATCCGACGATTTTGCTACCTCAAAAGCT
AAACTGCATCCCTCCTCCACAACCGACTGCCTCTATATATACTCTGTGTG
TGAGCAATGCAATGACGCATGTGTGAGCAATGCAATGA
>CL87.Contig2_All    size  1443    gap  0  0%
AGAAACTCGACCCAGGTGAAATGGGTCTCACACGTGGAATGCGAGCGTTG
ACCACAGGAAGCTTGTAGAGAGGCGATTGATGGATAACCCTAGGATCATT
GATAATGCACGGACAAGATTCCGTCTCAGCATAAGAACTATACGATTGGG
TTCAAATCGTAACGGAGAACAGCTCCGAGGAGTATTAAAAAGCAACTGCA
ACTTCGGCAACGAAAACGAGGGTTTCAAAATGGCGGACGGAATCTACTTC
TTTGAACTAAACACCGGAGCCAAGATTCCCTCCGTCGGTTTGGGCACGTG
GCAGTCGGAACCTGGTCTCGTCGGTGAAGCCGTCTACACCGCCGTCAAGG
CAGGATATCGGCATATTGATTGTGCTCAAATCTATGGCAATGAGAAGGAG
ATTGGTGTGGTTCTGAAGAAGTTATTTGAAGATGGCATCGTGAAGCGCGA
GGATTTGTTTATCACATCGAAACTCTGGTGTACTGATCATGATCCAGAAG
ATGTACTGAAGGCTCTAAACAGAACTTTACAAGATTTGCAGCTTGACTAT
GTTGATTTGTACCTCATTCACTGGCCAGTCAGGATGAGGAGTAGCTCAAT
TGGATTTAAGCCTGAAAATCTGATTCCAACAGATATACCAAGTACATGGA
AGGCAATGGAATCTCTATATGATTCTGGTAAAGCTCGAGCACTTGGTGTT
AGCAATTTTTCTACGAAGAAATTGGGAGATTTGTTGGAGGTAGCGCGTGT
TCCCCCTGCTGTCAACCAAGTTGAATGTCATCCTTGTTGGAGTCAGCCCA
AACTAAGGGAATTCTGTAAAGCTAAGGGAGTTCATCTATCTGGATATTCA
CCATTGGGTTCTCCTGGTACAACATGGCTCAAAAGTGATGTTCTGCAACA
ACCAATTGTAATTACGGTTGCTGATAAAATGGGGAAGACTCCTGCTCAAG
TTGCTATTCGCTGGGGTTTGCAGATGGGTAACAGTGTACTTCCTAAGAGC
ACAAAGGAAGCAAGGATCAAGGAAAACTTGGAAGTTTTTGACTGGTCTAT
TCCTGATGACTTGTTTGCCAAGTTTTCTGAAATTCAGCAGGCAAGACTTG
TTCGAGGGACTACATTTGCTCACGAGACTTTGAGCCAGTACAAGACGGTT
GATGAAGTCTGGGATGGTGAAATATGAGAAGACAGACATTCAATGTTTTT
TCTGTTGCACAAGCTTTCCAGTTCCAGTAACATACCATGCTTATTCTCAT
TCAAGATGTCTTTGTACGCCAAATGATTTTGGACCCTTTCTTAAAGGGAA
TTCACTCGATTGGCTTTCTTTCTGCTCTGATGCTATATTCTCGTCGTTGG
TCTCGTTGGTCTCGTGCTTACTGTTGCATTTACAAATACGCTGTTGTTTG
ATTGCATTCATTTCGATCGTTAAGTACTTCTGATATGCCTTGA
>CL87.Contig3_All    size  1348    gap  0  0%
CGCAACTTAAGAACTCTCTCCATAATATTATCAAATCAATCAGCACTTGA
ATAGCCAAGGTCTTACAGTTTTATTTAGAAACAACACAAAACAATAAACC
CAACATCCATCATCTCTTAGCTTCACGCGTCTCTAAACCACAGAAATTAA
ATGTATTACCTTCGAACTAAAATCCCCAAAACTGCAGTCTCAGTCAGGTG
TGGAAACATGGAAATCAACTATAGATGAAAATGACTCTCTAAAAGGGAAA
AACTGTTTTCAGAAAATTTCCAGCTAACACACCCCAATGCCCAAACTCAG
ATCTCGCCGTCCCAGAGCTCTTCAATGTTCTTGTAGGCGCCAAGAGTCTC
GTGCACAAAAACTGTACCTTTTACTAGCCTCGTCTGCTCAATTTCCAAGA
ACTTGGCAAACAAGTCTTCAGGTATAGACCAGTCAAAAACATCCGAGTTT
TCCTTAAGCCTAGACTCATTTGTGCTCTTTGGTAGCACACTGTGACCCAT
TTGTAATCCCCACCGGAGAGCAACTTGAGCGGGAGACTTTCCCAATTTCT
CTGCAACTGTATTGAGAATAGGATTCTTCAAAACATTGCTCTTGAGGGTA
GCTGGACTACCCAATGGCGAATAACCCGAGAGGTGAACTCCCTTAGCTTT
ACAGAACGCATGAAGTTGTGCTTGTTGCCAGGTAGGGTGGCATTCCACCT
GGTTGACGGCAGGAGGAATGCGAGCAATCTCCAACAGGTCTCCCAGTTTT
TTACCAGAGAAATTGCTCACACCAATTGCACGAGCCTTTCCGGAATCATA
GAGCTCCTCCATTGCTCTCCATGTACTGGGTATATCAGGCTGGGTTAGAT
TCTCAGGCTTAAAGCCAGTTGACCCCTTCTTCATGCTGACAGGCCAGTGG
ATAAGATACAGATCCAGATATTCAAGCTGTAAATCTTGCAAAGTTCCATT
CAACGCCTTGTGCACATCTTCCGGTTCATGATTATTACACCAGAGTTTAG
AGGTGATGAAGATATCCTTGCGCTGCACGACGCCATCTTCAAACAACTTC
TTTAGTGCCGAACCAATCTCCTTTTCGTTGCCGTATGCTTGAGCACAATC
GATGTGTCGATAGCCCAACTGAACGGCGGTGGTGACGGCGTTACCGACGT
CTCCGGAATCAGATTGCCAGGTGCCCAAACCAACGGAAGGGATCTTAGCT
CCGGTGTTCAATTCGAAGAATCTAATTTCTGTCGCCATTACTGTGATTCT
AACAGCAGATCCGACGATTTTGCTACCTCAAAAGCTAAACTGCATCCCTC
CTCCACAACCGACTGCCTCTATATATACTCTGTGTGTGAGCAATGCAA
>CL88.Contig1_All    size  1110    gap  0  0%
CATTATTTCATGCAAAATTTGCAAAGATTGTCGGACATAAACTATGTTCC
AACAAAGGAGGATGTTCTCTATGCCAGGGTTCGTACAACTGGGGTTGTTG
AAATCCAGTTCAGCCCAGTTGGTGAGAACAAAAAAAGTGGTGAAGTATAC
CGCCTCTTTGATGTTGGAGGTCAGAGAAATGAGAGAAGGAAGTGGATACA
CTTGTTTGAAGGTGTAACAGCTGTCATCTTTTGTGCTGCTCTTAGCGAGT
ATGATCAAACACTATTTGAGGATGAAACCAAGAATCGGATGATGGAGACG
AAGGAACTCTTTGATTGGGTCCTCCAGCAACCATGTTTTGAGAAAACATC
CTTCATGTTGTTTTTGAACAAGTTTGACATATTTGAGAAGAAGGTTCTAA
ATGTGCCATTGAATGTATGCGAGTGGTTCAAAGATTACCAGCCAGTTTCG
ACAGGGAAACAAGAGATTGAGCACGCGTATGAATTTGTAAAAAAGAAGTT
TGAGGAGTTGTATTTTCAAAGCACTGCCCCTGATCGTGTAGATCGTGTTT
TCAAGATCTATAGGACGACTGCCCTTGATCAGAAGCTTGTCAAGAAGACA
TTCAAACTTGTTGACGAGACTTTGAGGAGGAGAAACCTCTTTGAAGCTGG
TTTATTGTGATTATTGATAAGCTATTTTCTCAACAAAGGAGTATCAACAT
ATCGATTTTTTTTTGTGAGGTGGATATAACAGCATCGATAGACTACTAGC
TACCACATCTAGTTCTACCAGTTTCTTGTTCTGTACTCCCATTGGTTCAA
GTCCGCCAATCAAAGGAACTACATATTTTTACCCCAGATTTCCGTTTGGG
AGCATTAGTTATATTTGAAAGAAGCCTCTCCAAGGAATTAGTTTTATTGC
CTTTTTGTATCCTCAGAAATCAAGTACGGTTGAGAAAGACAATGCTTCAA
TTTTTTTTAATTTTTTTTTATTAAAGAGTTGATGTATATTCCTGCCAAGC
TTTTATGTAAGACTTGTGGATATGAGACACAAGCAGCCTATATCTTCTTT
TCATCTCCTATGGTGTCACAATGTACACAGAAATCATAAGAGAGATCAAC
AGCATGTGAG
>CL88.Contig2_All    size  307    gap  0  0%
ATTAGTTTTATTGCCTTTTTGTATCCTCAGAAATCAAGTACGGTTGAGAA
AGACAATAAAACTAATTCCTTGGAGAGGCTTCTTTCAAATATAACTAATG
CTCCCAAACGGAAATCTGGGGTAAAAATATGTAGTTCCTTTGATTGGCGG
ACTTGAACCAATGGGAGTACAGAACAAGAAACTGGTAGAACTAGATGTGG
TAGCTAGTAGTCTATCGATGCTGTTATATCCACCTCACAAAAAAAAATCG
ATATGTTGATACTCCTTTGTTGAGAAAATAGCTTATCAATAATCACAATA
AACCAGC
>CL90.Contig1_All    size  915    gap  0  0%
GATGTTGGCACCGGCACCCTTGAAGAGCGACTTGGTGCCCTCCTTGGCGA
CGATCTCGCGTCCGGCGTGCATCATGTTCTTGTAGTGGACCTTGCCACCC
GAGGTCATCATCATACGACGACGGATAGTGTCAAGAGGGTACGAGGCCAA
ACCGGAACCAGTGGTGACGGCCCAGCCGAGCAGGAAGGAGGCCAAGAAGT
TACCCTCGAGGTTACCGGTGAGCAGGACGGGCTTAAGCGAGTCGTACATA
CCGAAGTACAGACCACGGTAGACGACGATACCAACGACGGACGGAACGAA
ACCGCGGTACAGACCGGCGATACCATCAGAGGCAAGGGTCTTCTTGTAAA
CGTCTAGGAGACCGTTGAATTGACGGTCACCTCCACCCTTGGCGGCCGAC
TTGGCGTCGTTGGCCAAACGGGTACGGGCATAGTCGAGCGAGTAAACGAA
CAAGAGCGAAGTGGCACCAGCAGCACCACCGGAAGCCAAGTTAGCCGAAA
GCTGCTTGTAGTAAGGGGCCGACTTGGGGACCTTGAAAAGCGACTTGAAG
AAGTCCTTGAAGGCGAAGTTCAAAGCTTGGGTGGGGAAGTAACGGATGAC
GTTGGCTGTGTTACCGCGCCACAGGGAGACGAGACCCTCCTGTTGGTAGG
TGCGGACGAAGCAGTCTCCGATACCCTTGTAAGGCTGGGCAAGACGGCCT
TGCTTGATCATCTCATCTTGGTTTTGGATGAGCAGCTTGACACGCTCGAT
GGGGGCAGCAGCGGTCTTTGAGACGGCGGCGGAGACACCTCCCATGAGGA
AGTCAGTAGCGAAGCCACTGGCCGACTTGGTGCCGGTCTTGGCGGGGTCC
ATGTTACTACCACCGGTGGGAGCAGACATTATAACGGTCGTTCAATCTAC
GGGTTGAGACTAGGA
>CL91.Contig1_All    size  435    gap  0  0%
GCCCGTTCTTTTTGGCGGGATGCTTGCATTTCATGAGCTAGCTATTCCAC
TTCATAACGCCCTCCAATTGCCGACCCAGAAAACTGCCCATCGTCCGTAA
CAGATGCACGCAAAGCTCGAGACGCCTAGTAGAAGGTGTTGGGGCGGGTA
GCGGCGAAGATCTGCTTGCCGTGCTTTGGTGGTGCGCGGTGAGGAAGCGG
GAACTTGAGGTCCTTGGTGAGGAGTTGCTTGATGTATGGGCGGCGGATGT
CGTCGGTCTTCTCAACCTCGATGACCTTGAGGATGTGGATGTTCCTGAAG
CGAGAGCGGTGACGGGCGGCCATGTCCTGGTAGAGCGACTCGACGGCGTC
GGTGCGGGACATCTCGCGGTACTCCTTGTACATGTTGTGGGTACCGGAGC
GGGAGTCGTAGCGGATCCAGATGCCAATGTTCTTG
>CL91.Contig2_All    size  270    gap  0  0%
GCAAGACGTCTAGTAGAAGGTATTCGGGCGGGTGGCGACGAAGACCTGCT
TGCCCTTCTTCGGTGGGGCGCGGTGAGGCAGAGGGAACTTGAGGTTCTTC
TTGACGAGCTGCTGGATGTATGGTCTCCGGAGATCGTCGATCTTCTCGAC
CTCCACGACCTTGAGGATGTGGATGGTCCTAAAGCGGGCACGGTGACGGG
AGGCCATGTCCTGGTAGAGAGCCTGGACGGCGTCGCAGCGGGACATCTCG
CGGTACTCCTTGTACATGTT
>CL92.Contig1_All    size  1765    gap  0  0%
TTGCGAAACAAATGGCACTAAAATATAGTGTTATATACAACCATACAGAA
ACAGAGAAACAAAAATAGGAAATTCACCAATTTTCAACTGAAGGAGCTTC
CAGTGGCATGCACAGCAAATCTTGCCTCCACTGGCTCTTCCCATCTACCT
CATTGAGGTTGTCAAGCTGCTTATCCACTGATTTTGATAACATAGGTAAC
ACTTTTTTTCTGAAGTTAGACAAGCACTTTGTTCTCGAAAGCACAAACCC
CAATAAAAGCTGCAATCGCAAGCTTTACCATCGTGTTTACCTCAAAGTCT
CTTCATCACGGATTAAATGATTCTATGTTGTTTTGGTCCGAAGCATACAA
TCTGCATCTTTTGCTTACACTTTAATCCATCTCCCCGCATTACCAGAACA
AGGGGACAGAACAATTTCTGGCAAAAAACTTAAACCAATTCATGCCTCAA
CAACATCACTCTAATAAACTTTTTGCCTGCCAAAATTAGTCACTTTAATG
AAACAACTCCACCACAACCACCAGTCGAAAGGACACTGCTGAAGCTTCAC
CAAGCGCTTGTAATTTGTTCTTCGCGTGAACCATGCTCGAATATATCTCA
AAATGACCAGAAATGCTGAATCTATGGACCTGCTCTATATAAATACATCT
AAATCCTAGCATCCGGACGACAATCGTGTGAAAACTTCATACAACCAATT
TTTCTTCATCTAGTTCAGGCAATGCAACATCTTCCCTCATCAGACCAGCA
TAATTTTCCCCCACACGAGCCCCAGCCTGGGCAAACAGCTCCACCACTGC
CGGCAACTTTCCGTAATACCTCTTCAACCTGTCTACTAGTACCCCACCAT
CCCGTAGATCTCGAACGTGCCACACGTACACAGGAGGGACAAGATCATCA
ATTGTTGCCTCCTGCCAGGCATGTTGCCCGTCCCTCATCTGATGCTTGTA
TTCTTGGCATTGCCTCACCCTATGCCCCTTGGGCCCCACTTGAACCTCAA
AACAATACCCACATGTCTGGACAACATATTTCTCCATGAGTTTCAAGGCT
CCTGATCGCATCTTCTCCCATGCAACCAAGCCTCGTACAGCGTGGCCTTG
AATATTATTATCATCATCATACGGCAATTTGAAAGACTTCCCATCTTCAC
TTGACTTCTGAGTTCTCTCCCAGAAACCATATGAGTTGATCTCTGCACAC
GATGAATTGTCCTTAGGGAACTTCTTCTCAAAGTCAAATATCTTCCCAGC
AACACGATAAATAGGGAACTCTCTTCTTCTTGTTGGGTATTCGGGAATGT
CCACACCTGCTTGAATACACAATTCCAAAATGGCTGGTATTCGATCAACC
TGAAGCCGTTCATTGTGTGAAACAGCTCTTCCCAATCTGTCATATAGATG
AAAAGACTCCACAAGAGGCATAACATGCTCCACAGCTCCTCTTTGCCAAC
TGTGTTCTTTGTTATTTGGGCTACCAACGACATTGCATGTTTTTATCTTA
TGTGGAGGATGACCAACATGAACTTCACCACATAAGGGTGGTGGTCGGTG
AGAACCCAGTACAGTCAATCTCTCGGCCTCTTACGGCTTTGCCTTTGATT
CCTTTGAAACCTCTGCTTGAATCATAGAAATGGTCAGTAACCGGCGATCG
GTGGTCGCCTGATCTCGGCGACTCGGCCTCTCTGTGCTCTCACAGTGGAT
GTCGGCCGTGAGTAGTGAGGCGTGACTCGTGAGCTCTCTGAAGAGATGAG
CAAAATGGGATTCAA
>CL92.Contig2_All    size  939    gap  0  0%
AGCATGCCTAGATTTGACAGGCACTAAGTTTAGCATTACCAAAGTTCGGA
AGCTCATTTGGCAAGTTCACTAGAGCAACAAAAAGATGGAGAATTGTCAT
CTTTTAGCATGGGCAACCAATTTGGCAGGTGCATTGGAAATACAGTAACG
TACAAAACACAAGTGATCTGATACCTTAAATCAGTCGTCTCAGGTCTCAA
CCTAAAACTACCAAAAAATAGTCATAACATGGTCAAAATTAAGAAAAAAA
CATTTTCCAAGAAGACAGACCTTGAATATTATTATCATCATCATACGGCA
ATTTGAAAGACTTCCCATCTTCACTTGACTTCTGAGTTCTCTCCCAGAAA
CCATATGAGTTGATCTCTGCACACGATGAATTGTCCTTAGGGAACTTCTT
CTCAAAGTCAAATATCTTCCCAGCAACACGATAAATAGGGAACTCTCTTC
TTCTTGTTGGGTATTCGGGAATGTCCACACCTGCTTGAATACACAATTCC
AAAATGGCTGGTATTCGATCAACCTGAAGCCGTTCATTGTGTGAAACAGC
TCTTCCCAATCTGTCATATAGATGAAAAGACTCCACAAGAGGCATAACAT
GCTCCACAGCTCCTCTTTGCCAACTGTGTTCTTTGTTATTTGGGCTACCA
ACGACATTGCATGTTTTTATCTTATGTGGAGGATGACCAACATGAACTTC
ACCACATAAGGGTGGTGGTCGGTGAGAACCCAGTACAGTCAATCTCTCGG
CCTCTTACGGCTTTGCCTTTGATTCCTTTGAAACCTCTGCTTGAATCATA
GAAATGGTCAGTAACCGGCGATCGGTGGTCGCCTGATCTCGGCGACTCGG
CCTCTCTGTGCTCTCACAGTGGATGTCGGCCGTGAGTAGTGAGGCGTGAC
TCGTGAGCTCTCTGAAGAGATGAGCAAAATGGGATTCAA
>CL92.Contig3_All    size  1571    gap  0  0%
TTGCGAAACAAATGGCACTAAAATATAGTGTTATATACAACCATACAGAA
ACAGAGAAACAAAAATAGGAAATTCACCAATTTTCAACTGAAGGAGCTTC
CAGTGGCATGCACAGCAAATCTTGCCTCCACTGGCTCTTCCCATCTACCT
CATTGAGGTTGTCAAGCTGCTTATCCACTGATTTTGATAACATAGGTAAC
ACTTTTTTTCTGAAGTTAGACAAGCACTTTGTTCTCGAAAGCACAAACCC
CAATAAAAGCTGCAATCGCAAGCTTTACCATCGTGTTTACCTCAAAGTCT
CTTCATCACGGATTAAATGATTCTATGTTGTTTTGGTCCGAAGCATACAA
TCTGCATCTTTTGCTTACACTTTAATCCATCTCCCCGCATTACCAGAACA
AGGGGACAGAACAATTTCTGGCAAAAAACTTAAACCAATTCATGCCTCAA
CAACATCACTCTAATAAACTTTTTGCCTGCCAAAATTAGTCACTTTAATG
AAACAACTCCACCACAACCACCAGTCGAAAGGACACTGCTGAAGCTTCAC
CAAGCGCTTGTAATTTGTTCTTCGCGTGAACCATGCTCGAATATATCTCA
AAATGACCAGAAATGCTGAATCTATGGACCTGCTCTATATAAATACATCT
AAATCCTAGCATCCGGACGACAATCGTGTGAAAACTTCATACAACCAATT
TTTCTTCATCTAGTTCAGGCAATGCAACATCTTCCCTCATCAGACCAGCA
TAATTTTCCCCCACACGAGCCCCAGCCTGGGCAAACAGCTCCACCACTGC
CGGCAACTTTCCGTAATACCTCTTCAACCTGTCTACTAGTACCCCACCAT
CCCGTAGATCTCGAACGTGCCACACGTACACAGGAGGGACAAGATCATCA
ATTGTTGCCTCCTGCCAGGCATGTTGCCCGTCCCTCATCTGATGCTTGTA
TTCTTGGCATTGCCTCACCCTATGCCCCTTGGGCCCCACTTGAACCTCAA
AACAATACCCACATGTCTGGACAACATATTTCTCCATGAGTTTCAAGGCT
CCTGATCGCATCTTCTCCCATGCAACCAAGCCTCGTACAGCGTGGCCTTG
AATATTATTATCATCATCATACGGCAATTTGAAAGACTTCCCATCTTCAC
TTGACTTCTGAGTTCTCTCCCAGAAACCATATGAGTTGATCTCTGCACAC
GATGAATTGTCCTTAGGGAACTTCTTCTCAAAGTCAAATATCTTCCCAGC
AACACGATAAATAGGGAACTCTCTTCTTCTTGTTGGGTATTCGGGAATGT
CCACACCTGCTTGAATACACAATTCCAAAATGGCTGGTATTCGATCAACC
TGAAGCCGTTCATTGTGTGAAACAGCTCTTCCCAATCTGTCATATAGATG
AAAAGACTCCACAAGAGGCATAACATGCTCCACAGCTCCTCTTTGCCAAC
TGTGTTCTTTGTTATTTGGGCTACCAACGACATTGCATGTTTTTATCTTA
TGTGGAGGATGACCAACATGAACTTCACCACATAAGCTGCACAGAACTCA
TCATTAATATGCTTTAAAAAC
>CL92.Contig4_All    size  2160    gap  0  0%
GACAAATAGTAGGTGTACTTTGCGAAACAAATGGCACTAAAATATAGTGT
TATATACAACCATACAGAAACAGAGAAACAAAAATAGGAAATTCACCAAT
TTTCAACTGAAGGAGCTTCCAGTGGCATGCACAGCAAATCTTGCCTCCAC
TGGCTCTTCCCATCTACCTCATTGAGGTTGTCAAGCTGCTTATCCACTGA
TTTTGATAACATAGGTAACACTTTTTTTCTGAAGTTAGACAAGCACTTTG
TTCTCGAAAGCACAAACCCCAATAAAAGCTGCAATCGCAAGCTTTACCAT
CGTGTTTACCTCAAAGTCTCTTCATCACGGATTAAATGATTCTATGTTGT
TTTGGTCCGAAGCATACAATCTGCATCTTTTGCTTACACTTTAATCCATC
TCCCCGCATTACCAGAACAAGGGGACAGAACAATTTCTGGCAAAAAACTT
AAACCAATTCATGCCTCAACAACATCACTCTAATAAACTTTTTGCCTGCC
AAAATTAGTCACTTTAATGAAACAACTCCACCACAACCACCAGTCGAAAG
GACACTGCTGAAGCTTCACCAAGCGCTTGTAATTTGTTCTTCGCGTGAAC
CATGCTCGAATATATCTCAAAATGACCAGAAATGCTGAATCTATGGACCT
GCTCTATATAAATACATCTAAATCCTAGCATCCGGACGACAATCGTGTGA
AAACTTCATACAACCAATTTTTCTTCATCTAGTTCAGGCAATGCAACATC
TTCCCTCATCAGACCAGCATAATTTTCCCCCACACGAGCCCCAGCCTGGG
CAAACAGCTCCACCACTGCCGGCAACTTTCCGTAATACCTCTTCAACCTG
TCTACTAGTACCCCACCATCCCGTAGATCTCGAACGTGCCACACGTACAC
AGGAGGGACAAGATCATCAATTGTTGCCTCCTGCCAGGCATGTTGCCCGT
CCCTCATCTGATGCTTGTATTCTTGGCATTGCCTCACCCTATGCCCCTTG
GGCCCCACTTGAACCTCAAAACAATACCCACATGTCTGGACAACATATTT
CTCCATGAGTTTCAAGGCTCCTGATCGCATCTTCTCCCATGCAACCAAGC
CTCGTACAGCGTGGCCTTGAATATTATTATCATCATCATACGGCAATTTG
AAAGACTTCCCATCTTCACTTGACTTCTGAGTTCTCTCCCAGAAACCATA
TGAGTTGATCTCTGCACACGATGAATTGTCCTTAGGGAACTTCTTCTCAA
AGTCAAATATCTTCCCAGCAACACGATAAATAGGGAACTCTCTTCTTCTT
GTTGGGTATTCGGGAATGTCCACACCTGCTTGAATACACAATTCCAAAAT
GGCTGGTATTCGATCAACCTGAAGCCGTTCATTGTGTGAAACAGCTCTTC
CCAATCTGTCATATAGATGAAAAGACTCCACAAGAGGCATAACATGCTCC
ACAGCTCCTCTTTGCCAACTGTGTTCTTTGTTATTTGGGCTACCAACGAC
ATTGCATGTTTTTATCTTATGTGGAGGATGACCAACATGAACTTCACCAC
ATAAGCTGCATACGTGGATTGGGACACTTTTAGCAATCCTTGAAACACAA
GACAATAACACTGCTCTCGCAACAAAAACCTGATGTGCAACTGGGACCAA
TCCTTTGACCAATAAACCATTTTCAGGGGGTTTCAGAGTAACTTCTTGGA
CCGCCTTTCTCTCTTGTTTTTCCAATCTAGCTCTACGCTTAAGTTCATTA
ATACTTGTTACCCATGGCTTCCGCTCAGACTTTTTAAGCTTCCTTGGCAA
CTCTACATTACTCAGCCCAGATGAGAACAAGGCACGGGGATGTTTTAACT
CCTTTAACCCACCAATATTCAGAAAAGAGTTATGTATAATGCTTCTAACT
CGTCTACCAAACATATCCGCTCCCCAAGAGTGGTGGTGGTCGGTGAGAAC
CCAGTACAGTCAATCTCTCGGCCTCTTACGGCTTTGCCTTTGATTCCTTT
GAAACCTCTGCTTGAATCATAGAAATGGTCAGTAACCGGCGATCGGTGGT
CGCCTGATCTCGGCGACTCGGCCTCTCTGTGCTCTCACAGTGGATGTCGG
CCGTGAGTAGTGAGGCGTGACTCGTGAGCTCTCTGAAGAGATGAGCAAAA
TGGGATTCAA
>CL92.Contig5_All    size  745    gap  0  0%
AGCATGCCTAGATTTGACAGGCACTAAGTTTAGCATTACCAAAGTTCGGA
AGCTCATTTGGCAAGTTCACTAGAGCAACAAAAAGATGGAGAATTGTCAT
CTTTTAGCATGGGCAACCAATTTGGCAGGTGCATTGGAAATACAGTAACG
TACAAAACACAAGTGATCTGATACCTTAAATCAGTCGTCTCAGGTCTCAA
CCTAAAACTACCAAAAAATAGTCATAACATGGTCAAAATTAAGAAAAAAA
CATTTTCCAAGAAGACAGACCTTGAATATTATTATCATCATCATACGGCA
ATTTGAAAGACTTCCCATCTTCACTTGACTTCTGAGTTCTCTCCCAGAAA
CCATATGAGTTGATCTCTGCACACGATGAATTGTCCTTAGGGAACTTCTT
CTCAAAGTCAAATATCTTCCCAGCAACACGATAAATAGGGAACTCTCTTC
TTCTTGTTGGGTATTCGGGAATGTCCACACCTGCTTGAATACACAATTCC
AAAATGGCTGGTATTCGATCAACCTGAAGCCGTTCATTGTGTGAAACAGC
TCTTCCCAATCTGTCATATAGATGAAAAGACTCCACAAGAGGCATAACAT
GCTCCACAGCTCCTCTTTGCCAACTGTGTTCTTTGTTATTTGGGCTACCA
ACGACATTGCATGTTTTTATCTTATGTGGAGGATGACCAACATGAACTTC
ACCACATAAGCTGCACAGAACTCATCATTAATATGCTTTAAAAAC
>CL93.Contig1_All    size  394    gap  0  0%
GATCTCGTTTCTCTCTCCATGAAGGACTTGGAATCTCAGTCTTTTCTTTG
CTGCCACCAGTGAAGAGGAGAAGGCAATTTCAGCCCTTTTTGGAGATTTC
AATATGAAGTCATTGGTGCAAGTGAAAAGCTCGTGAATTCTTATTCTTCA
ACACTTCAAAACTCGAGGTCGAGTTTTCTCCAACCAAGGGAGAATGATGC
GGTCCATATGAAGAGGTCACGGGTATTTGGTAATTTCATATGGCTGGAAG
TTATGGCCCTTATGGACTGGAAGGGTAGTCCATTGGCCACAAAATGGATC
TACTTGGGATATTAACGAGGCATTGGCTGGCGTATTTAAGGCTGACTTTT
CATGAGCCTTGTGACTTTTGATTTAGGGAAGTTTGACCACATAT
>CL94.Contig1_All    size  322    gap  0  0%
TGTTGAAGTAGCAAAACTTTGTGTTCGTCGATTCGCACCGCGGGCACTTT
AGGGCTGCTTCTGGGATGGGTATGTTGGCCATCCGAGCTCGATCGGCCAG
AGAACCTGGCCTGATCGACCCCGAACCACCAACACCGCTTCCATGAGGTG
GAGGCGGCGGTGGTGGTGGCAGCGGCGGTGGAAGCTGATGGCTTCCACTT
ATGCCAACTTGATGAGCATTTGATTGCTGTTGCCAGTTGGATGGATCAAG
ATAAGCTGGAATGGAGGAGAACACCATGGTTTCTGCTCCTTGATGATCTT
AACCTTTTGCAAAAGTTGAGAA
>CL94.Contig2_All    size  217    gap  0  0%
GCAAAACTTTGTGTTCGTCGATTCGCACCGCGGGCACTTTAGGGCTGCTT
CTGGGATGGGTATGTTGGCCATCCGAGCTCGATCGGCCAGAGAACCTGGC
CTGATCGACCCCGAACCACCAACACCGCTTCCATGAGGTGGAGGCGGCGG
TGGTGGTGAGGGGACGGGAGAGGAGGCTTAGGAGGAGCCGGAGAAGACAG
AAGGAGGACGGAACAAA
>CL95.Contig1_All    size  674    gap  0  0%
TGCATTCACGGGGCCTCCGTGCCGGTTTTCTTTGTTTTCTTCGGGAAACT
GATAGACGTCATGGGAACGGCTTTTCTCTTCCCGGCTGAAGCTTCTCACA
GGGTAGCCAAGTACTCTTTGGATTTCGTATATCTGAGTGTGGTGATACTA
TTTTCCTCATGGACAGAGGTGGCATGTTGGATGCATACCGGAGAAAGGCA
AGCGGCAAAGATGAGGATGGCATATTTGAGGTCAATGTTGAATCAAGACA
TAAGTGTTTTTGACACAGAGGCTTCCACTGGAGATGTGATTTCTGCAATT
ACTAGCGACATTATTGTGGTTCAAGATGCTATTTCTGAGAAGGTGGGGAA
TTTTATGCACTACATTAGCAGATTCTTGGTTGGCTTCGCAATCGGCTTCT
TTAGGGTTTGGCAAATCACTCTTGTGACTCTCTCTATTGTTCCCTTAATC
GCCATTGCCGGTGGCGTTTATGCTTTTGTAGTCACTGGTCTCATTGTCAG
AGTCCGCAAATCCTACGTCAAGGCCGGTGAAATCGCCGAAGAGGTGATTG
GAAATGTCAGAACAGTTCAAGCATTTGCAGGGGAGGAAAGGGCAGTAAGA
TCATATAGAACAGCACTTTTGAGTACTTACAAGTATGGGAGGAAAGCAGG
TCTTGCAAAGGGTCTGGGCTTGGG
>CL95.Contig2_All    size  588    gap  0  0%
GCTAGCCCTGCTTTCCACCCATACTTGTAAGTCTTCACAAGTGCTGTTCT
GTAGGATCTTACTACCTTTTCCTCCCCTGCAAATGCCTGGACTGTTCTCA
CATTCCCAATCACCTCTTCGGCGATTTCTCCGGCCTTGACGTAGGATTTC
CGGACACTGGCAATGAGACCAACGGCAACAAAGGCGTAGACACCACCAGC
AATGGCGATTAATGGTACAATAGAGAGTGTCACCAGACTGATTTGCCACA
CCCTAATGAACCCAATTGCGAATCCTGCTATGAATCTGCTTATGTAGTGC
ATGAAGTTTCCCACCTTTTCCGAAATGGCATCTTGAACCACAATAATATC
GCTAGTAATTGCAGAAATGACTTCACCGGTGGAAGCCCCGGTGTCGAAAA
GACTGATGTCTTGGTTCAACATTGACCTCAGATATGCCATCCTCATCTTT
GCTGCTTGTCTTTCCCCACTATGCATCCAACATGCCACCTCTGCCCATGA
CGAAAATAATATAACCACACTGAGATATACAAAATCCAATGAATACTTGG
CAACTCTATGAGAAGCTTCTTTGGGGAAGAGATAAGCC
>CL96.Contig1_All    size  1002    gap  0  0%
TGCAAACAAAAGCCACAGGCAGATCAAAAAGGCAAAAAGTCGGATCAGAG
AGAGGAGAGAGACGGTCGGTGGTGTCACTGCGTTCACAACGATGTCTCCG
TTACTACTATCATCCACTCTACTTTCTGCTATGACCACTCCCTCCGCGTC
CACCCGGGTTCTTTTCCCAACTCACTTCCATAACAAGAGCAATAAGAAGA
CGGCTTCTCTGACTCGGGAGGAGCGACTCGGTTTCAACCCTGCTTTTCGG
CGCAGAACCTTCCATAGACGCTCCTCCCCTCGCTGCTGCTTATCCACGCC
TGTCGAGGGCATCACTTCTTCTTCTTCTTCTTCTCAGATGCTGGATAGCT
TGCTGTACTCCAGAGCATACTGGGTCAGTAAATCTCAGATTGCTTGGAAT
GTAGATACTGAAGGTGGTTCATGTTATTTGTACGCTAGTAAAGCTGCTTG
CTTATCCATCACTAATGATGGAATTCAAGGTTATGATGTGAGAATTGAGC
TTGAAGTAGACAACACTGGGCTCTCAGATAATGTCATTGAAAAATTTCCT
CATATTCGAGATTATAGACCATTCAAGGTCCCGTCGACTTTGGATGTTAA
AAGTCTACTCAAATCCCAGTTGGCTGTTGCCGTATACAATTCCGATGAGA
AATGGAGCGCTGCTACCAGTTTGCAGTTGCCAGGTGTCCTTGATGAATTA
TTCTCATATAGTGGACCCCTTGGTGCTGTGTTTTCAGAAGAAGCAGTCTC
ACTTTACCTCTGGGCTCCCACTGCTCAAGTAGTGCGTGCTTGCATTTACG
ACGATCCATTAGGTAGGGATCCTGTTGAAATTGTCACTCTAAAGGAGTTA
AATGGCGTTTGGTGTGCTACCGGCCCAAGATGTTGGGAAGGCTGTTACTA
TGTGTATGAAGTTTCTGTTTACCATTCTAGCACGTTGCGGGTTGAAAAAT
GCATTGCCAACGATCCATATGCTAGAGGGCTTTCATCTGATGGAAGGAGG
AC
>CL96.Contig2_All    size  201    gap  0  0%
GCAGTTGCCAGGTGTCCTTGATGAATTATTCTCATATAGTGGACCCCTGG
CAACTGCAAACTGGTAGCAGCGCTCCATTTCTCATCGGAATTGTATACGG
CAACAGCCAACTGGGATTTGAGTAGACTTTTAACATCCAAAGTCGACGGG
ACCTTGAATGGTCTATAATCTCGAATATGAGGAAATTTTTCAATGACATT
A
>CL97.Contig1_All    size  2603    gap  0  0%
AAAAGAAGTCGTTTCAGCTCATCCACAACAAGGCAGTGGTGTGAATGAAT
TGAAACAACGTCCCGAGCCAGAAGTGTGTCATGAACCGGCTGGATCTACC
GTTTTGGAGTCTAAAACAGGGTTAACTTGTAGAGAAGCTCAAATTTTGAA
AGAAGTTGGTATTGCCCAATGTTTTGACGAGGATGGAATGGAAATTGATG
AGTCCGAACATGTCAAGGGGACAAAAATTGGACACTTGGAAAATGGTGGT
ATATGTGGAAACACAATGGAAGACAACCACCCATGTGGGAATTTTGTTTC
TTTGATAGGTGACCAAGAAGCTCAATTTGATCTCCTAGAAATTTGTATGG
AGGAATCGGAAAAGGAAAGGCAAGACATAAACAAGGAGCACCCAAACTGT
GACATCTTTGAATCACTTGATATGTGCTTAGATATAGATATTATTGATGA
ATTTCGGAAACTTGATCATAATAATGCAGAAGAAAGTTCATTTGTGGAGA
GCCATGTGTTGAAAGAAGTAGGACATGAAATGCCAATTATGGAATTGGAG
AAATTGGGTTCTAGTTCTGGTACGATGAATTCTGAACTTTCTTTAACTGC
TGGTGGAGAGATTGAACAAGGAGAAATTTCAGGTGACTTTGGTATTAATG
ACCAATCAACTGATTTGTTGGTTGAAGATTCTCTCTTGTTGGAAAAGAAG
GTTGACGAGGAGCAAACTTCTGAAGCCATTGCTGATAAGGAAAAGGTTAA
GGCACGGAAAGCGGAAAATCAGGAAGATACCAAGCATAATAAGAATTTTG
GGGAGACAATTGTTAATGTGTGTAATGCGGTAGAATTGACACTCGAGGAT
ACTACTATTTCAGCAAAGGCGTGCAATTCTAAGATGGTTGTTGATGGGAA
AGTTGAAGATGCCAAAATGGCACATGGGTATAACTCTGAGCTAGAATCTA
GTAGATACAGGAAACAAGATATTAGAACCAGTGACAAAATCAACCGTCCA
GCAATGTCTGGCGATGGCTTACTTTGTTATGATGATGTCTATCCAGCAGT
ACCTGGCGAAATCTCAGGGGAAAATGCTACTGGAAATCAAGGAACTCTAG
CCACTAGTAAGAAGGATGCTGTTGTTCGTGAAAAGAGAAAACGAGGTCCT
TTGACTGAGGAAAAGAAAGAAAAGAAAAAGAAGAAGAAAAGAATCAAACG
AGCAGAAACAAACAAACGGCTTGGGGTTAAAAGGTTGAAAATCCAGCCCA
TATTGAAACCGAAAACAGTAACCTATTGTCGTCATTATCTCAGGGGAAGA
TGTCAAGAGGGTGAAAAATGCAAATTCTCACATGATACGATACCCTTGAC
AAAATCCAAGCCTTGTTGTCATTTTGCACGTAACTCATGCATGAAAGGAG
ATGATTGTCCATATGATCATGACCTCTCCAAGTATCCATGCAACAATTTC
TCGTCCAAAGGTTCTTGCAGCAGGGGCACTGACTGCAGGTTTTCACATGA
GGTTCAACCCGTGGATGGTTCCTCAGACACTATAGCTCAGCTGAAGGTTC
AACCCGTGGAAGGTTCCTCAGACACTACAGCTCAGGTGAAGTCTCCACCC
CTCCTAAGGTCTGCAGATTCCGAGAAGCAATTGAACACACAAGCTTCCTC
CGATCAGAAGGGTGATTCTAAAACTGTCTCCACTTATAAAAGGCCCCCCC
TTCGTAAGAGACCACAAGAAATAGTGTCAGAAAGTGTTCTCAACCTTGCT
GTACAGACACCCAAGGGAATAAGCAAGCTTATGTTTGGGGTACCAAATCA
AGCTGGCTCATTTCCAAAGGCAGATGCTGGCCCCAAATTTGGTCTTCCTC
TCAAACCTAATACAGCGGATATCACTCAAAACTCAAAAGAGAGTAGAAGA
TTAACAGAAGCATTGGAATCAAAGGGAATAAACTTCCTATCTTTCGGGAA
AGCTCCTTTACATGATTCTAATAGCAAGAACCCTTCTAGTTTGGCTTTAA
GTAAGGACATTGGTGTTCAAAAAACAACGTTCTGTGATTCAAGCAAGGAG
AAACAGTCTGCCTTCAGTTTACAGAAGAATGATGGTCTCAAACTAGGAAA
TCAGAGCCAAAGCACAAAAACACCAGCAGTTGGACCCCGTGGAATAAACT
TTCTTTCATTTGGCAAAGCCCGATCAGATGATTCTTGTAATACAAAGCTA
GTGAACATGCCTTCTAAAGGGAATAACAATGTTGTTGTGTCGTCTGTTGA
AGAGAGAGCAAGTGCTTCTAATGGGAAAACCAATGTTATTATGTCATCTG
TTCAAGAGAGTGAAAGTGCTTCTAAACTTCAGACCCCCTGTGCAGAACCA
GGGGGAGTACCATCTTCTTCTTCATCCGATCAAGCGAGAGAAAGTGGTTC
GAAACTTCAGATGCCCGGTGCAAAACCATGGAAAATGCTATCTTCTTCGC
TTCATTCGGTTTTATCTCTGGATCGGACAGGAGATGAGCATGGTAAAGAC
ATGCCAAGTTCATCTCTGAAGGCACTCTTTTCCTGTACTCCCAACTCTGC
TCAGAAGTGTAATGTTTCAAGCATGCCGAACTCGACGCAGAAATCACTCC
AGT
>CL97.Contig2_All    size  321    gap  0  0%
GACACCCAAGGGAATAAGCAAGCTTATGTTTGGGGTACCAAATCAAGCTG
GCTCATTTCCAAAGGCAGATGCTGGCCCCAAATTTGGTCTTCCTCTCAAA
CCTATTACAGCGGATATCACTCAAAACTCAAAAGAGAGTAGAAGATTAAC
AGAAGCATTGGAATCAAAGGGAATAAACTTCCTATCTTTCGGGAAAGCTC
CTTTACATGATTCTAATAGCAAGAACCCTCCTAGTTTGAGACCATCATTC
TTCTGTAAACTGAAGGCAGACTGTTTCTCCTTGCTTGAATCACAGAACGT
TGTTTTTTGAACACCAATGTC
>CL98.Contig1_All    size  1017    gap  0  0%
CTGAAAGGGAGGAAAGAAGATAAAAAAGAAGAGGTCTATTTCAATTTCAT
ACCAGAAATTGCATTCATGAGCAAATATATGATGAAATATCTATATGTAA
TTAACTTCTCCCCCGAGTGGGAGCTTCTCTCTCTATTGAGAGCATTTTAG
GGTTTTATCCCTACCCCTTCCACAGCCGCCACAGCCACCCCCTTCCTCCC
TCAACCACCACCACCACCCCCTCTTTTCCCCCTCGCTCTCCTCCTCCACC
ACTAGCCCCCCTTCTCCCTCCTCTCTTTCCCCCTTCATTTTTGGGGGTGG
GGTTGCCGCCCCCTAGCCCCACCCATGCCAGTCTCCTCCCACCATAGGCC
ACCTAGCTTTAACCCTTTGCTGTTATTTCTCCTCTAACTCTGCCTTCTCT
CAGCCCTCCTTAGCCACCATACACCACTTCCCACTAGATCTGCTCCTCCA
CCTTCCACTCATCCAGCCTCCACCCACCACCATCCATTGTCCTTGCTCCC
AGGCCACACCATCTTCTGCCTTTACTACCGCTAGGCATGGGTTTTTGGGA
ATGTTTGACATCAGGTTGAATCCAAGTGGTTCTGGCCCCCTCCGATGCAA
TAAAGCTCTTAGATCCGTGGGCGGCTGGTCTTAGAACTTGGTTCTCATCC
CGGAGAAGTGGCTTTTTTGTCTACTCAGTCCAACTCGGTGCCTTTGATCC
AACTCGGTGGGGTGACTCAATGAGGTGAATCGAGTGTGCCTGCTTTTGAG
TCCAGATTAGCTAGTTTTTATTGTATTTTTGCTTATGTTTATTGGCCAGT
ATTGATTACATTTGTGCTGTGTCGTGTAATGGATTGAGCTGGGTTCCCTT
AGGGTTCTCTACTGCTAACTTTTGATAGGATTTATAGTTCCGTCCTGAAG
GTGTTGGGTCTGTTTTGGTAGGTGTGTCTGAGAGCCGGTAGCCTTTGATA
GCTTTAAGCCGTATTCATTTCAATTGTTAGTGGTTGTGGTTTCTTTCCTG
TCATTTGATGTAATCGT
>CL98.Contig2_All    size  433    gap  0  0%
TTTTTTTTTTTTTTTTTTTTGGTTCGGTTCTCTTTTTTTGGATTACATAT
GGGCTGTATTGTGTTGTGTAATGGATTGAGCTGGGTTCCCTTGGGGTTCT
TTACCGCTATCTTTTGATAGGATTCATAGTTCCGTCCCAAAGGTGATGGG
TCTGCTTCGGCAAGTGTGACGGAGACCCGGTAGCCTTTGATAGCTTTAAG
CCGTATTCATTTCAATTGTTAGTGGTTGTGGTTTCTTTCCTGTCATTTGA
TGTAATCGTTGCCGGATGGCGTTGATATGAAATTCTTGACATTTTTCAAA
AAAAGAATATGTCTCTAATTTTCTCAAATCTGGAAAACAAATTGTGCATC
TAGATAGGAAGATGATCGACGAAAAGAGTTCCGTCATTGAGAGATTCAAT
AACAATCAGAGTGTATCGTAGCTTTGAGAAAAG
>CL99.Contig1_All    size  676    gap  0  0%
TAGATATAAAACTGCAGAGTTTTGGGAGTACTCCTCCACCTTATTTACCA
CAACTAGATAAAACACCCACTGGAACAAACAACAGTGGAGGTATTACTGA
TCATCATATTATGCCTGGAGATAGGAATCAAGTTTTGTGAAGTTCTCGAC
GGCAAAGTCGCGGATGATGTTTGGATCAGGAATGTCATCACTTGCCTTCT
CAAACTCACACACCCATTTCACCAAACTCCCTTCTCCCTTTGGGCTCACC
GTCAGTGCGGCCTTGAAGCTCTTGTAGAACTTCAGCAGATCTCCTTCGAC
TACGCTGTATGATTCAGTCTTCTTTTCTTCGTCCACCGTATCAATCTTCT
CCTTTGAAAATGTCACAATGGGTGACGCTTCACCAAAATGGACAAGACGA
ACAGATCCCACAGACTTGCCATCCCCTTCGAGGATTTGGATGCTTTTGTA
TTGGTGGGGCAGGGCTTTGGGGAAGACAGTTTGGGAGTCCCTAATGCTCT
CCCAGAACTTAACTGCATTGGTCTTCAGCTCCACCTCTACATCAAGCTTT
CCAACGCCCGCCATTGTGGTGGTAAAATTGATTGGTGTGTGAAAGTAAAA
AAGAAGAGAAAAGTTGAGTGAAATGTGAGTGAATGAGAATCCAAACAGAG
GGTTGTTTGTGTATATACTGGTTGGG
>CL99.Contig2_All    size  791    gap  0  0%
GCCGGGCGTAACCAAAAGTGGAGGTTGCTGGCAGGTCATCGGTATAGCCA
AGCATGGTAACAAGCGGTACATTCATTCCTCTTACCAAATTGGCATTCAA
GCACACATTGTGGACTAAAATGAAACCATATATTGTAGGAAACTGACAAG
GAAACAGAGATAGATATAAAACTGCAGAGTTTTGGGAGTACTCCTCCACC
TTATTTACCACAACTAGATAAAACACCCACTGGAACAAACAACAGTGGAG
GTATTACTGATCATCATATTATGCCTGGAGATAGGAATCAAGTTTTGTGA
AGTTCTCGACGGCAAAGTCGCGGATGATTTCTGGATCAGGGATTTCATCA
CTTGCCTTCTCAAACTCACACACCCATTTCACCAAACTCCCTTCTCCCTT
TGGGCTCACCGTCAGTGTGGCCTTGAAGCTCCTGTAGAACTTCAGCAGAT
CCCCTTCGATCACGCTGTATGATTCTGTCTTATTTTCTTCGTCCACTGCG
TCAATCTTCTCCTTTGAAAATGTCACAATGGTTGACGCTTCACCAAAATG
GATCAGACGAACAGAGCCCACAGACTTGCCAACCCCTTCAAGGATTTGGA
TGCTTTTGTATTTGTGAGGCAGGACCTTGGGGAAGAGAGTTTGGGACTCC
CTAATGCTCTTCCAGAACTTATCTGCATTGGTCTTCACCTCCACCTCTAC
ATCAAGCTTTTGAATGCAAGCCATTGTGTTAATAAATTGAAGTGATAGAT
GTTTGATACTAGTGAAAAAGAAGAGAAAAGTAAAGTGAAAT
>CL100.Contig1_All    size  524    gap  0  0%
CTGTCAAAACAGCGGATTGATGTAGAAAAGCCAAGGCACAGAACTCTAAT
TACGTCAGATGTTCACCAACAAATCACAGCAATGAACCAAAAAGCGAGGG
CAGAAATGGATAAAAAACAGACTGAAGCAGAAAAACTCCAAAAGCCCAAT
GAACCAGAAGGTGGTGTTGATGGCGATAAGGACGAAGGTCGTGTGAAATC
ATTCAAGGCAAACAAAGAAGAGGATGACAAAATGCGGACAACTGCTGCAA
ATGTTGCTGCTCGAGCAGCTGTTGGAGGAGATGATATGCTGTCAAAATGG
CAACTAATGGCTGAGCAGGCCCGACAGAAACGTGAAGGAGGAGTTATTGA
TGTGGCTTCTGGTTCTCAGCCGGGTAAAGAAGTGAGCTTCAAGCCTTCAT
CGACCTCTGCAAAAAATGCAAGGGATACTGAAGTAGGAGAGAAAAGGGTC
CCCTCAGCTGCTTCGACATTTGGGTCGAGTAGGAAATTCGCGAGGAATCA
AGTCGTGGTGCCTCGAACTAAAGC
>CL100.Contig2_All    size  3067    gap  0  0%
TCTCTCCCTCTCTCTCTCTCCCTCTCACCAGACGTCCCTCCTAATTGCAG
AGTTTTCACTGTTTTGTTTGTTCACTATCCCTCTTCCAATTCGCCTTCAA
GTAATCACCAAATTCGTATTGGAACCTGCAAGATTCACCCGATCAGTTGC
CCTAGCATATACTCCGTATACTACAAATTACGAACCCATAATCAAAGATT
CTGATGGACCCCTCCATAATGAAGCTCCTCGAAGAAGACGAGGATGAAAC
GATGCATTCGGGGGCTGACGTGGAGGCGTTCACAGCTGCACTGAATAGGG
ACATAGAGGGCAATACCTCCGCATCTCAACCCACTGATTCAGACGGTGCA
GCTTTATCTCAAGGAAGTTATCACACTTCTGGTCAATTATTTCCCCCGTG
GCACTCTTCCAGCCAAAATGACAAAGCAAATTCTCAAAGTCAACAAAATC
TAGATGTGTCGAGGCAACAGGATCCACATTCATCTGAAATGGAGCTAAAG
CAATATGGTTCTGGTCCTGAGAATCAGCGGCAACAAATTGACCATCAATT
GCTAGATGACCATCGACAACGGCAAGGAGAACAAAACACCCTCCATTTTT
CTAAACCACCCAGCATGCAGAACTCTGAAAAAAATTCTGAGTTACCAAAA
ATTAACCAACATGCAGTGGCAACAGAACAGGCAATGAAACCTGGGAATCG
ACAAGTGCCATTTGGTCTTTTGCTACCACTCCTTATACCTCAACTGGATA
AAGACAGAGCCGTGCAACTTCAGACTATTTTTAATAAACTGAAGAAAAAT
GAGATCTCCAAAGATATATTTGTCCATAACATGAGAAATATTGTTGGTGA
TCAGATGCTCAAGATTGCAGTATATAAATTACACGCGCAGGGAAAACAGG
CTGCTCGAAACTCGCAGGCTGGACCCAATCAGTTATCATCACAATCCCAA
GCTTCTGCACAAAAGCAGCATCAAAAAATGCACACTGTTGGTCCCCATCA
GGGAAATGTTCCCCAGTCATTTGCACAACTTCACCAAAAGGGAGGCACCG
GTGATGCGTCTCATATTCCGTCTTCTGCATCACAACTGAAATCTGATTCA
GGCAATGTTACATTGGGCAAGAAGCCATCTTTTCCAATTTATGGAAGTGC
AGGCAATAGTTATCACCCATTTTCTGGATCTAATGTTAGTGCTTCAGCCT
CATCTCTCAAACAGCAACCCCATGATTCACAGATGAGGCATGGTTCAGTT
CAAAACGTTGATGCAAATCAGAATTTGGTTCACTGGCAATCACCAACCGG
TAGAGAGCAGAAAAATGGTGCTCAATCATCGACGGCTTATGTTAAACCAG
AGCCTGTTGAGCAGGGGAATGAGCAACAGTACAGATCTCATCTGTCTTCC
CCCATGGGGATGTCTTCTTTCTCCTCTTTACCGGCACATGGGAATGCAAT
CACAGGAACTTTAAAGGATGAAGCCCTTGAGATGCAGTCCTCCAGGATGG
GGATGGGGTTCTCAGGGAATACAAGTACAGTGCCTTCTAATGCGACGTCA
TCTCCTATGACAGCACAGCTGGACCCCAGTAACTCGTTAAGTTCTCGGAT
CCCATCTACACTTACTCCAGTTGGACCTGGAAATAATTCAAAGACTCCCC
CGAAAAGGCCTTCTGTTGGCCAAAAGAAACCACTTGAATCCCTTGGCTCT
TCACCACCTCCATCAAGTAAGAAGCAAAAAGTATCTGGGACCTTTGCAGA
TCAAAGCATCGATCAGCTCAATGATGTTACTGCTGTCAGCGGAGTTAATC
TTAGGGAAGAGGAAGAGCAGCTGCTTTCTGGGCCCAAGGAAGACAGTCGA
GTTTCAGAAGCATCTCGAAGGGTTGTGCAAGAAGAAGAAGAAAGGCTGAT
TTTGCAGAAAATTCCACTTCAAAAGAAATTGGCAGAAATCATGTCAAAAT
GCGGTGTGAAAAGTTTTAGCAATGACGTGGAGCGATGCTTGTCACTGTGT
GTAGAGGAAAGAATGCGTGGGCTGATAAGTAATCTGATCAGACTTTCAAA
GCAGCGGGCTGATATTGAGAAGCCAAGGCACCAAACTATTGTCACTTCAG
ATGTTCGGAAGCAGATCTTGGCAATTAACCAGAAAGCCAAGGAAGAATGG
GATAAGAAGCAATCTGAAGCAGAAAAACTCCAAAAGCTTAATGAACCGGA
AGGTGATGCTGGAGTTGATGGTGATAAGGAAAAAGATGATGGTCGTGTGA
GAACACAAAAGGCAAACAAAGATGAAGATGACAAAATGCGGGCCACAGCT
GCAAATGTTGCTGCCCGAGCTGCTGTTGGAGGGGATGATATGCTGTCAAA
ATGGCAACTAATGGCTGAGCAGGCCCGACAGAAACGTGAAGGAGGAGTTA
TTGATGTGGCTTCTGGTTCTCAGCCGGGTAAAGAAGTGAGCTTCAAGCCT
TCATCGACCTCTGCAAAAAATGCAAGGGATACTGAAGTAGGAGAGAAAAG
GGTCCCCTCAGCTGCTTCGACATTTGGGTCGAGTAGGAAATTCGCGAGGA
ATCAAGTCGTGGTGCCTCGAACTAAAGCGGCTCCCTCTATCTCAATTAAG
GATGTTGTTGCTGTCCTTGAAAGGGAGCCCCAGATGTCAAAATCTACATT
GATATACCGCTTGTATGAAAAAATGCGTGCTGATGCTGTAGCTGAATAAT
AATTTACGGATGCGATCGTGGTTCCATCCAGGTATTCAGCTTGAATTCTT
TAGAAGGCTTGCTGAGATCCAATGCCAATCTTCTGCTACCAAAGGCACGC
TTGGTTTTAATTATTTCCTGTACTTTATGTGCCGCTGAATTGTTGGCCAG
AAAGATTGCTAGACTGCTAGTTTATGCTAGTAACTCTGATGTGCTGATGC
AACTGAGTTCTGTAATGTATATGGTCTTGTTCATTTGTGTACTATTGTGT
CTATATTGACAAGCAGAGCTTTGAGTCTGCGTGTTGGAAATCTTTCATTT
TTATTGCTTTTTTCTGGACTGGTGAGCTGTAATTTTGGATTGAGAAAGTG
AAAATGGAGAGTTCTGG
>CL101.Contig1_All    size  1503    gap  0  0%
CTCTCTCTCTCTCTTTCTCTCTCACGCCGCTCCGCGCGAATCGCGAGTAC
GACCTCGTCGCAGACTACCACCACGTGATGGCTGATTTTCTAACTTCAAC
TCACCGTGCCAAGTGGATTTTCTCTCCCCAAGATCTGAAAGAAAAATACA
AAGCTGCGAATCAAAGGGCAAAGCAAGCATTGGAAAAGTATGGGGCAACA
AGAATGGAAGTAGATGTTGATGGGTCCTGGTCGTACCCGGAACCTCAACC
TGATGCCAAAGAGATTGTTGAGAAGCATTCGCGTCCTAAACCACTCAAGA
TTGAAGAAGAACAACTTCTGCGGACATTCTATGAGTTCAAAATTCAAGAT
GTATGCGATGCCTTTAAATTTCCACGTAAAATACAGGCAACAGCTCTAAT
ATACTTCAAACGTTTTTACTTACAATGGTCAGTTATGGAGCATCACCCGA
AAGACATAATGTTAACTTGCATATATGCAGCCTGCAAGGCTGAAGAAAAT
CATGTATCAGCGGAAGAGCTTGGTAAGGCAATTGAACAGGATCATCAAAT
GATCCTCAATAATGAGATGCTTGTTCTCCAGAGTCTCGGTTTTGACCTTA
TCGTTTATGCACCTTACCGTGCACTAGACGGTTTTGTCAGTGTTATGGAG
GAGTTTATCGAAGCAAATGATGAACAACTTCAAATGCTACAGGATATGCA
TGAAACTGCTAAGGTGGAATCAGATAAAATCATGCTCACAGATGCTCCCC
TTCTATTCCCTCCTGGGCAGTTGGCATTGGCTGCTTTGTACCGGGCAAAT
GAGGTGCATGGGCTTCTCGACTTTGAGAGATGCCTTGGGAGCCTTCTCTC
TCGCCAGCATGATTCGCACTCCGTTTCAGAACTCACTTTTTCTCTAAATA
CCATATGCTCCTTGGTAAGTAAACTTGTGACCCTTACTGCTACAGATATG
AAGCACGTTGATCGGAAGCTCAAATTATGCCGGGATCCAAGCTCACATGA
CAAGAGCAAGAAACGGAAGCACCGGTCAAAGGAGAGTTCAAATGAATTTC
ATGCGTAATTTGCACTGTATCACCTTTCTAATGCAAGCGGAGGAAATAGA
AGGTACCCTCCATTGTCGAGATGCGGGGTTTCAAACTACGGTGTGTACTT
AAATATGTTAATCTTATTCTTGTTGATCGTGTGCGATAATTGGGGTACTT
AATTTTGTTAATCTTAATTCTTATGTTAGGAATCAATCCTAGTTGAATTA
TCAAATTATCTTCTACCCTTGTACTCTTTGTTCCCCATAACCTAATTTAT
TGGAAGGGATAGAAACCCATCAGTTTTCATAGCCCAACCTCCATCGGCAA
CAACGATGGAGGGTTAATCTGTTTCCCTCAGTTCCGATTGAAACCTCAGG
AGGGTCAGATTTGCCTGGATCACGTAGTTTTGGGGTGGGGCAGCTTCTCC
TCCGGCGAATAAGGGACTGAACCTGTGGAGGCGGCTCAGGCCTTACTTCT
AAT
>CL101.Contig2_All    size  464    gap  0  0%
CTCTCTCTCTCTCTTTCTCTCTCACGCCGCTCCGCGCGAATCGCGAGTAC
GACCTCGTCGCAGACTACCACCACGATGAAGGCACAACTGTAGTGTGGTT
TGAGGCATTGGTGTCTATTGATAGAAGTGATGGCTGATTTTCTAACTTCA
ACTCACCGTGCCAAGTGGATTTTCTCTCCCCAAGATCTGAAAGAAAAATA
CAAAGCTGCGAATCAAAGGGCAAAGCAAGCATTGGAAAAGTATGGGGCAA
CAAGAATGGAAGTAGATGTTGATGGGTCCTGGTCGTACCCGGAACCTCAA
CCTGATGCCAAAGAGATTGTTGAGAAGCATTCGCGTCCTAAACCACTCAA
GATTGAAGAAGAACAACTTCTGCGGACATTCTATGAGTTCAAAATTCAAG
ATGTATGCGATGCCTTTAAATTTCCACGTAAAATACAGGCAACAGCTCTA
ATATACTTCAAACG
>CL101.Contig3_All    size  313    gap  0  0%
GGAGAATATGGAAAGGAAATCATGCGAAAAAAATTAATTTGGAGACTGAC
CTCCATAACACTGACAAAACCGTCTAGTGCACGGTAAGGTGCATAAACGA
TAAGGTCAAAACCGAGACTCTGGAGAACAAGCATCTCATTATTGAGGATC
ATTTGATGATCCTGTTCAATTGCCTTACCAAGCTCTTCCGCTGATACATG
ATTTTCTTCAGCCTTGCAGGCTGCATATATGCAAGTTAACATTATGTCTT
TCGGGTGATGCTCCATAACTGACCATTGTAAGTAAAAACGTTTGAAGTAT
ATTAGAGCTGTTG
>CL102.Contig1_All    size  489    gap  0  0%
TCTCTCTCTCTCTCTCTCTCATACGCACACACACACTAAGGAACATACCC
TCCTTGGCTCTGTGGATAGTACCCCTGCTGCCTCTCATACTCTTCCATCG
AATCAAACTCATTCTCACCTTTTCCATTATCATAACCTTCGCTCTTTCCA
TTTCCCGAATCGTACGACGTGCTGTAATGGTTATTCTCACTCTTGGGGCT
GTAAGAATACTTCCCGTTCTCCATAAATCTCGTGTCGCTCATCCCCTGTC
TCTCACTCACGTAACCGCTACCACCGTTATAGTTGTTGGCGTACCCGTTC
CCATTGTACGAATTTTGGTTGTTCGAGTAGCCATTGTTGTTATTGTTGTT
GTTGTTGTTGTAAGTGTACCCCGTCACCTGTTTCTCACTCACATAACCGC
TACCACCGTTGTAATTGTTGGCGTAGCCATTCGCGTTATACGAATTTTGG
TTGTTCCAGTACCCATTGTTGTTGTTGTTGTTGTTGTTG
>CL102.Contig2_All    size  910    gap  0  0%
TCTCTCTCTCTCTCTCTCTCATACGCACACACACACTAAGGAACATACCC
TCCTTGGCTCTGTGGATAGTACCCCTGCTGCCTCTCATACTCTTCCATCG
AATCAAACTCATTCTCACCTTTTCCATTATCATAACCTTCGCTCTTTCCA
TTTCCCGAATCGTACGACGTGCTGTAATGGTTATTCTCACTCTTGGGGCT
GTAAGAATACTTCCCGTTCTCCATAAATCTCGTGTCGCTCATCCCCTGTC
TCTCACTCACGTAACCGCTACCACCGTTATAGTTGTTGGCGTACCCGTTC
CCATTGTACGAATTTTGGTAGTTCGAGTAGCCATTGTTGTTATTGTTGTT
GTTGTTGTTGTAAGTGTATCCCGTCTCCCCTTTCTCGTAGTTTTCGCTTA
ACTCTTCATCCTGGAATTCGCTTCCTTCGTCGGGAAAGACAGCAGTAGTC
GTCTTTGTCGGAAGAAACTCGTCGGACTTCTGACCGTAAAGACCGTACCC
CGTCTCCGAAGGCTTTACTTCCGTTGCAGCTGGTGCAGGTGAAGGTGAAA
GTGAAGGTGCAAATTCAGGGGGTTCAGAGATTATGGCATTGTTGGTGGGG
GTGGTGGTGGTGTGAGTGGCCTTGCTAAAGAACAATCTCTCTCTAGCTTC
AGCTGGGAGAGAGGTGGAGATCAAAATGAGGAAGAGAAAAGAGAGAGGTT
TTGCAGAGTGAGCCATGAGAGAGGTAGAAAAGAAGCACAAGTTTTTGGTG
TTAAGATTTTGTGCTTCTTAAGTGGTTATATATAGATGGATGAATAATAA
TATAAAGACCCTTGTTTTTCACTCTTCTGTGTCTGTGAAAATTGCCGGGA
TAGTGTGCGGGGATTGAGGGGAGAGAGAGGAATGGCGGGGTAGGAAATTA
TGACTTTTTG
>CL102.Contig3_All    size  800    gap  0  0%
AATCATGGGATCCAATACATAGACACGTACCTAAGTCCATGTAACATAGG
TCGAATGATCAAAGAAGACTGTCTCACAATAAGCCATACATATAACCAAA
ACTAGATACATTCAACCTCAGAGAGAGAGAGAGAGATGATTAAGGCTCCT
CTTTCTGGGTAAATGAAGGGAAAATGTCTTGCAATAAGCCGTAGTCAGGA
AGCTGAAACAACTGCTGCTGCTGCTGCTGTTGTTGTTGTTGTTGTTGTTG
TAAGTGTATCCCGTCTCCCCTTTCTCGTAGTTTTCGCTTAACTCTTCATC
CTGGAATTCGCTTCCTTCGTCGGGAAAGACAGCAGTAGTCGTCTTTGTCG
GAAGAAACTCGTCGGACTTCTGACCGTAAAGACCGTACCCCGTCTCCGAA
GGCTTTACTTCCGTTGCAGCTGGTGCAGGTGAAGGTGAAAGTGAAGGTGC
AAATTCAGGGGGTTCAGAGATTATGGCATTGTTGGTGGGGGTGGTGGTGG
TGTGAGTGGCCTTGCTAAAGAACAATCTCTCTCTAGCTTCAGCTGGGAGA
GAGGTGGAGATCAAAATGAGGAAGAGAAAAGAGAGAGGTTTTGCAGAGTG
AGCCATGAGAGAGGTAGAAAAGAAGCACAAGTTTTTGGTGTTAAGATTTT
GTGCTTCTTAAGTGGTTATATATAGATGGATGAATAATAATATAAAGACC
CTTGTTTTTCACTCTTCTGTGTCTGTGAAAATTGCCGGGATAGTGTGCGG
GGATTGAGGGGAGAGAGAGGAATGGCGGGGTAGGAAATTATGACTTTTTG
>CL103.Contig1_All    size  492    gap  0  0%
GCCAGATCAATGGAAGTGTGGAGCAAAAGGATGATTCACCAATTACTCAG
GAGAAGTCTTCAGTTGGAGGATGTGAGTCTGTGCATAGTTATACTGGGAG
GAAAAGATCTGGAGTAGAGAATGTTAGTGATGTTGTTGATGATGATATGT
CTGGAAAACGCATCAGATCAACACCTACTGTTTCAGAGGGATCCGAGCAA
GATTTAAACGGAGATCAGGTTGACGTTCCTCCTATTGGAGTGAAAAAATC
CAGGGGAGATGTGGACAATGGACCTGTGCACCAACTGGTTGCCATGTTTG
GTGCATTGGTTGCTCAGGAGTTGCGTTCTATGTCCGCTGCTCCTCTGCAG
ATGGATTCCTTGTTGGATGGCCAACATTCTTCATCGATCAATACTGAGAA
CTTTCAAGGGGATGAGGACCCGGCTGTGGTTGCTGTGGCTGATAATGATT
TGGTATGTGCTGGGGTGGAATATGAAAGTGAACAAGTACCGG
>CL103.Contig2_All    size  1019    gap  0  0%
GCCAGATCAATGGAAGTGTGGAGCAAAAGGATGATTCACCAATTACTCAG
GAGAAGTCTTCAGTTGGAGGATGTGAGTCTGTGCATAGTTATACTGGGAG
GAAAAGATCTGGAGTAGAGAATGTTAGTGATGTTGTTGATGATGATATGT
CTGGAAAACGCATCAGATCAACACCTACTGTTTCAGAGGGATCCGAGCAA
GATTTAAACGGAGATCAGGTTGACGTTCCTCCTATTGGAGTGAAAAAATC
CAGGGGAGATGTGGACAATGGACCTGTGCACCAACTGGTTGCCATGTTTG
GTGCATTGGTTGCTCAGGGTGAGAAGGCTATTGGATCGTTAGAGATTCTT
ATTTCTAGTATCTCTGCAGACTTGCTAGCTGAAGTAGTTATGGCTAATAT
GCACCACCTTCCTCCCAATCACCCTAAATCTGAAGGGCATGAAGAATCAT
CACTGGATATGGTTCCTCATCTAAATAGTGTTAGTTGTGCTACCGAATTA
AAAAATCTTTCATCAATTTTGACAGAGTTGCGTTCTATGTCCGCTGCTCC
TCTGCAGATGGATTCCTTGTTGGATGGCCAACATTCTTCATGCCCTTCAG
ATTTAGGGTGATTGGGAGGAAGGTGGTGCATATTAGCCATAACTACTTCA
GCTAGCAAGTCTGCAGAGATACTAGAAATAAGAATCTCTAACGATCCAAT
AGCCTTCTCACCCTGAGCAACCAATGCACCAAACATGGCAACCAGTTGGT
GCACAGGTCCATTGTCCACATCTCCCCTGGATTTTTTCACTCCAATAGGA
GGAACGTCAACCTGATCTCCGTTTAAATCTTGCTCGGATCCCTCTGAAAC
AGTAGGTGTTGATCTGATGCGTTTTCCAGACATATCATCATCAACAACAT
CACTAACATTCTCTACTCCAGATCTTTTCCTCCCAGTATAACTATGCACA
GACTCACATCCTCCAACTGAAGACTTCTCCTGAGTAATTGGTGAATCATC
CTTTTGCTCCACACTTCCA
>CL104.Contig1_All    size  219    gap  0  0%
GGCCGGTACCGAGCAAGGTGTCACTGAACCCCAGGCTACCTTCTCGTCTT
GCTTCGCTCAACCCTTCTTGGCCCTGCACCCGATGCGCTACGCCAAGATG
TTGGCGGACAAGATCAAGCAGCACAACGCCAACGCGTGGTTGCTCAACAC
TGGCTGGACTGGAGCCGGTGCCACCACTGGTGGCAAGCGTTGCCCGCTCA
AGTACACCCGTGCCATCCT
>CL104.Contig2_All    size  667    gap  0  0%
CGCTAGTCAGTCTGTCAAAAAAGTAAGAAAGATATGTCGGAACTGAAATC
AACCATCTAGTGCTTGGGGCAGCAGCATACGTGTGGACCACTCTCGATAA
CCTCCTTGGTGGCCTGGTCTTCGTACTTCTTGAAGTTCTCCATGAAGAGC
TTGCCGAGCTTCTCGACTTCGCCCTTGAAGTCGGCGGTACCGTTCCATGA
CTTGGCGGGGTTGAGCAGCTCGTCAGGGACGTTGGGGCAGGTCTTGGGGA
CGGAGAGACCGAAGGTTTCGTAGGTTTCGTATTCGACGTTGGCGAGCTCG
CCGGAGTGAATGGCGTCGAGGATAGCACGGGTGTACTTGAGAGGGCAACG
CTTGCCGCCTGTGGTGGCACCGGCACCGACCCAGCCGGTGTTGAGGAGCC
AGGCGTTGGCGCCGTGTTGCTGAATCTTCTCCGCAAGCATCTTGGCGTAG
CGCATTGGGTGCAGGGCGAGGAAGGGTTGAGCGAAGCAAGAGGAGAAGGT
GGCTTGGGGCTCGGTGATACCCTGCTCGGTACCGGCCATCTTGGAGGTGT
AACCGGAGATGAAGTGGTACATGGTCTGCTCGGGGTTGAGCTTGGAGATG
GGAGGCAGAACACCACGAGCGTCGCAGGTCAACAGAATAATGTTGCTGGG
GTGGTTTTCGGACAAGC
>CL104.Contig3_All    size  334    gap  0  0%
GCACCGGCACCGACCCAGCCGGTGTTGAGGAGCCAGGCGTTGGCGTTGTG
AGATGCAATCTTCTCCGCAAGCATGGTAGCGTACTTCATGGGGTGGAGGG
CCAGGAAGGGCTGGGCGAAGCAAGAGGAGAAAGTGGCCTGAGGCTCGGTG
ACACCCTCTTCGGTGCCGGCCATCTTGGAGGTGTAACCAGAGATGAAGTG
GTACATGGTCTGCTCGGGGTTGAGCTTGGAGATGGGAGGCAGAACACCGC
GGGCGTCGCATGTGAGGAGAATGATGTTGGTCGGGTGGCTGCTGGAAATG
CAGGGGATCTTGGTGTTCTCGATGTACTCGATGG
>CL104.Contig4_All    size  679    gap  0  0%
AATAGGGAGGAGGAAGTGCGCTGACGTCGTTTGAATGTCGACCGCGTAGG
AAGTGTCAACCTAGTCTTCTAGGCCTTGACATGGGGACCAGCTTCAATGA
CCTCCTTATGCGCCTCATCCTCATACTTCTTGAAGTTCTCCGTGAACAGA
GTACCCAGCTTCTCGACCTCGCCCTTGAAGTCTGCAGTACCGTTCCAGCT
CTTGGCGGGGTTGAGCAGCTCGTCAGGGACGTTGGGGCAGGTCTTGGGGA
CCGACAGGTTGAAGGTATCGTACGTCTCGTACTCGACGTTTGCGAGTTCG
CCGGAGTGGATGGCGTCGAGGATGGCGCGGGTGTACTTGAGAGGGCAGCG
CTTGCCACCAGTGGTAGCACCGGCACCGACCCAGCCGGTGTTGAGGAGCC
AGGCGTTGGCGCCGTGCTCTTGAATCTTCTCTGCGAGCATCTTGGCGTAG
CGCATGGGGTGCAGCGCAAGGAAGGGCTGGGCGAAGCAAGATGAGAAGGT
CGCCTGGGGCTCGGTGACACCCTGCTCGGTACCGGCCATCTTGGAGGTGT
AACCAGAGATGAAGTGGTACATGGTCTGCTCGGGGTTGAGCTTGGAGATG
GGAGGCAGAACACCGCGGGCGTCGCAGGTGAGGAGAATGATGTTCTTGGG
GTGGCTGTCCGACTTGCAGGGGATCTTGG
>CL104.Contig5_All    size  961    gap  0  0%
GCGAGCCGAGCCGAGACGGCATTGCAATCAAACTATCTTCCAGCACCACT
CATGCTGTCCGCTATCCATCCTCTCGCCCAATGCTCTTCCTCTCATCATC
GCCAGCAATCGCTCCATAATACAAGGCTTTAGGAAGCCTCCATGAAAATG
TACAACCCGAAAAGTAAGTCGTCCGATATATTAGATATCAAAAGGATCAA
CGGATCCCGAGCAAGGAGTAAGGAAACTCGTAAAGCATCGACGCGTCGAT
GCGCTTATCGACCCCGGAGGCTTAGGAAAAGATAGAGAAAAGCTTACGGC
TCACTCGACAGTCTACACGTGGGGGCCCGCCTTGAGGACCTCGGGCGTGG
CCTCATCCTCGTACTTCTTAAAGTTCTCCATGAAGAGCTTGCCGAGCTTC
TCGACTTCGCCCTTGAAGTCGGCGGTACCGTTCCATGACTTGGCGGGGTT
GAGCAGCTCGTCAGGGACGTTGGGGCAGGTCTTGGGTACTGAGAGATTGA
AGGTCTCGTATGTCTCGTACTCGGACTTCGCGAGCTCGCCAGAGTGGATG
GCGTCGAGAATGGCGCGAGTGTATTTGAGCGGGCATCTCTTTCCTCCTGT
GGTGGCACCAGCGCCGACCCAACCAGTGTTCAGCAACCAGGCGTCGGCCT
TGTGCTCCTCGATCTTCTCCGCAAGCATCTTGGCATATCGCATAGGGTGC
AGAGCCAAGAAGGGCTGAGCGAAGCACGAGGAGAAGGTGGCCTGGGGCTC
GGTCACACCCTGCTCGGTTCCAGCCATCTTGGAGGTGTAACCAGAGATGA
AGTGGTACATGGTCTGCTCGCTGCTGAGCTTAGAGATGGGCGGCAGTACA
CCGCGAGCATCGCAGGTGAGCAGAACAATGTTCTTGGGGTGGTTGTTGGA
GATGCAGGGAATCTTGGTGTTCTCGATGTACTCGATGGGGTATGCGCAGC
GGGTGTTCTCG
>CL104.Contig6_All    size  1057    gap  0  0%
GCGAGCCGAGCCGAGACGGCATTGCAATCAAACTATCTTCCAGCACCACT
CATGCTGTCCGCTATCCATCCTCTCGCCCAATGCTCTTCCTCTCATCATC
GCCAGCAATCGCTCCATAATACAAGGCTTTAGGAAGCCTCCATGAAAATG
TACAACCCGAAAAGTAAGTCGTCCGATATATTAGATATCAAAAGGATCAA
CGGATCCCGAGCAAGGAGTAAGGAAACTCGTAAAGCATCGACGCGTCGAT
GCGCTTATCGACCCCGGAGGCTTAGGAAAAGATAGAGAAAAGCTTACGGC
TCACTCGACAGTCTACACCTGCGAGCCAGAAAGTAAGTAAAAGCCCCATT
TGAACAACACGCGGAACAGAACGCGGCATCGACAAAGGGTCTAGTGCTTG
GGGCAGCAGCATACGTGGGGGCCCGCCTTGAGGACCTCGGGCGTGGCCTC
ATCCTCGTACTTCTTAAAGTTCTCCATGAAGAGCTTGCCGAGCTTCTCGA
CCTCACCCTTGAAGTCGGCCGTGCCGTTCCACGACTTGGCGGGGTTGAGC
AGCTCGTCGGGGACGTTGGGGCACGTCTTGGGAACCGAGAGACCGAAGGT
GTCATACACCTCGTACTCGACGTTTGCAAGCTCGCCTGAGTGGATGGCGT
CCAGGATGGCGCGTGTGTACTTGAGGGGGCAACGCTTGCCGCCAGTGGTG
GCTCCAGCACCGACCCAGCCGGTGTTGAGCAACCACGCGTTGGCCTTGTG
CTCCTCGATCTTCTCCGCAAGCATCTTGGCATATCGCATAGGGTGCAGAG
CCAAGAAGGGCTGAGCGAAGCACGAGGAGAAGGTGGCCTGGGGCTCGGTC
ACACCCTGCTCGGTTCCAGCCATCTTGGAGGTGTAACCAGAGATGAAGTG
GTACATGGTCTGCTCGCTGCTGAGCTTAGAGATGGGCGGCAGTACACCGC
GAGCATCGCAGGTGAGCAGAACAATGTTCTTGGGGTGGTTGTTGGAGATG
CAGGGAATCTTGGTGTTCTCGATGTACTCGATGGGGTATGCGCAGCGGGT
GTTCTCG
>CL104.Contig7_All    size  237    gap  0  0%
GTCTTGGGGTTGAGGATCTCGTCGGGAACGTTGGGGCAGGTCTTGGGCAC
CTGGAGGTTGAAGGTGGGGTAGTTCTCGTACTCGACCTTGGCCAACTCGC
CGCTGTGGATGGCGTCGAGGATGGCGCGGGTGTACTTGAGCGGGCAACGC
TTGCCGCCAGTGGCAGCGCCGGCACCGACCCAACCGGTGTTGAGCAACCA
GGCATTGGCGCCGTGCTGGGCAATCTTGTCGGCCAAC
>CL105.Contig1_All    size  403    gap  0  0%
AGAGAGAGAGAGAGAGAGAATAAACACAATACCTGGACACAAAGCATCCC
ATGCTTCTTCTTAGGCACCAACTTACCTTCAAACTTCAATACTCTCTTCA
GGATTATACAAGTCAAGATCACAGAGCTCCACGTCAGCAAAAGCCTCAAT
AAAGTCAACTCCTCTGTTATTACAAAGAAGTTCAGGCTCACCCAAAGTGT
TGTTGACTATCTCCCCAGAAAATGGGTAGAAGGAAACCAAAACTTGGGCC
GATGCCCTTTTCAGAACAGCGGACATGGACGCAAATGTGAATGCATTGTC
ATGTTGTGGGGTCTTTTTGTAACAAAAGAAAACTCCTACGTCCACCGGTG
GCAGCAGCAAGTCTAGGTTGGACATTGGTAACCAATGCTCTGGCATCGGC
AAC
>CL105.Contig2_All    size  355    gap  0  0%
GTAAGTTGGTGCCTCAGAAGAAGCATGGGGTGCTTTGTGTCCAGGTGACA
GAATTTAAATGCGGTGGATTAGTGGTGGGGTGCACTTTCGATCACCGGGT
GGCTGACGCATACTCCACCAACATGTTTCTTGTCTCATGGGCCGAGACTG
CCCGATCCACGCCACTTTCTCTCCACCCATCATTTCGTCGATCACTACTC
AACCCCCGTCGCCCTGGATTCTATTCCTCTTCCCTTGACGACCTATACGT
CCCTATCGCTACCTTGCCACCGCCACCAGAACCTCAACATTCGGATGACC
ACCTCATAAGCCGCATCTACCACATCTCAGCCGACCAACTCATTGGCCTC
CAGTT
>CL105.Contig3_All    size  952    gap  0  0%
GTTGCCGATGCCAGAGCATTGGTTACCAATGTCCAACCTAGACTTGCTGC
TGCCACCGGTGGACGTAGGAGTTTTCTTTTGTTACAAAAAGACCCCACAA
CATGACAATGCATTCACATTTGCGTCCATGTCCGCTGTTCTGAAAAGGGC
ATCGGCCCAAGTTTTGGTTTCCTTCTACCCATTTTCTGGGGAGATAGTCA
ACAACACTTTGGGTGAGCCTGAACTTCTTTGTAATAACAGAGGAGTTGAC
TTTATTGAGGCTTTTGCTGACGTGGAGCTCTGTGATCTTGACTTGTATAA
TCCTGAAGAGAGTATTGAAGTTTGAAGGTAAGTTGGTGCCTAAGAAGAAG
CATGGGATGCTTTGTGTCCAGGTGATGACAGAATTCAAATGCGGTGGATT
GATGGTGGCTTGCACGTTCGATCATCGGGTGGCCGACGCATACTCCTCTT
ACATGTTTCTTGTCTCATGGGCTGAGACGGCCCGATTAATACCACTTTCT
CTCCGCCCATCATTTCGTCGATCGCTTCTCAACCCCCGTTGTCCAGGACT
CTATTCCTCCTCCCTAAACCACCTATACACTCCTATCTTTACCTTGCCAC
CTGCACCAGAATCCCAACATTGCTCCGGTGACCACATTATAAGCCACATC
TATTACATCTCCACCGACCAACTCATCCATCTCCAATTACTCGCCAGCGC
CGGCGGAGCCCACAAGATTAAGTTCGAGGCATTTTGTGCCTTTTTATGGA
AACTAGTTGCCACCGGAGTAACAGGACAATTTTGTAAACTTGGAATTGTG
GTGGATGGGAGGATGAGATTGAGCCAAGGAGAGATCGACAAGACAAAAAT
ATTCAGTTCATACTTTGGTAACGTCTTGTTGATTCCGTATGGGGAAAAGC
CCGTTTGAGTATTAACCAACCAACCGCTACACTTAAGACTACTTTGGGGG
GA
>CL106.Contig1_All    size  2547    gap  0  0%
TTGAGAACTTGCCACTTTTCGAACATAAAAATTCATACGCGGGGAATCAT
GATTTTTGCATTTGCTAATTTTCCATGTAAATAACAAGAACAAGTCATTC
TCTGGAATTTCTACGTTTTTACGGGAAATCTTCCAATATGGCAATTTCGC
CATAGTATAAATCCAATAGGCCTAAACCACCATAGGCTACCTGTTTGCAG
AATCCCCAAGCACAGTTTCATGGTATTGCAATGCGGGGTTCTTGTTGTAA
GTCCAACTTCAATTCATGCTTCGATTCTACAACCCAGAAAGAAATTCCAC
GGAAAGTTTTTCCAGATTCACATCGGGAAAAACAGCATCGATCCCTCTTA
TAAATGGTAGGTCCTAGTAAGAATGAAAACAATGCTGCCAGCATGTATAG
CAGTAGCACTTTATAAGCTTATCCAAAAAAAGAAGAAAACACCGGCGTTT
GTATTGTGTTTTCGCTTACCATCTTTTTATGCTTTGATCCGCCTTAATGC
TATATAAGCTACTACCCGGTATCCCACCATCATAAAAAGCAAGGCTCCAA
TGCTTATTGCAGGGTGAATCTGTCCTTCAATGTCTTCTTCAATGAACCTA
CAGCTAGATTGGTTTCTTCCATGACGCGAGCAACCCAAAAGAGACGATAT
ACCTTTACCTCCCCGGTATTGGACATCAATAAGAAGCCTATAGCAATAAA
AAGTGGTTGATACGTACTTCGTCCAAGCCATGCAAGCCGGCACCTTGTGC
ACATAAAACCCTCCTGTTATGACAAACGCTAACATAGTGACAGTAACTAT
GGTGGAAGCCTGTTTTGCGTCCATGATCAATGCACCCAGTGCAAGCCCAA
GGCCTTGTGAGGCAAGCACGTAGCCAAGTAGAACGATGAGGGTCAAAAGG
AAAGCACCAAAATCGGGTTTTAGACCGGTCATCCAATACACTATGGTGAT
GAATATAGTGGGAAGAATGAGCTCCATCGGTAAATCCCCAACAATCCTGG
CCATGAAATAGGAAGACAGGGTGTACATACTAGAAGCACGTTCCTTCAGA
AGGATGGCTCGTTCCTGAGGGAACGCAAAGACTGCATTGAAGGAGGGGAG
GACACCCCAGAAAATTGAGATGAAGAAGAGGAGTCCTAGGCGGTCCTGAA
TGTCGTGGAAATCTGAGTGCCACCACATGGAACCGGCTAACATTGAGGCC
GCGAGCACTTGGAAGACTCTAAGGGAGTTGAAGGCCTCGTGCCTTCGCTC
CTTGAGGCTTCTTTGGAGGAGAATGGAGAATTGGTTGAACCATGTGGAAA
TACCGTTGCTCGTGATACCGATTCTTTTGCAGTCTCTGGAAATGGGATTA
ATTGTTGTTGCTGATTTTTCTTTTGGATCCATAGCTGTTGTGTCCATGCA
TGCAGCTTTCACTTTTGGGGCTAGCAAATTGTTGTAAGAGGCCACAAGGG
ATTGCTTTACATTTGGCTTCTCTCTTTCACTTACACCGTCAATATGGCAC
ACACCGTTAGCGAGATCGAGCAAAAAATCCGCAGGATTCATCGGAAAAGA
CGGCGAGAACCCAACCGACTCAAAATACCCCATCGCCTCACTCCCCCTCC
CGAAATAAACACACCTCCCTTCCGACAAAACCAGCGCCGAGTCAAACACC
TGGTACACCCGGCTCGACGGCTGGTGAACCGACATCACCACCGTTCTCCT
CCCTTCCTCCGCCATCCTCCCCAGCGTCGCCACCAGCCTAAACGCCGCCG
TCGAGTCCAAACCCGACGTCGGCTCGTCCAGTATCAACAGGCTCGGGTTT
ATCAGCATCTCGTGCCCTATGCTCACCCGCTTCCTCTCTCCTCCCGATAT
CCCGCGCACGAAGCTGTTACCGATTATTGTGTTTTCGCATTTGGCCAGGC
CCAGCTCGGCAATTACCGAGTCCGCCACTGAGGTTTTCTCCTTTGTGGAG
AGTGTTTTGGGTAACCGGAGGAGAGAGCAGAAGACGAGGGTTTCACGGAC
GGTTAAGTGGGGGTAGAGGACGTCGTCTTGTGCGACGAACCCGGTTCGTT
TCTGGACCGGTTTACTGGGTTTCTTTCCGTTAGCGAGGATTGTTCCGGTG
AAGCAGTGACCTTGGAGTCTTCCTGCGAGCGAGTTGAGAAGCGTTGATTT
TCCGCTACCCGATGGGCCAAGGACGGCAAGGATTTCACCTGGGGAGACCA
TGCCTGTTATGCCGTTTAGGATGGTTCGTTCGGTGATCGTGGACGTTGAT
GTTGTGGTGGGCCCACTCGTTAACATCCGTGTGATGTTGTTGGTTCTACT
CGTGTTATCCAGTTTTACCTTGTAACACACGTCCACAAACTTGAGGGTGA
TGGGGAAACAAGAAGCCATGACAGATTGCAAGTCATGAGAATCACGTCGG
AATTGGTCGTCGGCATTTGGCGTTTCTACTTCTCCGGCGGAGGGAGGCAT
TATTTTGTGGGTGGTGGTGGTGGGTGGAAACGGAGACACAGAATAATAGG
GTGAAATCTTTGGGAAGAGAGAGGCAGCTAGAGAGAGAGAGAGAGAG
>CL108.Contig1_All    size  766    gap  0  0%
TTGTTTTTTTTTTTTTTTTTTTTATGGAAGTGCAATCTACAAACAATTAA
CTAGCACAACACTACCTAAACAAACGGCAATTTGGCAATCGGTGATACAA
GATTCAAATGCACTACTATTACACAGCTACGTGTACACAACCCAATTTAT
TAGTCAATGCAAAAATCATTCTACATTCAGCACCAAGGGCAGACATTGCC
AACTCCTTACTGTGCGCCAACAGAAACGGAAAGCCCTTGTGATTGAGCAG
GCCATTTTGAACTTTACCTAACACGAATCTGTTGCCCAAGGTAAACCAGA
AACAAGTAACATGCTATGGTTTTGGACATCCTTGAAGTCCCTTAGCTCTG
CTAAAGAGACAATCTTTGGCTGGACATGGCATGAATCTAACAGCATCAAA
CGAGTTAAGTGGTGAAAACTGAAGACAATCCACTGTAACTCTTCTGCTCC
TTCAACTTGCTCTGCTCTGTTCACATTGAAGTACACAAAAGGTAAGCATA
TGCCAGTGATTTGTTTCTCTAGGGTTTGTTCTTGTCGACTAATCTTGGTT
CAAAGTCTTTCCTCAACTATTGAAGAAACAAGAAGAGGCGAGGACTAGAG
AAAGGCAGAGTGTTTTCCTGTTCTTCGTTGTAACTTAGAGAGAGAAAGAG
AGAGAAGAGAGAGAGATAGAGAGAGAGGGTTCTAGGGCTTGAGAGAAGGA
AAGGAACAGTGGGCCTTGGGGATAAAGGCGATTGGTGAATTGGAAATTTG
TTCGCGGGAGTTGGAT
>CL108.Contig2_All    size  702    gap  0  0%
TTTTTTTTTTTTTTTTTTTATGGAAGTGCAATCTACAAACAATTAACTAG
CACAACACTACCTAAACAAACGGCAATTTGGCAATCGGTGATACAAGATT
CAAATGCACTACTATTACACAGCTACGTGTACACAACCCAATTTATTAGT
CAATGCAAAAATCATTCTACATTCAGCACCAAGGGCAGACATTGCCAACT
CCTTACTGTGCGCCAACAGAAACGGAAAGCCCTTGTGATTGAGCAGGCCA
TTTTGAACTTTACCTAACACGAATCTGTTGCCCAAGGTAAACCAGAAACA
AGTAACATGCTATGGTTTTGGACATCCTTGAAGTCCCTTAGCTCTGCTAA
AGAGACAATCTTTGGCTGGACATGGCATGAATCTAACAGCATCAAACGAG
TTAAGTGGTGAAAACTGAAGACAATCCACTGTAACTCTTCTGCTCCTTCA
ACTTGCTCTGCTCTGTTCACATTGAAGTACACAAAAGGTAAGCATATGCC
AGTGATTTGTTTCTCTAGGGTTTGTTCTTGTCGACTAATCTTGGTTCAAA
GTCTTTCCTCAACTATTGAAGAAACAAGAAGAGGCGAGGACTAGAGAAAG
GCAGAGTGTTTTCCTGTTCTTCGTTGTAACTTAGAGAGAGAAAGAGAGAG
AAGAGAGAGAGATAGAGAGAGAGGGAGAAGAGGGTTTAGGGTATTGGTTG
TT
>CL109.Contig1_All    size  219    gap  0  0%
CGTCTGGATGGTGTGGACATCTGCGAAGAGAAGTTTCTGACATACTTCTG
GTGGTGTTGGCATAGGCTCAAGGAAAAAACCAGTGATGATATGCCAATGC
CTACTTATTTTCGCTTCCTTGCCTTACTTGCCTTCAAGATATTTTCTGCA
GAACAGGTAGATGTAGCTATCCTGGAGGTTGGGTTAGGTGGAAGGTTTGA
TGCAACAAATGTGGTACAG
>CL109.Contig2_All    size  2044    gap  0  0%
TTGGTGTCTAAATCAAATATGAAAATCATTATCGCTCTCATTCCCCGTGA
GTTTTATCAGCTTCCATAAATACAACAGCAATGGAAGAACTAGCAAATAC
TACATCAGATAACTTGCTCAAAACAAAATCCAACAATCATTGCCTTTTCT
GTCATAAAGTTGCAGACATTCCAAGCAGGGATAGAAACTCGAATCTCACG
TCTCACTTCTTGACTAATCTCAATACATCACCCACGAGATGTAACGAACC
AGTTACAAGCACCTGAAAACGAATGGACTTATTCCGCTGGACAGTGTCCC
ACAACCATTTGATAGCAAGCGGAAGTGAGGGGAAAACAATGCTGTTATCA
GAACTCCTAACTCCACTCTCCTTGTTATTGTCATTTTCTTCATAGACAAG
GTCTGCATCTTTGACCTCACCTCCTTTTTCAACACCAATGAGATCCTCCC
ATACTTTTTGAAGAGTCAATTGCCATGAAAGATCAACCTGGGAATCAGTT
GGCGGTAAAGCACTGGACAACACTTTGTAATATACAGATATGTTCGGTAC
AAATAGCGCCTTCTGGAAGTGGACTCCATGATTGGCACATGTATTAATCA
GGCGTGGAAGAAGCAACTGTGGGTCCCTCACCGACATACAATTGAACAGC
AATATCTGAGTGGAGTTTGTCTTGGGATTTCCATGAGAGTAACTGTTTGC
CAATTCACATGAGCCACTGGAATCATCTTGTTGCTGATTGCTTACATTTT
GTTGTTTGCTTTCTCCTGTGATGGCATGACTAAACCATTTTCCACATACT
TCCATGCTTTCGGGACTATGGGCTCCATCCAAATAATACAACAGATCTCC
TGCACTTTCAGCATCAATTGACCTATCGGGCACAATCTGAGCCCGTCCTT
GTAAAGTAGCTGCTGTAAGCCCTTTAACGAATTGTTCAGGCAGAGAATTC
GTTTGATCCAGGAAGTTGAATTCATAGTGGCCAGCCCTTTCGAGCCAAGT
AGAACATAAAGCAATGGCAAGACCAGCATTTAGATACTGGTGTTCACCAT
CAAGCGCCAGACGTTGACCATTCAACAAAGTCACATCCAACAGGGGTGCT
ACTTGTAGTTTCACATCCAATTGAGAAGCCTTCTCCTTAAGGATGCACAT
TGCTTCATCAGGTTGGGGCACAGTAAAGGCAGGAACTCCTTGCTTAAAGA
TACCAGCCTTCTCCCCTGCAATTTCTCCAAGAGTATTTCCAAGAATTTCC
ATGTGATCATACCCAAGGGACGATATACCACATACAATTGGTGTCTGTAC
CACATTTGTCGCATCAAACTTTCCACCTAACCCAACCTCCAAGATAACAA
CATCTACCTGTTCTGCAGCAAATATTTTGAAGGCAAGCAAAGCAAGGAAG
CGAAAGAGAGGAGGCATCGGTATATCATCATTGGTTTTTTCCTTCAGTGT
ATCCCAACACCACCAGAAATATGCGAGAAACTTCTCTTGGCATATGTCCT
TGCCATCCAGTCGAAATCGTTCTCGGATATCAATGAGGTGAGGCGATGTG
AAAAGTCCAGTGTGGAAGCCACAATTACGTAATATAGACTCTGCAAACGT
GCATGTTGATCCCTTTCCTTTGGTTCCAGCAACATGAATAACCTTCATCT
TCGAAATCGGCTCCTCCAAATCCAGTATCTTGATATAATCAAACAGGATA
TCGAATCGATCGCCTTTGTTGCTCTTATCAGCACGGCTGCGTTTCGTAAT
TAGAGATGACAAAGCATCCATTGCCTCTTCATACGAAGAAGCCAAATGAT
TTTCACCTTCTGCCATGCTGATTTTGCTCAGAAAAGTTCGAAACCTAAAA
GATTACAAGTACGACAGCAGATATCTATGTGAAAGTAAATCGATAGATGG
TACGGGTATACGTATGAATCTGTAGAGAGAGAAGATAATGGAGGAGTAGG
GGATGAACGAAGGCTAATGGGACATCAAACTCAGTTTGAACCTGGAAGAA
AGCCAAATAGAGATTTTATATGTACCTATAGAATTGATATGCCC
>CL110.Contig1_All    size  290    gap  0  0%
GTCATAAGGATCTTGAGGCAAAATCGGAAATTGTTTCCATGTCTCATCGA
TGTATTCAAGAATTACAAACGACTCAAGGATCACCTTTTCTCCATGAATC
AGCACTGGCACCTTCTTGTGAACCGGGTTCAGTTCAAGAAGCAGAGGACT
CTTGTTAAAGATATCTTCTTCAATGTATTCATAGTCCACACCCTTCAATC
TCAGAGCCCATTCCACTCTCATGGAAAATTGGCTTATCCAGAATCCCAAA
AGCTTTTACTACTCCCTTGCTTTCCATATCGCAGTTATAG
>CL110.Contig2_All    size  351    gap  0  0%
ACCACCCTGTGATCAAGGATAAGCTACCGTCCGGAGATAAGACGGTTCCT
TATTATCAGTGGCGGAAAAAAGTAAGAGGTGCCATCTTGGCTGCTGCTAA
AAAAGGTTGATTACCGAAGCTTAATTAAAATAGTTATATAACTAAGTCAA
AATAAACGAGATCATTTGTTCTCTGAAACAAAGGGGTTTCGAAAGACACC
TAAATAAACCTGTATTGTATGGGAGGTTGGTTGCTACTTGGTGTTTTTAG
TTGCTGAGATTTTCGCTTCCATTTTGTTGCTTTCTTGATTTTCTTCTACA
CCCTTTCTGCTTTTCTCTCAAAAAAACAAGCGAACGCGTTGTATATTACG
T
>CL110.Contig3_All    size  1059    gap  0  0%
CGCGTTGTATATTACGTTGATATTTGCGAATTAATTGTAACTCCTTCCAG
TTTTGACAAACAAATGAGCCAACAAAAAATATATATATGGAGATGAAGAA
ACCAACACCACCCGAATCAACCTAAGCAAAGAAGAAAAGCAGAAAGGGTG
TAGAAGAAAATCAAGAAAGCAACAAAATGGAAGCGAAAATCTCAGCAACT
AAAAACACCAAGTAGCAACCAACCTCCCATACAATACAGGTTTATTTAGG
TGTCTTTCGAAACCCCTTTGTTTCAGAGAACAAATGATCTCGTTTATTTT
GACTTAGTTATATAACTATTTTAATTAAGCTTCGGTAATCAACCTTTTTT
AGCAGCAGCCAAGATGGCACCTCTTACTTTTTTCCGCCACTGATAATAAG
GAACCGTCTTATCTCCGGACGGTAGCTTATCCTTGATCACAGGGTGGTTG
CGGAAATTTTCCATCCAAGCAGTGGTGGATGGGAATAGGATAGGGTCTAC
AATTTTCATGGACCCAACTTCCTCCCAAACAGGAAGCCAGTAAGAGATCC
ATCCAAGTGCAATGTCCAAATACCCAATTTTTTCCCCTCCAAAAAACTTG
GATTTCCCTTTGATCAACACTTCTTCAATCTTCTCCAAGGACTCTACGGC
TTCTTTCAGATACCTTTCTTTTTCTTCTTCAAATTGGGTGAACATAGCCA
TTTGTGCATTATACAGAAGCTTCTCCTCCCCAACTTTGGCCCAAAATCGA
GCCATGGCTCTGTCATAAGGATCTTGAGGCAAAATTGGATATTGTTTCCA
GGTCTCATCAATGTATTCAAGAATTATGAACGACTCAAGGATCACTTTTT
CTCCATGAACTAGCACTGGCACCATCTTGTGAACTGGGTTCAGTTCAAGA
AACTGAGGAGTCTTGTTATAGATATCTTCTTCTATGTATTCGTACTCCAC
ACCCTTCAGTCTCAGAGCCCACTCCACTCTCACGGAAAATGGGCTCACCC
AGTATCCCCAAAGCTTCACTGCTTCCTTGCTTTCCATACTAGAGAGAGAG
AGAGAGAGA
>CL111.Contig1_All    size  1940    gap  0  0%
TATTAAGAAGGAAAAGAAAAAAAGTTTACTAGAATGATAACTGGGCATTT
TGCATCAGTTGCGTTCCATCAGAATTTCCCAAAGTCTGCTGCGAACCATC
TGAAGTTGGCAATGACTGTTGTGATCCATCTGAATTTGGCAATGTCTGTT
GTGATCCACCTGAAGTTGGCAGTGTCTGTTGCGATTCATACAAATTCGGG
AACTCCAGGAATCCACCATTTTCCAGACACATGCCATTGCTAATATCAAA
ATCCTTCCATTGTTGAGTAACTGTTTTGATCTGGGTGTAAAATTCTACTC
CAGCCTTGCCAGAGAAATTGAGGTCCCCTGCAAAAGAAGCCTTGGAGCCA
GTAAACGAGAAAAAGGGCAGCGGGGCTGCAACGGGAACATTTATACCAAC
CTGCCCAGCCACAATCTCAGTCTGGAATTTCCTAGCAGCAGCAATTGATG
CTGTAAATATTGAAGCTCCATTGCCACATTTGTTTCTATTGACAATGTTT
ATGGCATCATCTAAGCTATCAACCTCCATGCAAAGAAGCACTGGGCCAAA
AACTTGCTCCTTGTAACACTCCATGTCTTCTCTGATGTCGGATAATATTG
TGGGACCAACAAAGTTGCCCAGTTCATATCTTGGAACCACAATGCTTCTT
CCATCAAGTGCTAGTGTGGCACCGCTATCAATACCATTCTGAATCAATCT
GCAAATATGCTCCTTTGCCTGTTTATTAATCATCGGACCAAGGTCTGCAT
CTGATTCGGTTCCTGCATTTATTTTGAGTGATTTAGCATGCTCTACTAGC
TTGTCTTCCCATGAATTTGAACCTCCGACAAAAAGAACCGTGTTGATAGC
CATGCACCTCTGTCCTGCAGCACCAAATCCAGCGGCAAATAATGCATTCA
AGGTAGTGTCCATGTTTGCATCTGGCATTACAATTGCAGAACTTTTGGAT
CCCGAATTGGACTGAACACGTTTCCCTTTAGCTGATGCTCTAGTGTATAA
ATACCTGCTGGCTTTATCTGAATCAGCAAATGATATAGCTTTAATATCGT
CCTCATCACATATGGCATTCATAATCTCATTGGTCCCATGAACAATGTTT
AAGACACCATTGGGTAAACCAGCCTCACATGCTAGCTCTGCAAGTATAAT
GGAAGGCCCTGGAGCTTTCTCTGAAGGCTTTAGAATAAAGGTATTACCAC
ATGCAACTGCAAAGGGAAACATCCATAATGGGATCATTGCTGGAAAGTTG
AAAGAACAAATACCAGCACAAACCCCAAGAGGCTCTCTTATGCTGTATGT
ATCAATTCCATTTGGTATATTTGAGGCAAACTCCCCCATTTGCAAACCTG
CCAGTCCACAAGCGTGCTCCAACACCTCTAGCCCATGCAGCACTTCATTA
TATGAATACTTCAATGTTTTACCCTGCTCAATAGTAATATTAAGCGCAAT
CTTGTCCGGTGGGTACCGCTGTCTCCAAGATGGCTCGCTAGTTGTTGGGA
GATGTAAGTATCCCGCGGAAAATGTCTGAGGTCTCAATGTCTTGAATTTC
TTCACTGTAATATTTCCTTGCCGCAGCTTAGCCTTGATATTGTAAACGTG
TTTCGGCGTCGATAAAAGCTCTGGATTGGTTTGTCTCAGTCTCTTGAGAA
TTTGCCGTGGTTTTAAACCAGCTTCTGTCATCTCTTTAACAAGCAGCACT
TCGGTCTCCGTAAAACGACGAGCAGCAGGATGCTCTGAAATGTCCTTCAA
AGGTTCATGGTTGTGTGAACCATTTTTAATGCTGAGTACCCACAAGCCGT
CATCTTTTTTACCCACACACTCAAAGGGACAATTTGTAAGCCGAGACCCT
GTTTTTCTTTTGCGAATATGTTCCCCAGATGCTTCATCCACAAGTTTTCG
CCTATTACGGTAAACACCTCCTCTGTCACACCCAAGAATT
>CL111.Contig2_All    size  494    gap  0  0%
TGGTTCACACAACCATGAACCTTTAAAAGACATTTCGGAACATCCTTCTG
CTCGTCGTTTCACAGAATCGGAGGTGCTTCTAATTAAAGAGATGACTGAA
GCTGGTTTAAAACCACGCCAGATATTAAAGAGATTGAGACAAAGTAATCC
AGAGCTTTTATCAACTCCGAAGCATGTTTACAACATCAAGTCTCGGCTCC
GACAGGGAAACCCTACAGTGAAGAGATTCAAGACACTGAGACCCCAGACA
TCTGGTGTTGGAAGTTCAAATACACCAACAACTAGTGAGCCATCTTGGCG
GCAGCGAAACCCTCCGAGGGTTCCCAATCTCATTGCTGGTAGATTTGTTG
ATTCACAATCATTGGTGTCCATTGACGTGATAAATCCTGCAACACAGCAA
GTTGTTTGTCAAGTTCCCTTAACCACCCCCGAAGAGTTCAAGGCTGCAGT
ATTTGCTGCAAAAAGGGCTTTCTCATCCTGGCGAAGCACTCCAG
>CL111.Contig3_All    size  2174    gap  0  0%
TATTAAGAAGGAAAAGAAAAAAAGTTTACTAGAATGATAACTGGGCATTT
TGCATCAGTTGCGTTCCATCAGAATTTCCCAAAGTCTGCTGCGAACCATC
TGAAGTTGGCAATGACTGTTGTGATCCATCTGAATTTGGCAATGTCTGTT
GTGATCCACCTGAAGTTGGCAGTGTCTGTTGCGATTCATACAAATTCGGG
AACTCCAGGAATCCACCATTTTCCAGACACATGCCATTGCTAATATCAAA
ATCCTTCCATTGTTGAGTAACTGTTTTGATCTGGGTGTAAAATTCTACTC
CAGCCTTGCCAGAGAAATTGAGGTCCCCTGCAAAAGAAGCCTTGGAGCCA
GTAAACGAGAAAAAGGGCAGCGGGGCTGCAACGGGAACATTTATACCAAC
CTGCCCAGCCACAATCTCAGTCTGGAATTTCCTAGCAGCAGCAATTGATG
CTGTAAATATTGAAGCTCCATTGCCACATTTGTTTCTATTGACAATGTTT
ATGGCATCATCTAAGCTATCAACCTCCATGCAAAGAAGCACTGGGCCAAA
AACTTGCTCCTTGTAACACTCCATGTCTTCTCTGATGTCGGATAATATTG
TGGGACCAACAAAGTTGCCCAGTTCATATCTTGGAACCACAATGCTTCTT
CCATCAAGTGCTAGTGTGGCACCGCTATCAATACCATTCTGAATCAATCT
GCAAATATGCTCCTTTGCCTGTTTATTAATCATCGGACCAAGGTCTGCAT
CTGATTCGGTTCCTGCATTTATTTTGAGTGATTTAGCATGCTCTACTAGC
TTGTCTTCCCATGAATTTGAACCTCCGACAAAAAGAACCGTGTTGATAGC
CATGCACCTCTGTCCTGCAGCACCAAATCCAGCGGCAAATAATGCATTCA
AGGTAGTGTCCATGTTTGCATCTGGCATTACAATTGCAGAACTTTTGGAT
CCCGAATTGGACTGAACACGTTTCCCTTTAGCTGATGCTCTAGTGTATAA
ATACCTGCTGGCTTTATCTGAATCAGCAAATGATATAGCTTTAATATCGT
CCTCATCACATATGGCATTCATAATCTCATTGGTCCCATGAACAATGTTT
AAGACACCATTGGGTAAACCAGCCTCACATGCTAGCTCTGCAAGTATAAT
GGAAGGCCCTGGAGCTTTCTCTGAAGGCTTTAGAATAAAGGTATTACCAC
ATGCAACTGCAAAGGGAAACATCCATAATGGGATCATTGCTGGAAAGTTG
AAAGAACAAATACCAGCACAAACCCCAAGAGGCTCTCTTATGCTGTATGT
ATCAATTCCATTTGGTATATTTGAGGCAAACTCCCCCATTTGCAAACCTG
CCAGTCCACAAGCGTGCTCCAACACCTCTAGCCCATGCAGCACTTCATTA
TATGAATACTTCAATGTTTTACCCTGCTCAATAGTAATATTAAGCGCAAT
CTTGTCAATGTCTCTTCGGATAAGTTCTTGAAGCTTAAACATGATACGTT
GGCGAGTGGTAACCAGTGTGTTTCGCCATGATGGAAAAGCCCTTTTTGCT
GCAAATATTGCAGCTCTAAATTCTTCAGTGGTGGTAAAAGGGACTTGAGA
AACAACTTGTTGTGTTGCAGGGTTTATTACGTCAATGGAGGCAGATGATT
GGGAATCGACAAATCTACCACCAATGAGATTAGGGACCCTCGGTGGGTAC
CGCTGTCTCCAAGATGGCTCGCTAGTTGTTGGGAGATGTAAGTATCCCGC
GGAAAATGTCTGAGGTCTCAATGTCTTGAATTTCTTCACTGTAATATTTC
CTTGCCGCAGCTTAGCCTTGATATTGTAAACGTGTTTCGGCGTCGATAAA
AGCTCTGGATTGGTTTGTCTCAGTCTCTTGAGAATTTGCCGTGGTTTTAA
ACCAGCTTCTGTCATCTCTTTAACAAGCAGCACTTCGGTCTCCGTAAAAC
GACGAGCAGCAGGATGCTCTGAAATGTCCTTCAAAGGTTCATGGTTGTGT
GAACCATTTTTAATGCTGAGTACCCACAAGCCGTCATCTTTTTTACCCAC
ACACTCAAAGGGACAATTTGTAAGCCGAGACCCTGTTTTTCTTTTGCGAA
TATGTTCCCCAGATGCTTCATCCACAAGTTTTCGCCTATTACGGTAAACA
CCTCCTCTGTCACACCCAAGAATT
>CL111.Contig4_All    size  1962    gap  0  0%
CTTGGAATAGGATGGTAATGTAAGTGTGGTCTGGCAAAGAAGTTTTGATA
GTTTCTTGAGCGTAGGGCTGACTCTAACTCTCGTCTAGGCACACGAGTGA
GCATACCCGTGCGCGCGCACAAAAAAAGAAGGCAGAAAAATAAACATAAC
GACACCAATAGTGAAATGGAAATGCCATATTATTTCACCGAAAGAGTTCC
CACAATACACACGAGTTCCAAACAGGAAACCAGAACATCTTTTGTCCCTC
TTATGACTTTTGGGAAGTAGGCATTGCCAGGGATACTCCAGAGACAGTGG
GTAAATCCTTCCATTGTTGAGTTACGGTCTTGACCTGAGTGTAAAAATGA
ACCCCACCCTTACCATAGAAATTGAGATCGCCCGCAAAAGATGCCTTTGA
GCCAGTAAATGAGAAAAATGGCAACGGAACTGGAATAGGAACATTGATGC
CGACCTGCCCGGCCTCAATCTCAGTCTGAAATTTCCTAGCGACTACACCT
GAGGTGGTGAAAATGGAAGCTCCATTTCCATATTTGTTTCTGTTGACAAA
GTTTATGGCCTCTTCTAAGCTGTCAGCCTGCAAGCAAAGAAGAACTGGGC
CAAAGATTTCCTCCTTGTAGCACTCCATATCAGCAGTGACATCAGACAAG
ATGGTGGGACCTATAAAGTTCCCTTGCTCGTATCCTGGAACCACGACATT
TCTCCCATCAAGCAATAGTTTGGCACCACTCTCAACACCACTTTGAATCA
ATCTGAATATCCGTTCCTTCGCCTGTTTGCTAATCACTGGACCAAGGTCT
GCACTGGGATCTGTTCCGGCACTTACTTTAAGTGCTTTAGCACGGTCCAC
TAGCTTATCTACCCATGATTTTGAGCTACCAACAAAGACCACTGTGCTGA
GGGCCATGCACCTTTGCCCTGCGGCACCAAAACCAGCTGCAACTAAAGCA
TTTAATGTAGCATCCATGTTTGCATCAGGCATGACAATTCCGTGATTCTT
GGCTCCCATATTTGACTGAACACGTTTTCCTTTGGCTGATGCTCTTGCGT
ATATATGCATCCCAGCTGTATTTGAACCAACAAAGGAAATAGCCTTTATT
TCGTCGTCATCGCATATGGCATTAACAATGTCATTGGTGCCATGAACAAT
ATTCAAAACACCATCAGGTAAACCAGCCTCCTTTGCTAGCTCTGCAAGTA
GTATCGATGCCCCAGGATCCTTTTCTGATGGCTTTAGAATGAAGGTATTA
CCACATGTAATAGCAACCGGAAACATCCATAATGGAACCATTGCAGGGAA
GTTGAAGGGACAAATCCCAGCACAAACACCAAGCGGCTCTCTGAGGCTAT
AGGTATCGATCCCATTCGACACATTGGGCACAAATTCCCCCATTTGCAAA
GTTGCCATCCCACAAGCATGCTCCACCACCTCTAGCCCACGGAACACATC
GCCTTGTGCATCCTTTAATGTCTTCCCTTGTTCCATAGTAATGTTTATGG
CCAGCTTATCCGTATCTCTCCGCATCAGCTCTTGCAACTTAAACATAATG
CGCTGACGGGTGGTGATTGGTGTGTTTCGCCAAGAGGAAAATGCTTGTTT
AGCTGCAGATACTGCAGCTTTAAACTCTTCATTTGTTGTTAAAGGAACTT
GAGAAACAACATCTTGTGTTGCTGGGTTTATAACGTCGATGAACTCAGAT
GATTGTGAATCTACGAAGCTGCCTCCAATAAGATTCGGAACCCTCGGAGG
AATTCGGTGTTTGCAGGACGGTTCAGCGGTGGTGGAGAGATGAGATTTTC
TCAGAGCAAAGATTTGAGGACTCAACGATCTTAGCGTCCTTGCTCGTCGG
AGAGAGAACTTCAACATGGTTTCGGGATATGATTTGAAGGTGGAAGTGAT
CTGCGAATATACTGACCTCTCTCACTGTCTACACTCGCTAATATAGATAG
AGAAGATGGATT
>CL111.Contig5_All    size  795    gap  0  0%
GTCACAATCCGCCAACGGATCATGTTCAAGCTCCAAGAACTTATCCGGAG
AGATATTGATAAGCTGGTGATGAATATTACAAGCGAGCAGGGTAAACCAT
TGAAGGACGCATACAGTGAAGTGTTACGTGGGCTAGAGGTTGTGGAACAT
GCTTGTGGAATTGCAAGTCTGCAAATGGGGGAGTTTGCCTCGAATATATC
ATATGGAACTGATAGCTACACTATTAGAGAGCCACTTGGTGTATGTGCCG
GGATTTGTCCTTCCAACTTTCCAGCAATGATTCCATTATGGATGTTTCCT
ATGGCAGTTACTTGTGGTAATACATTTATTCTAAAGCCATGTGAGAGAAA
TCCAGGTGCATCGGTTGTGATTGCAGAGTTAGCGGTGGAGGCTGGTTTGC
CTAAAGGTGTCTTAAACATTGTTCATGGAACCCATGACATCATGAATTCT
CTCTGTGATGATGATGATATTAAGGCTGTATCCTTTGTTGGTTCAGATGC
AGCTGGCGGGTATGTTTTTGAAAGAGCATCAGCTAGTGGTAAACGTGTTC
AGTCTAACAGGGGAGCCAAAAATCATGCAATTGTCATGCCTGATGCAAGC
ATGGACTCAACCTTGAATGCATTAGTTGCCTCAGGTTTTGGTGCTGCAGG
ACAAAGGTGCATGTCAATCAGCACGGTTGTTTTTGTTGGAGGCTCAAATT
TGTGGGAAGAAAAATTAGTGGAGCTTGCTAAATCACTTATAGTAAATGGT
GGAACTGAATCGGATGCTGATCTTGGTCCAGTGATTAGCAAACAG
>CL111.Contig6_All    size  266    gap  0  0%
AAATATTAGTAGATGCAAACTTTGGCTTACCTGCCCTGCCTCAATTTCAT
TCTGGAAATTCCTTGCACAAATGCCGGATGTGGTGAATATGGAAGCACCA
TTTACATACTTGTTGCTATTGACAATATTTATGGCTTCTTCTAAGCTGTC
AGCCTGCATACAAAGGAGAACTGGTCCAAAGATTTCTTCCTTGTAGCATT
CCATGTCAGTTGTAACATCACATAGTATGGTCGGACCCACAAAGTTTCCA
TACTCATATCCTGGAA
>CL111.Contig7_All    size  669    gap  0  0%
AGTGATTAGCAAACAGGCGAAGGAGCGTATATGCAGATTGATTCAGAGTG
GTATTGATAGCGGTGCCAAACTAGCACTTGATGGAAGAAACATTGTGGTG
CCAATGTATGAACTGGGCAACTTTATTGGTCCCACCATATTATCTGATGT
CAGAGTTGAGATGGAATGCTACAAGGAGGAAATTTCTGGCCCAGTGCTAC
TTTGCATGGAGGCTGACAGTTTAGAGGAGGCCATAAACCTCGTTAATAGA
AACAAGTATAGCAGTGGAGCTTCCATATTCACTACATCTGCTGCAGCTGC
TAGTAAATTCCAGACTGAGATTGAGGCTGGGCAGGTTGGCATAAATGTTC
CTGTTGCGGCTCCGTTGCCCTTTTTCTCCTCTAACGGCTCCAAGGCATCT
TTTGCCGGAGATCTCAATTTCTACGGTAAGGCTGGACTACACTTCTACAC
CCAGGTCAAAACAGTGACTCGACAGTGGCAGGATTTTCCTAGCAGTGATG
GTGTATCCTTGGGAAATACAGAATCCTTGGCGTTTACAACTTCTGATGAA
TCACAACAAATCTTAGATGCTTAAATCATCATTTTTTTTTATTATTATTG
TGTTTCCCTTCTCTTTTTTTCTGCGATATTTGTAGCTGTATTTACCTATC
TTTTCTTTTCTTTCCTTTT
>CL111.Contig8_All    size  1230    gap  0  0%
ACATTATCTCGTTCTAATGTCATTGGATCATCCGAGGGAATCACTTTGTC
ATTCCCATAAGATGATGGGGTCACATATATCCTCTCTGAATCTGGGTGCG
CTGCTGCTTCAGGGTTTGGAGGAGCATTTTCAGTTCTTTGAGATGTCGAG
GGTAGAGATTTGTCCCAATGAGATAAATGAGGCAAAAACACCCTCTCAGA
GGTTAGTGACCCCACCGGGCCCAGTAAATGCCTTTCACCACCCTGGTTTG
TTGAATCCCTCTCATTCTGGTCTGGTACATCCTTGTCTGATACTGAAGGC
ATTGAGGGTGAAACTAGTTGGAGAGGTAAAGCACTATAAGATGTTGGAGG
TTGTGATAAGGAAAGTCTTCGACTAGTAATTTCAGTGTCGGATGTAGGAG
GTGGAGGTAGTGCTACTCTCCTTCTCGGTAAATCCTTCCATTTCTGGGCT
ACTCTTTTTGGTTTGGTGTAGAATTGTACTCCTTCCTTCCCAGAACAAGA
TGCCTCAGATCCATTGAAAGAGGAAAATGGCAACGGAGTTGGAACAGGAA
CATTTACCCCAACCTGCCCTGCCTCAATTTCATTCTGGAAATTCCTTGCA
CAAATGCCGGATGTGGTGAATATGGAAGCACCATTTACATACTTGTTGCT
ATTGACAATATTTATGGCTTCTTCTAAGCTGTCAGCCTGCATACAAAGGA
GAACTGGTCCAAAGATTTCTTCCTTGTAGCATTCCATGTCAGTTGTAACA
TCACATAGTATGGTCGGACCCACAAAGTTTCCATACTCATATCCTGGAAC
TATGATGTATCTTCCATCAAGAATAAGTCTAGCTCCACTTTCGACTGCAC
TCTGAACTAATCTGCATGTATGATCCTTCGCCTCTTTCGAAATAACTGGT
CCAATGTCTGCACCGGGCTCTGTTCCCACATTTACTTTGAGTTTTTTTGC
ACGCTCCACAAGTTCTTCCTCCCACGGCATAGAGCTTCCACCAAAAATAG
CTGTGCTGAGAAACGTGCACCTCTGACCCGCAGCACCAAAAGCAGCAGCA
ATCAGAGCATCCAATGTGGCATCGGCGCTTGCATCAGGCATAATAACTGC
GTGATTCTTGGCTCCCATGTTGGACTGAACACGTATTCCTCTAGCTGCTG
CCTTAGCATACATGTGCATTCCGACAGTATTAGAACCAACAAATGATATA
GCTTTTATATCGTCATCATCACAAATGTGG
>CL112.Contig1_All    size  2488    gap  0  0%
ATCAGGGAGTATTTCTTGATCACTGGAGAAGTCCAAGAAGAATTAGAGCT
TAAAGAATCTAAAGAAATGGTTGCTGTCAAGGGAAAATCGAGTACGTTCT
TGAGTCGAGTAGAGAATCATGGATTGAACAAGAGTGTTGGAACGAAAAGT
TTCAAGATCTACACCGAAAACAATGGTGTTAAAGCTCATCAATGTGATTC
CACCAATGCTCAACGCAATGGAACTTCAAGCGAATCCCTTATGGCGCCAG
GAAGGAAATCTTGTTCGTCTATTAAAGGGATTGCTCAGACAAATGCAAGC
GATTCTACGGGTGGTCCCAAGACTTTGGAGAAGAGTAATGTCAAACTTGA
TATTTATCACAGAGGAAACGTTGGAAGAAAAGTTTTGGCGGATGTGAGCA
ATCTCAGGAGCAACTGTCCAATGACTGAAGTTCCCGATGGCCCCAAATTA
ATGGTATCAACAGATTTACGCGTGAGCAATCCTAGTGCCTCATCAATTCG
CCATATCATGGGAAAAGCGAGGGAAAACCAAAGACAAGCTGTTGTTGGCT
ATCCTACTGTAAAGAGAGGGATTAAAGATGTGAAAGTCTCGAGCAGCAAT
GGTCAGGTTCTTGGCTCTATTAATACTGATAACCGGAAAACTGGAAGGAT
TCCTTTACCGCCTACAAGGAAGTCTTTACCGGCATCAAAATGGGTTAAGC
AGGCTGATAAAAGTGATGGAAAGAAGGAAACTGATGAAAAGATGGGAAAG
GGTGGTGGAATTTATGGTTTTTCTGTTAAGCCAAAAGTTGGAAGGAAAGT
GACTCCCCAATTTAGGAATGCCAGAAGTAATCTTTGGAGAAATCAAGTTA
GTGATGGCTTTGTTTTAATGGATTCAAAAAGTCAAGCTAAGGTGGACACC
CACGTTTTTTCAAGAAAATCTGTCAAGCCAAATCTGACAACCACACTCAC
AGTTCCCGGTACTAAACTGACTAAGCAATCCAATTGCACGTCTGGTCGGA
AAAAAACAAATTCGCTTGCTGCAATCTCTTACAGAAGAAAGGACGAAGTT
GTGACATCTGTATCCAAAAATAGTGTATTAATTGTTCCACGTGGTCAACC
AGCTCAGAGGGGTGTTTCATCTGATAGCAGGAGCAACATAGTCACAGATG
TGTCAGACAGCAATGGCGGAAGGAAATCTAACCGCAGGAAATCTTTCACC
TCGTTGTTGATGGCAAGATCACAGCTACTAGAAGAACATGTTGGGTTTAT
GAAACAAGAAAGTTTGCCGAGTATTTATGACGATGGCAATCACCTTGAAG
TTGCTGAATATGTTGATGAGATCTATCAGTATTATTGGATTTTGGAGGCA
CAAAATCCATCCCTGGGGAATTATATGGCGATGCAGACAGAGGTTACACC
TCATATGCGAGGCATATTGATCAACTGGCTAATCGAGGTTCACTTAAAAT
ATGATTTGATGCAAGAAACACTATACCTCACAATCACACTGTTGGACCAA
TATCTATCCTTGGTTACAATAAAGAAAAATGAAATGCAGTTGGTTGGCCT
TACTGCACTCTTACTGGCATCAAAATATGAGGACTTCTGGCATCCAAGGG
TTTTAGACTTGATTAGCATCTCAGCAGAGTCATATACAAGAAATCAAATG
CTTGGAATGGAGAAAGATATTCTGAAGAAGTTGAAATTTCGGTTGAATGC
TCCTACTCTTTACGTGTTCATGCTGAAGTTTCTCAGGGCTGCTCAATCTG
ACACCAAGCTGGAACATCTAGCGTTCTACCTCATTGAGCTTTGCCTGGTT
GAATATGAAGCCTTGAAGTTCAAGCCCTCATTGCTGTGTGCATCAGCTAT
CTATGTTGCACAATGCACATTACAAAAGACTCCAGCTTGGACCCCACTGC
TAGTCAAACATGCACGCTATGCAGAATCCCAAATAAGGGACTGTGCGGAG
GTGGTATTAGAATTCCACAAGGCTGCTAAAACAGCAATGTTGAAAGTGAC
TTTCGAGAAATATACAAGGCTTGATTACGGTGGAGTTGCTAATATTAAAC
CCTTGAGTAGGCTTCCACCTCTGAATACAATACGGCTGTAGATGCATATA
CCACAATATTTGAACGAGGCGACTTCCCTTTGTCTTTTTATCTTCCAGAG
AGTTTCGGCCTAAGACAAACATCACTATTTTCAAGGAAGTTTTTGTACCA
GTTTTGGCCCTTGACTTGGGTATGTTTAGCATTTGAAATACTACAAGGAT
CTTCCTGTCTTGGTTGATAAAACTGACGTTCTAAGTGGAACCCCTAGTGT
TGTTTGCATCAGTTGAGAATCAATGAATTTGTAAATAAGAAACTACTAAT
TGAATATCAGTACATATGGTTAGGATCTCAATGACATCAAACCACGATGT
CCAAAGTCTATGTTGTATCTTTCTCTGTTGTTGCCGTATGGTAGTATCAC
CCATGGTATCTTTTCTGATCTCTTGATTGTATGGTGGA
>CL112.Contig2_All    size  524    gap  0  0%
GTTCTAGATTCACTAATGCGGTTGTGTTTTGAGAACTGCCAGCTGGAACA
TCTAGCGTTCTACCTCATTGAGCTTTGCCTGGTTGAATATGAAGCCTTGA
AGTTCAAGCCCTCATTGCTGTGTGCATCAGCTATCTATGTTGCACAATGC
ACATTACAAAAGACTCCAGCTTGGACCCCACTGCTAGTCAAACATGCACG
CTATGCAGAATCCCAAATAAGGGACTGTGCGGAGGTGGTATTAGAATTCC
ACAAGGCTGCTAAAACAGCAATGTTGAAAGTGACTTTCGAGAAATATACA
AGGCTTGATTACGGTGGAGTTGCTAATATTAAACCCTTGAGTAGGCTTCC
ACCTCTGAATACAATACGGCTGTAGATGCATATACCACAATATTTGAACG
AGGCGACTTCCCTTTGTCGTTTTATCAACCAAGACAGGAAGATCCTTGTA
GTATTTCAAATGCTAAACATACCCAAGTCAAGGGCCAAAACTGGTACAAA
AACTTCCTTGAAAATAGTGATGTT
>CL112.Contig3_All    size  612    gap  0  0%
GTCATATACAAGAAATCAAATGCTTGGAATGGAGAAAGATATTCTGAAGA
AGTTGAAATTTCGGTTGAATGCTCCTACTCTTTACGTGTTCATGCTGAAG
TTTCTCAGGGCTGCTCAATCTGACACCAAGCTGGAACATCTAGCGTTCTA
CCTCATTGAGCTTTGCCTGGTTGAATATGAAGCCTTGAAGTTCAAGCCCT
CATTGCTGTGTGCATCAGCTATCTATGTTGCACAATGCACATTACAAAAG
ACTCCAGCTTGGACCCCACTGCTAGTCAAACATGCACGCTATGCAGAATC
CCAAATAAGGGACTGTGCGGAGGTGGTATTAGAATTCCACAAGGCTGCTA
AAACAGCAATGTTGAAAGTGACTTTCGAGAAATATACAAGGCTTGATTAC
GGTGGAGTTGCTAATATTAAACCCTTGAGTAGGCTTCCACCTCTGAATAC
AATACGGCTGTAGATGCATATACCACAATATTTGAACGAGGCGACTTCCC
TTTGTCGTTTTATCAACCAAGACAGGAAGATCCTTGTAGTATTTCAAATG
CTAAACATACCCAAGTCAAGGGCCAAAACTGGTACAAAAACTTCCTTGAA
AATAGTGATGTT
>CL112.Contig4_All    size  476    gap  0  0%
GTTCTAGATTCACTAATGCGGTTGTGTTTTGAGAACTGCCAGCTGGAACA
TCTAGCGTTCTACCTCATTGAGCTTTGCCTGGTTGAATATGAAGCCTTGA
AGTTCAAGCCCTCATTGCTGTGTGCATCAGCTATCTATGTTGCACAATGC
ACATTACAAAAGACTCCAGCTTGGACCCCACTGCTAGTCAAACATGCACG
CTATGCAGAATCCCAAATAAGGGACTGTGCGGAGGTGGTATTAGAATTCC
ACAAGGCTGCTAAAACAGCAATGTTGAAAGTGACTTTCGAGAAATATACA
AGGCTTGATTACGGTGGAGTTGCTAATATTAAACCCTTGAGTAGGCTTCC
ACCTCTGAATACAATACGGCTGTAGATGCATATACCACAATATTTGAACG
AGGCGACTTCCCTTTGTCTTTTTATCTTCCAGAGAGTTTCGGCCTAAGAC
AAACATCACTATTTTCAAGGAAGTTT
>CL113.Contig1_All    size  1288    gap  0  0%
ATGCTTTCCACTGTTGGTGTCCTATTGGGTATTTTAGCCCGTGACTCAAT
TTGATGAACACCATCATTTCCATGACTCCTCGGTAGTGGAAGTGTGGAGC
TGAGATACACGCACTCTCTCTCTCTCTCTCAACATTTCTCTCTCTCACAT
CTCTTTCCTTCTCAACATAAGGATCTTGTACCATTCTACTCTTTCCAGAC
CTAAATAAATTCCAACATTGTTCAAGTTCAGAGCATATCGGATATCCCTA
ACTAATATACTGACCACGAATATGGACTCAAATTATGAGAGAGCAAAAGA
AGTAAAGGAGTTTGATGAAACAAAGGCCGGCGTCAAGGGACTCTTAGACG
CTGGTGTGGTGAAGATACCCAGGATCTTCATCCATGAGCCGGAAAACTTA
GAAAACGGATTGTCAAAAAAAGGCGGAACTAGTCTCCAAGTTCCGGTGAT
AGATCTTGGAGACTTCAAAAATCGTCCAAGAGAGGAGATTCTGAAGGAAA
TCTCTGCAGCTTCAGAAACTTGGGGATTTTTTCAAATGGTCAACCATGGA
ATTCCAGTGGGTGTCATGGAAGAGATGATAGAAGGCATTAAGCGATTCCA
TGAGCAACCCAGAGAGATAAAGATGGGGTGGTATTCACGCGATGTTAAGC
AAAGAGTGAGGTTCTATTGCAATGGAGGCCTTCTCGTTGCGAGATCCGCA
AACTGGAGGGATTCAATAGCTTGTAACTATGATGACAGTGTTCTAGACTC
TGACATGTTACCTCTAGTCTGCAGGAAAGAAATCAGCAACTACATGGAAG
GCATGATCAGACTAAAAGAAGAACTTTCCAAATTAATCTCAGAGGCACTA
GGCCTAAGGAGTGACTACCTAACAGACATTGACTGCATGAAAACTGCATC
GTTAGTATGCCACTATTACCCCTGGTGCCCTGAGCCAGACCTGACTCTAG
GCACGAGCAAGCATTCAGACCCGTCTTTCCTAACCATACTTTTACAGGAC
GACACCGGTGGCCTCCAGGTTCTACACCAAAATAACTGGATAAATGTGGA
GCCTGTTAAAGGAGCCCTAATAGCAAACATCGGAGATCTTATGCAGCTTA
TCACCAACGACAAGTTCAAAAGTGTGGAGCATAGAGTACTGGCTGCACGA
GTTGGCCCCAGAATATCTGCAGCGTGTTTCTTCTATCCAAGTATAGCTTG
TAAAGCTAAACCTTACGGGCCAATAAAGGAGTTCTTATCCAACAACAATC
CACCTATATACAGGGAAACTCAACATGGGGAATATCTG
>CL113.Contig2_All    size  1733    gap  0  0%
CTCAGTTGTGATTATATAGTGCCTTCACCACCAACTTAGGAATTAAAACC
TCTGTCCATGTCTGCTCTTAACCTTCCCTATGGTATGAAGAATTGGAGTT
TTGACCTCTACATTCAGAATCCATATACTTTATTTGATCAAATTTTCTTG
AGAATTGAAAACTAATGTTGTAAGCATTGCCATAAGGTAATCAGCATTAT
TACAGACTACTTGTATAGTCTTTTTGTTCCTTTTAAATATTTATAGGACC
TGATTGAGTGATGCCATATGTGAGAACTGTCTGTTGCTTGGTCATCATAG
CTTAAAGTGAAGAAGGGCTGAGGTGCCGTCAAGTCCTTTTGACCTGTAGT
AAGCCAGATATTCCCCATGTTGAGTTTCCCTGTATATAGGTGGATTGTTG
TTGGATAAGAACTCCTTTATTGGCCCGTAAGGTTTAGCTTTACAAGCTAT
ACTTGGATAGAAGAAACACGCTGCAGATATTCTGGGGCCAACTCGTGCAG
CCAGTACTCTATGCTCCACACTTTTGAACTTGTCGTTGGTGATAAGCTAC
ATGATTAAGGAGCAAACTCTGTTTTTTCCATATGGGCAAAGGGAAAATAT
ATATTCATTAACTGAATAGCTGAAAAACCAACTTCACCTGCATAAGATCT
CCGATGTTTGCTATTAGGGCTCCTTTAACAGGCTCCACATTTATCCAGTT
ATTTTGGTGTAGAACCTGGAGGCCACCGGTGTCGTCCTGTAAAAGTATGG
TTAGGAAAGACGGGTCTGAATGCTTGCTCGTGCCTAGAGTCAGGTCTGGC
TCAGGGCACCAGGGGTAATAGTGGCATACTAACGATGCAGTTTTCATGCA
GTCAATGTCTGTTAGGTAGTCACTCCTTAGGCCTAGTGCCTCTGAGATTA
ATTTGGAAAGTTCTTCTTTTAGTCTGATCATGCCTTCCATGTAGTTGCTG
ATTTCTTTCCTGCAGACTAGAGGTAACATGTCAGAGTCTAGAACACTGTC
ATCATAGTTACAAGCTATTGAATCCCTCCAGTTTGCGGATCTCGCAACGA
GAAGGCCTCCATTGCAATAGAACCTCACTCTTTGCTTAACATCGCGTGAA
TACCACCCCATCTTTATCTCTCTGGGTTGCTCATGGAATCGCTTAATGCC
TTCTATCATCTCTTCCATGACACCCACTGGAATTCCATGGTTGACCATTT
GAAAAAATCCCCAAGTTTCTGAAGCTGCAGAGATTTCCTTCAGAATCTCC
TCTCTTGGACGATTTTTGAAGTCTCCAAGATCTATCACCGGAACTTGGAG
ACTAGTTCCGCCTTTTTTTGACAATCCGTTTTCTAAGTTTTCCGGCTCAT
GGATGAAGATCCTGGGTATCTTCACCACACCAGCGTCTAAGAGTCCCTTG
ACGCCGGCCTTTGTTTCATCAAACTCCTTTACTTCTTTTGCTCTCTCATA
ATTTGAGTCCATATTCGTGGTCAGTATATTAGTTAGGGATATCCGATATG
CTCTGAACTTGAACAATGTTGGAATTTATTTAGGTCTGGAAAGAGTAGAA
TGGTACAAGATCCTTATGTTGAGAAGGAAAGAGATGTGAGAGAGAGAAAT
GTTGAGAGAGAGAGAGAGAGTGCGTGTATCTCAGCTCCACACTTCCACTA
CCGAGGAGTCATGGAAATGATGGTGTTCATCAAATTGAGTCACGGGCTAA
AATACCCAATAGGACACCAACAGTGGAAAGCAT
>CL114.Contig1_All    size  948    gap  0  0%
CCTACATTTCCAACAAACTTCACACTTCCAACACTCCGAGCACTTTTAAG
AGTTTTGAATTCCTTTTCAACAATTTTACATTCAAGATGCAATTCTCCAA
GCTCTTCCTTGCCACTCTCACTTTAGGCACTGGCACTGGCGTCCTTGCTG
CCCCAAAGGCAAACGTTGAGAAGAGAGACACTCCACTCAACATCATTGGA
AGCGCCGTCAACACCTTGCAGTCCACTGTTAACGCAAACACAGCAGCTCT
GAGCACTTTGTTCAACAGTGTCGGAAAAGACTTCAGCGCTCAGCTTGTAA
TCATTGCAAATGTAAACGCCGATATTGGAGCCGTCGTCGCTGCCGCCAAT
GCTGCGGCTGCAGCGGTTGCAATCAACACTATCACTGGTGTCACTAGTCT
TACCGCACCAGAAGTAGAGCTGTTGACCTCAGACATCCAAGTTCTTGCCT
CAGCCATTGCTTCCGTCACAGCCAGCCTCAAGACTGGCGCCGGTGTTCTT
GTTGCTAACAGCAAGGCCCTCATTGCCAATGAGGTAACCGCTCTTCAAAT
TGCACTCAATGTGCTCGTCGCTCCACTTGCCAGCTACGCCAACTCGGTCG
TGGCCAACAGTGCAGCAGTTGGAACCGCCAACCTCAATGCTCTTACCAAA
GCCGTTGCCTCTCTCAACACAAACACCAACAACTTCGTCACCGTAGGCAA
CACTATTGCCACTGCCCCAGCTATTAAAATCGCTGGAATTACCATTCCTC
TTTAAATTGGTTGCTGTCTCAATTGGGTGAAGAATTGTCTAATGGACTGT
CTGTCTGATGACGATCAGCTGGAACTTTCCAACGGACTGTGGTGGAAATG
ATTTGATGTCTTGATATTGATGGTACAAAATAAGCGCTTGGCCCGGATGC
CTTTACTTTCTTTAAGGAATTAGTTTTAGTAATGAATTTTTTATGCAA
>CL114.Contig2_All    size  290    gap  0  0%
GGCCAACAGTGCAGCAGTTGGAACTACCAGCCTCAATGCTCTCACCAACG
CCGTCGCTTCTCTTAACACCAACACCAACAACTTTGTCACCGTTGGCAAC
ACTATTGCCACTGCTCCGGCTATCAGAATCGCCGGAATCACCATCCCTCT
TTAAATGGTCGTTGGTTCAATCAAGTGGAGAGGTGTCCAATGGATTGTCC
GCTGATGACGATCAGTTGAAACTTTCCAGCGGACTGTGGTGGAAGTGATG
TCTTGATGTCTTGATGTTGATGGTACAAAATAAGCGCTTG
>CL114.Contig3_All    size  256    gap  0  0%
TGAACAAAGTGCTCAGAGCTGCTGCGTTGGCGTTAACAGTGGACTGTAAA
GTGCTGACAGCGTTTCCAATGATGTTAAGTGGAGTGTCTCTCTTCTCAAT
ATTTGCCTTTGGAGCAGCAAGGGCACCGGTGCCCAAAATGAGAGTGGAAA
GAAAGAACTTGGAGAATTGCATCTTGAAATGTAAAGTTGCTGAAGAGGAA
CTAAGAATCTTAAAGCGCTTGGGGTGTTGAAGGTGTTTGAAGGTATTGAA
ATGTAG
>CL115.Contig1_All    size  473    gap  0  0%
AGAGAGAGAGAGAGAGAGACTTTTCAACCCATCAGCACCAACACCCAGTG
GTTGTATTACTAGTAACACACTGGAGACACTAGTCTTGAATAAAGGCAAA
TTTACGTGATTACTATAATTCTTAGGTACTGTAACTTTCAAGAATGCATG
CCAAATCAGGCTCTTCCAACCTTCGATCCAGCAAATCAGATTAGATATAT
CCCCATCTCGTAATAGATTCCAACTGCCATGATGATAAAGTAAACGATGC
CAACACGAGGAAACATATTTGAAATAATTACCGACTTTACCTCAATCTCT
TGCATCTCCACTCACCAAAGGCCGGTCAAAACTCAAAACTTTTAGCCTTT
GTGCCATTACGGTATGGAGATGCGTGGGGCAATAAACTTGACTGCTTCAC
AAATGGATGGTCCAATAGTTGGGCGGGAGTAGGCCGATTGTCCGGGTTAA
CTTGCAAGCATTTGAGGATAAAA
>CL115.Contig2_All    size  459    gap  0  0%
CTCAATAATATATGCAACTATTGCTTCTGATTTCGGCCCCCATATGCCAA
TACAAGGTAAAGAATGAAATACGAAGGGGGAAAGAGAGAAAGGGAAAAAG
AAAAATCTGACTTCAAACCACAAATATGGTCCATGTAAATCGTGTACCAG
ACAATTGGGGAAGGTACGATATTCAGTTTCCAAGACCTATTCTCCAGGTA
ATCACAATACGGGACCCTTATGTGAGTTCAACATCCAGTTGATACTAAAA
GAAGTGTGCTTCCGTGTAGATGATCCCTCAATCTCTTGCATCTCCACTCA
CCAAAGGCCGGTCAAAACTCAAAACTTTTAGCCTTTGTGCCATTACGGTA
TGGAGATGCGTGGGGCAATAAACTTGACTGCTTCACAAATGGATGGTCCA
ATAGTTGGGCGGGAGTAGGCCGATTGTCCGGGTTAACTTGCAAGCATTTG
AGGATAAAA
>CL115.Contig3_All    size  501    gap  0  0%
AGAGAGAGAGAGAGAGAGACTTTTCAACCCATCAGCACCAACACCCAGTG
GTTGTATTACTAGTAACACACTGGAGACACTAGTCTTGAATAAAGGCAAA
TTTACGTGATTACTATAATTCTTAGGTACTGTAACTTTCAAGAATGCATG
CCAAATCAGGCTCTTCCAACCTTCGATCCAGCAAATCAGATTAGATATAT
CCCCATCTCGTAATAGATTCCAACTGCCATGATGATAAAGTAAACGATGC
CAACACGAGGAAACATATTTGAAATAATTACCGACTTTACCTCAATCTCT
TGCATCTCCACTCACCAAAGGCCTGTGAAAGCTTTTTCCCTTTCTTTGGT
GAAGGGGGGTGACAGTTCATGGGATTTCTGTGGATTGCGTCGGGGGAAAT
CTGCAGATAGATAGACTCCCGCTTTCACAAATGGATGGTCCAATAGTTGA
GCAGCAGTAGGCCGATTGTCTGGGTTAACTTGCAAGCATTTGAGGATAAA
A
>CL116.Contig1_All    size  491    gap  0  0%
GGACTCCTTATCCTCTTCTTAATTTCTTTCCCTCCCAATACCGAAACACA
AGAAACTGCTTTCACATTTTTCATTCACAGGAATGGCCGAAGCTGTGATG
AGTTTCGCAGTTGTCAAGCCACACATTCACAATCCTGTCCCAACAACAAA
ATCCTACTTCAACCCGATATCGAAATCACTCAGGCAGTGCTCAAGCATTG
TATTCAAGAAGGGCTGGCATCAGATTGAAAGCAGCAAGAGCAGAAGAGGG
TCTTTAAGCAAAGTGAATGCTTTACCAGATTGGCCACTTATGGCAATTGT
TGTGGAGCATGTACAAGGCCAAAGAGACATCATATTGCACAAGTCTGTTT
GGCACCTCAACAATGATGAAATAAAGAATGTTTCAAGAAGATACGGAAGA
ATCTGCTAGAGCAGAGCTATGGCGCGAGGAGCTGATAGAGGAGATAGAAC
AGAAGGTCGGGGGGCTAAGGGAATTGGAAGAGGCTGGGAAG
>CL116.Contig2_All    size  623    gap  0  0%
GGACTCCTTATCCTCTTCTTAATTTCTTTCCCTCCCAATACCGAAACACA
AGAAACTGCTTTCACATTTTTCATTCACAGGAATGGCCGAAGCTGTGATG
AGTTTCGCAGTTGTCAAGCCACACATTCACAATCCTGTCCCAACAACAAA
ATCCTACTTCAACCCGATATCGAAATCACTCAGGCAGTGCTCAAGCATTG
TATTCAAGAAGGGCTGGCATCAGATTGAAAGCAGCAAGAGCAGAAGAGGG
TCTTTAAGCAAAGTGAATGCTTTACCAGATTGGCCACTTATGGCAATTGT
TGTGGAGCATGTACAAGGCCAAAGAGACATCATATTGCACAAGTCTGTTT
GGCACCTCAACAATGATGAAATAAAGAATGTTTATACTTTATACATCATG
TTCACAGTTTGGGGATGCTGCTTCTTTGGTGCCACAAAAGATCCATACTA
TGATTCAGAACAGTACAGGAAAGATGGAGGAGATGGTACAGGGCATTGGG
TTTATGAGAAGCAAGAAGATACGGAAGAATCTGCTAGAGCAGAGCTATGG
CGCGAGGAGCTGATAGAGGAGATAGAACAGAAGGTCGGGGGGCTAAGGGA
ATTGGAAGAGGCTGGGAAGAAGG
>CL117.Contig1_All    size  355    gap  0  0%
GACCAAGTGAGGGCGTTGCCATGAGCAGGCGGCGAGAACGACCTTGACAC
GCTGACCACCGGAGAGACCGCGCATGCGGGAGTGAGAAACGAGCTCGGCG
TCGAGACCGAAGTAGGCGCAGTGGGCCTCAATCTCCTTGCGGACGAGAGG
ACGGAACTGACCGCTGGCGAGGGCCTCCTTCTGGTCGACCTCGGCCACCA
TCTTCTGATGGGAAGCGATGAGCTCGTTGCGAGGAATCCAGGCGTTGTCC
GCAGTCATCATGGGTGTCCACTTCTCGTTCTTCAGGCCAATGTTCTCACC
GAGAGCGAACGAACACTCGTACTCGTACGAGTTTTTGAACTTTCTTCGGC
TGTTG
>CL117.Contig2_All    size  458    gap  0  0%
TCGATCTTGTTACCCATGGCGTCAAACTTCTCTTCCTCCTCGTCGTCGGC
CTTGAGACGCGGTCCAGCACCTTGACCCTGAACCCAGTTGTGTCCGGAGG
GAGTCATGCGGCCGTCCAAGCAAGCCCAGACTTCCTCGGTAAGATCCTTG
GTGAACTCGGCGGAGTGAGTGATGATGATGACACCACCCTCGAAGGACTT
GATGGCCTTGGACAGGGCACCGAGGGAGTCACGGTCGAGGTAGTTGGTGG
GCTCGTCAAGAACGATCAAGTGAGGACGCTGCCACGAGCAAGCGGCAAGG
ACGACCTTGACACGCTGACCACCGGACAGACCACGCATACGCGAGTGGGA
GACAAGCTCAGCGTCGAGACCGAAGTTGGCGCAGTGAGCCTCAATCTCCT
TACGGACCAGAGGACGGAACTGACCGCTGGCAAGAGCCTCCTTCTGGTCA
ACCTCGGC
>CL117.Contig3_All    size  207    gap  0  0%
GTAAGATCCTTGGTGAACTCGGCGGAGTGAGTGATGATGATGACACCACC
CTCGAAGGACTTGAGAGCCTTGGAAAGCGCACCCAGAGAGTCACGGTCGA
GGTAGTTGGTGGGCTCGTCGAGAACGATCAAGTGAGGTCGTTGCCATGAG
CAAGCAGCCAAGACGACCTTGACACGCTGACCACCAGAAAGACCACGCAT
GCGGGAG
>CL118.Contig1_All    size  285    gap  0  0%
ATTTCTTTATCTCAACGGAAATATGTGCTTGATCTTCATTCCGAAACAGG
TCTTCTTGGTGCTTGGCCTATTGACACTCCCATGGATTCTACCGTTAAGC
TATATGCTGAACAAGGGAAACCATTTCATGATGTAGGTCGTTATCGTCGC
CTTGTTGGGAAGCTCATTTATCTCACTATTACTCGTCCAGATATTACTTA
TGTTGTAAGTGTCATTAGTTAGTATATATCCATGCTCCTCGCCAACCACA
TTTTGAGGCCGTGTGTCGCATCCTACGTTATTTAA
>CL119.Contig1_All    size  1062    gap  0  0%
GCCCAGCAAAATAGTCATTCCCTAACAAATATTTTACACTTCCGCATTTT
GACTTGGAAAAGTTCGTTTGTGAACTCAAGGGCTGCTAATGTTATTTAAA
AGTTGACAAAGTGTACATGATTCTGCAACCACAGGGGAGCAAACAATAAT
CTTCCTTAAGAACCAATGACATGGAGTTCACAAACCAGTCCAGGAAATGG
ATCTCACTCGATTGAAATGGAAATGAAATGCACAAACATTGTCCATACAA
ACTATAAAACTACCAAGCACTGAAGGGGATGAATCATGTGAATAGCATCT
TACAGAACCCGTAGCACTAAAAAATCTAATCTACTTGTTCAAGTGGGTTT
TGGAGGGGTATCTTTTTCCTCTTGAGCTCTAGAATCTTCTTTCTTCTCCA
TGACTTGTTGTATACCTTCTTGATACCCTTCTATGAAGCTCTTGAGTGCA
TCTCTATAAGCCGAAGCTCGTGTCATGTAGACACGTTGCAATGCAGGCCT
TAGTGTCTCCATTCCACCTCTAGCAGCCACCGCAAGATCTTCCAATGTAG
AGGGTTCTTTATCTTTTGTTGTGCCATTTACGCCACTGGTTTTGTCTTCA
GTGTCCTCATTCTTCTTATACTCATTTGGCCGGAGTTCAGGACCAATATC
TCTTACCCAACTAGCAGCGTAAAGTCTCGACGCTTCCTTCAACACCAGAT
ATCGCTCTTTCCAAGTTAATTTGCGACGCTTCTTAATATGTGGTGGATCA
GGCAAAGATGAAGGGAAGGCAATTTCTTTCAGATCATAACGAACATAATC
ATACACTTTCCTTGAAAATACTTTCAGCTTCATGCTGATGCCTGAATCAC
TTCAGCATACTCTGGAAAGACAACAAAGGGACACCCTGAGTTTGAGGAAC
ACCTGGAGATTATAGAATTGAGCAGCGGGAGTCCAAGCGTTGCAGATTGT
TCGGATTAGAGCCTTGAGGGCGCCGGTGGTCAGATGTCGGCGGAAATCAT
CCCTGTGTTTCTTCTCTCTCTGTTTCTGATCACTCGAGGTGAGAGAGCGT
GCAAGATTTGGG
>CL119.Contig2_All    size  1012    gap  0  0%
GCCCAGCAAAATAGTCATTCCCTAACAAATATTTTACACTTCCGCATTTT
GACTTGGAAAAGTTCGTTTGTGAACTCAAGGGCTGCTAATGTTATTTAAA
AGTTGACAAAGTGTACATGATTCTGCAACCACAGGGGAGCAAACAATAAT
CTTCCTTAAGAACCAATGACATGGAGTTCACAAACCAGTCCAGGAAATGG
ATCTCACTCGATTGAAATGGAAATGAAATGCACAAACATTGTCCATACAA
ACTATAAAACTACCAAGCACTGAAGGGGATGAATCATGTGAATAGCATCT
TACAGAACCCGTAGCACTAAAAAATCTAATCTACTTGTTCAAGTGGGTTT
TGGAGGGGTATCTTTTTCCTCTTGAGCTCTAGAATCTTCTTTCTTCTCCA
TGACTTGTTGTATACCTTCTTGATACCCTTCTATGAAGCTCTTGAGTGCA
TCTCTATAAGCCGAAGCTCGTGTCATGTAGACACGTTGCAATGCAGGCCT
TAGTGTCTCCATTCCACCTCTAGCAGCCACCGCAAGATCTTCCAATGTAG
AGGGTTCTTTATCTTTTGTTGTGCCATTTACGCCACTGGTTTTGTCTTCA
GTGTCCTCATTCTTCTTATACTCATTTGGCCGGAGTTCAGGACCAATATC
TCTTACCCAACTAGCAGCGTAAAGTCTCGACGCTTCCTTCAACACCAGAT
ATCGCTCTTTCCAAGTTAATTTGCGACGCTTCTTAATATGTGGTGGATCA
GGCAAAGATGAAGGGAAGGCAATTTCTTTCAGATCATAACGAACATAATC
ATACACTTTCCTTGAAAATACTTTCAGCTTCATGCTGATGCCTGAATCAC
TTCAGCATACTCCTCAACTGAGCAGCGGGAGTCCAAGCGTTGCAGATTGT
TCGGATTAGAGCCTTGAGGGCGCCGGTGGTCAGATGTCGGCGGAAATCAT
CCCTGTGTTTCTTCTCTCTCTGTTTCTGATCACTCGAGGTGAGAGAGCGT
GCAAGATTTGGG
>CL120.Contig1_All    size  1858    gap  0  0%
GATGCTTAATTGTGATGAATGTGACCCCTAAACTTCTACCCCTGCACTCA
TCAAGATCCCTTCTCTAGAGGAAAAATGTTGCTTCCACTGTGGAAATTGA
GATGCTCCATGCATTGCTATTCCATCCATACACGAGAAAGCATTGTTGCC
AGAGAGAGAAAGAGAATTTCTTATTGACCACTACTACAAATGACAATGGA
AGAGAGAAGAGGATCTGCAGCTCCGCTAATAACAGCACCCTTGCATCTTC
TCAGCTGCAGCAGATAATTCAATGATGCTTCAGTGATGAGCTCACCAGGG
ATTATCAATGGTATACCCGGAGGATAGGGGCATATAAGCTCCCCACATAC
TTCCCCAATGCTTTCTTTGATACTCACCTTTCTTTTCCTTGCAAAGAAGG
CCTCTCGGGGACTCAACCTTATGTTTCTACTAATATCGTCATTATTGAAG
GGCACAGCATACTCCATCTCTCTTTTTGCTCCTAGATGAATTGTTGGTAA
GAAATTAGTTGCCGATAGGTTTCTCAAGCCTGATAGGAGCCTTTGGACAT
GCTCTTTACATGTTCCCAAGTTAATAGCTAATGTAATAGATCGGGTTCCA
GTCAGTTCAGTAACAACCCCATATTCCCTACATAAGATTTCATCGGCTTC
AAAACCAGATAGTCCAAGCAACCATACACCAATACTAACCCTCAAGGGAT
CAATGGCGGGAAAATGGGAGAATCTTGGGAAATCTAGGACAAAAATACCT
GGAATTTCATTGATATTGTTTTTTGTTTCGACTGCTAATTCCATTGCTTG
ATTGAAAACTGTTCCTGGGTTTGCACTTAGTTGAGCCCTGGCAGCATCCA
AAGATGCTAAGAGCAGGTAACTTGGGCTGGTGCTTTGAAGAGTTTGAAGG
CATCTGCATATTCTATTTCTATCCACAATATTTCCTGATATGTGTAACAT
TGATGACTGTGTGAGAGAGCACAAGACTTTGTGAGTTGATTGTACAGCAA
TATCAGCCCCTTGATGGAGGGCTGGATAAGGTAGTCGGGGATGAAATCCT
AGATGGGCCCCGTGAGCCTCATCGACAATTAAGGGAATTCTATGCAAATG
ACACAGCTGTGAAATCTCACTCAAATTGCTGCATATACCATGGTAAGTTG
GAGAGGTCACAAAAACTGCAGCGGGTTTTCGACCTTCCTTTTCCAATTCC
TGGATTGCTTTATCTACCTGGGATGGAGTGACCCCACCAGCAATGTCCCA
ATCAAAATCATACTCAGGAATAATGTACTTGGGTAATGCACCCGACAATA
CCATAGCAGAGATGGCAGATATATGGGAATTCCGTGGGAGAATAAGGTAG
TCTCCTGGGGAACATGTAGCCATAACTGCTGCTTGGATTCCACAAGTTGT
ACCCCCAACAAGGAACCATGTCTCAGATGCTCCAAACAGTTTGGCTGCTT
GTTTTTGTGCATCTAAAATGGGCCCTGCCGGAGAAAATAGGTTGTCAAGT
TCTGGAAGCTCAGGTAAATCATGAAAAAATGGCCTTTCACCGATAAGCTG
ACTTAAAGATGATGGTGCAGCCCGTCCTCTGTTATGACCGGGGAAGTGGA
AACTAGCAGCATTTTGTTGTGCTGAAGATTTTAATGCACTAATAAGTGGA
GGGAGTTCATCTCCTTGGGTTTTCTGAGAATTGGGATTGCCATTCATATC
CTCTGCGACAGTACTGCTTTTTCCTTTGAACGTTTTCTTATTTTGCTCAT
TCCCCAATTGTATGATGCTTCTTTCCTGCAATATGCTATTCTCAGTAATT
AGTAAAGAGAGTGAGAACTTAATCGATGTAAATTGCATTACCTGGATTTA
TAAAGGTT
>CL120.Contig2_All    size  493    gap  0  0%
ATTCTCTCTCTCTCACTCTTCTCTTCTTTAGCGAAACCACTCCATCTCCG
GCATCTTCACTTCGCCGCCGGCCAGCTGCCTTTGTATTGGGATCGAAAAA
AATAAAAATTCGAAGATGGAGTCGAGGGAGGTCGGATGTGTGAAGTTGAT
TAATTGATCGGTGACGGGGCTTTTGGCGACGCACAACACATTGAGAAGAG
GAAGATGATTCCGGAGCATGTGCAGCAGTGACTTCAGTCTTCTGTACAAG
TTTTCCGCCGCCGGCGACGTTGGATTAGATAGAGTAATACAGATAAGAGT
GTGAGAGTCTTTACCAAAATAGGGGTGGGGATTGATTGAATAAAGACTCG
CGGCAACAAAAGAGAGATAGGAACAGAGTAGTGGGACAGAGGATCCCACG
CCATTACGACTATTACGTTTGCAACAGATGGTTACTGCTTTTTCCTTTGA
ACGTTTTCTTATTTTGCTCATTCCCCAATTGTATGATGCTTCT
>CL120.Contig3_All    size  2491    gap  0  0%
GCTTCAACACGGGATCAAAGAAGAATACAAACCAACAATAATCTATGGCA
AAGGTCATGTGTATATTAATTCCGATACAAACTACTACTCCAATAAAACT
GGAGTATGTATGATAAGATACTTATATTCATTTTATCTCATCTTCAAAAG
AATTCCTACTTTCACTTTCAAATGGAACAAGGGGTCACATTCATCACAAT
TAAGCATCCACTAAACTTCTACCCCTGCACTCATCAAGATCCCTTCTCTA
GAGGAAAAATGTTGCTTCCACTGTGGAAATTGAGATGCTCCATGCATTGC
TATTCCATCCATACACGAGAAAGCATTGTTGCCAGAGAGAGAAAGAGAAT
TTCTTATTGACCACTACTACAAATGACAATGGAAGAGAGAAGAGGATCTG
CAGCTCCGCTAATAACAGCACCCTTGCATCTTCTCAGCTGCAGCAGATAA
TTCAATGATGCTTCAGTGATGAGCTCACCAGGGATTATCAATGGTATACC
CGGAGGATAGGGGCATATAAGCTCCCCACATACTTCCCCAATGCTTTCTT
TGATACTCACCTTTCTTTTCCTTGCAAAGAAGGCCTCTCGGGGACTCAAC
CTTATGTTTCTACTAATATCGTCATTATTGAAGGGCACAGCATACTCCAT
CTCTCTTTTTGCTCCTAGATGAATTGTTGGTAAGAAATTAGTTGCCGATA
GGTTTCTCAAGCCTGATAGGAGCCTTTGGACATGCTCTTTACATGTTCCC
AAGTTAATAGCTAATGTAATAGATCGGGTTCCAGTCAGTTCAGTAACAAC
CCCATATTCCCTACATAAGATTTCATCGGCTTCAAAACCAGATAGTCCAA
GCAACCATACACCAATACTAACCCTCAAGGGATCAATGGCGGGAAAATGG
GAGAATCTTGGGAAATCTAGGACAAAAATACCTGGAATTTCATTGATATT
GTTTTTTGTTTCGACTGCTAATTCCATTGCTTGATTGAAAACTGTTCCTG
GGTTTGCACTTAGTTGAGCCCTGGCAGCATCCAAAGATGCTAAGAGCAGG
TAACTTGGGCTGGTGCTTTGAAGAGTTTGAAGGCATCTGCATATTCTATT
TCTATCCACAATATTTCCTGATATGTGTAACATTGATGACTGTGTGAGAG
AGCACAAGACTTTGTGAGTTGATTGTACAGCAATATCAGCCCCTTGATGG
AGGGCTGGATAAGGTAGTCGGGGATGAAATCCTAGATGGGCCCCGTGAGC
CTCATCGACAATTAAGGGAATTCTATGCAAATGACACAGCTGTGAAATCT
CACTCAAATTGCTGCATATACCATGGTAAGTTGGAGAGGTCACAAAAACT
GCAGCGGGTTTTCGACCTTCCTTTTCCAATTCCTGGATTGCTTTATCTAC
CTGGGATGGAGTGACCCCACCAGCAATGTCCCAATCAAAATCATACTCAG
GAATAATGTACTTGGGTAATGCACCCGACAATACCATAGCAGAGATGGCA
GATATATGGGAATTCCGTGGGAGAATAAGGTAGTCTCCTGGGGAACATGT
AGCCATAACTGCTGCTTGGATTCCACAAGTTGTACCCCCAACAAGGAACC
ATGTCTCAGATGCTCCAAACAGTTTGGCTGCTTGTTTTTGTGCATCTAAA
ATGGGCCCTGCCGGAGAAAATAGGTTGTCAAGTTCTGGAAGCTCAGGTAA
ATCATGAAAAAATGGCCTTTCACCGATAAGCTGACTTAAAGATGATGGTG
CAGCCCGTCCTCTGTTATGACCGGGGAAGTGGAAACTAGCAGCATTTTGT
TGTGCTGAAGATTTTAATGCACTAATAAGTGGAGGGAGTTCATCTCCTTG
GGTTTTCTGAGAATTGGGATTGCCATTCATATCCTCTGCGACAGTACTGC
TTTTTCCTTTGAACGTTTTCTTATTTTGCTCATTCCCCAATTGTATGATG
CTTCTTTCCTGAGAAACTCGAAACCTTGATGACTTTCGGATAGGCTTGAA
ACCCCAATTATTGCCAAAGCTGAGACGAAAGCTCATACCCACTAAAGCAG
TAACCATCTGTTGCAAACGTAATAGTCGTAATGGCGTGGGATCCTCTGTC
CCACTACTCTGTTCCTATCTCTCTTTTGTTGCCGCGAGTCTTTATTCAAT
CAATCCCCACCCCTATTTTGGTAAAGACTCTCACACTCTTATCTGTATTA
CTCTATCTAATCCAACGTCGCCGGCGGCGGAAAACTTGTACAGAAGACTG
AAGTCACTGCTGCACATGCTCCGGAATCATCTTCCTCTTCTCAATGTGTT
GTGCGTCGCCAAAAGCCCCGTCACCGATCAATTAATCAACTTCACACATC
CGACCTCCCTCGACTCCATCTTCGAATTTTTATTTTTTTCGATCCCAATA
CAAAGGCAGCTGGCCGGCGGCGAAGTGAAGATGCCGGAGATGGAGTGGTT
TCGCTAAAGAAGAGAAGAGTGAGAGAGAGAGAATTTGGTTC
>CL121.Contig1_All    size  330    gap  0  0%
TCTCTCTCTCTCTCTCTCTACGAAAATGGGGTTTTCTGTGACATTCGCTA
TGAAATCTGTGTTGGAATAACTTTTTGGTTTGCTAATTTTTTGCAGATGA
ACTGGTTTAGGGTCGTCTTGGTTGTAACATCAAGGAAGAGGCGAATTCAC
ACCTTCTTGCTTCGGAAATCTTCGTCTTGCGGTACCTCCGAAACTGGTAA
TGATAGTTGTATAATTTTTCCTGTTTTGCAAGTGGGATTCCTCAGAAATT
TGGGACTTTGTGGGTGAAAGACTCTCGCCGATTATGAAAGCTGTTCAAAT
TATGTTTTCATTCCAACCGACATTCTACTA
>CL121.Contig2_All    size  482    gap  0  0%
TTGCACTCTCAAGGGCTTAACTCCAACCCCTCTAAATCATCGTGATGACT
GGTGATCAGAGCAGTGGGAGTACTCCCGAAAACAATTCCCTCAATCCCCT
TCACAACCCGACCTCTCTCTCCACCCGGAAATCTCTGTCGTTTTCTGGGG
TTTTCGCTCGAACCCGTCTACTCTATTTCTAGGGATCTTTGTGCCCTAAT
TTCCCATTCATAAAATGTCTGGAAATAACCGAATCTCTGACCCCGAAGAT
GAACTGGTTTAGGGTCGTCTTGGTTGTAACATCAAGGAAGAGGCGAATTC
ACACCTTCTTGCTTCGGAAATCTTCGTCTTGCGGTACCTCCGAAACTGGT
AATGATAGTTGTATAATTTTTCCTGTTTTGCAAGTGGGATTCCTCAGAAA
TTTGGGACTTTGTGGGTGAAAGACTCTCGCCGATTATGAAAGCTGTTCAA
ATTATGTTTTCATTCCAACCGACATTCTACTA
>CL121.Contig3_All    size  1654    gap  0  0%
CGAGAATCGAGAGTGAGGTTGATATTGCATAAGCCTCCTCCATCTTCCCC
AATGGCAATCCCGTAAATACATTGCACTCTCAAGGGCTTAACTCCAACCC
CTCTAAATCATCGTGATGACTGGTGATCAGAGCAGTGGGAGTACTCCCGA
AAACAATTCCCTCAATCCCCTTCACAACCCGACCTCTCTCTCCACCCGGA
AATCTCTGTCGTTTTCTGGGGTTTTCGCTCGAACCCGTCTACTCTATTTC
TAGGGATCTTTGTGCCCTAATTTCCCATTCATAAAATGTCTGGAAATAAC
CGAATCTCTGACCCCGAAGATGAACTGGTTTAGGGTCGTCTTGGTTGTAA
CATCAAGGAAGAGGCGAATTCACACCTTCTTGCTTCGGAAATCTTCGTCT
TGCGGTACCTCCGAAACTGGGGCTGGATTACCTCTGTTTATAGGGGCCGA
AGTCCACATTTAATTGTTCGAGTGTGGGCATGGGCATACACTATAGACAT
ATCTAATTTCTACGTGATCAGAACTAGCCCAAAATTGAGCAGGTTGTCAG
GAGTTACAATACAGATTTCCCTTCTATGCGATGAACGGCTGCATGCTCAA
AGAACTCTTTGCTAGCATCTGCATATTCAAGAATTGAACCAACCAAACCC
TACACTTAGTTGATGCGGAAGCTCCATTTATCCCACGCATGGAAAAGCCG
GCGAAACGAACAGTAACGTCGCTGTCTTCTCTCTTCCCGGCAGAGGAAGT
CCAGGAAGCGTCGAAGCGTGTGCAGGACACCATATCCGGGCACCAAAAAG
AGCTAGACCAGGTTCAGGACTTTGTCGCCGATAATGCTAGTCTCATCAGT
CTCGTCCAAAAACTCCCCGAGGAACTCCACCACGACATCATGGTTCCGTT
TGGGAAAGCTGCCTTCTTTCCTGGTCGTTTGATTCACACCAACAAATTCC
TGGTGCTCTTGGGAGAAGGTTATTATGTTGAGAGAACATCTAAACACACC
ATTGACCTTTTAAAAAGAAGAGGGAAGGCTTTGGAATCCCAAGTTAAGTC
CATTAAGGCTGTGATGCAGGATCTTAAGGCCCAGGCTTCGTATTTTGATG
CTACAGCTGCTGAAGTGGCAGAGGGTCTTGTGGAGATAACTGAAGAATAT
ACTGCGGAAACTTCAGCTGAGTTGTCAAAAGCAGATCCTACTAATGCTTC
TGAGGCAGACAATATCAATGCTCTTACTGAAGAAGAGGCATTTGCTAAAT
TAATGTCCAAGATTGATGAACTTGAGAAAGAAGAACTTGCGGAAGAAAGT
GATGAAGATGATGACGGATATAGTCATATGATGTCGAAGCTTGACGAACT
TGAGAAAAAGGAACTTGCAACTGAAAGTGTCAGCGGGAGTGATAAAGACT
ACAGTAGCCAGCCTTCTCTTGATCAAAGACATGGGCATCAATTACCAAAT
CCAACAAAGCAGTCAACGGACGAATATCCCATCATTAAAGAGCTTCCAAG
TATACAACATGCTTTTCCACAAGAATTGCACAAGCAGTTTGAAGGCTCGA
AGTTGCAATCAGTATCTGAAGGTAAATCTCCAAGTGACCCAAGTTCTGCA
CTTGCTAAATCTAGTTTGGCTGAAAAGGCTTCGGTACTTCCTGAAGTGGA
GGAG
>CL121.Contig4_All    size  2386    gap  0  0%
CGAGAATCGAGAGTGAGGTTGATATTGCATAAGCCTCCTCCATCTTCCCC
AATGGCAATCCCGTAAATACATTGCACTCTCAAGGGCTTAACTCCAACCC
CTCTAAATCATCGTGATGACTGGTGATCAGAGCAGTGGGAGTACTCCCGA
AAACAATTCCCTCAATCCCCTTCACAACCCGACCTCTCTCTCCACCCGGA
AATCTCTGTCGTTTTCTGGGGTTTTCGCTCGAACCCGTCTACTCTATTTC
TAGGGATCTTTGTGCCCTAATTTCCCATTCATAAAATGTCTGGAAATAAC
CGAATCTCTGACCCCGAAGATGAACTGGTTTAGGGTCGTCTTGGTTGTAA
CATCAAGGAAGAGGCGAATTCACACCTTCTTGCTTCGGAAATCTTCGTCT
TGCGGTACCTCCGAAACTGAATCTCTTAGTGGCGCTCATCTGCTTGCTCA
CGACTGTTTCTAGGGGCTGGATTACCTCTGTTTATAGGGGCCGAAGTCCA
CATTTAATTGTTCGAGTGTGGGCATGGGCATACACTATAGACATATCTAA
TTTCTACGTGATCAGAACTAGCCCAAAATTGAGCAGGTTGTCAGGAGTTA
CAATACAGATTTCCCTTCTATGCGATGAACGGCTGCATGCTCAAAGAACT
CTTTGCTAGCATCTGCATATTCAAGAATTGAACCAACCAAACCCTACACT
TAGTTGATGCGGAAGCTCCATTTATCCCACGCATGGAAAAGCCGGCGAAA
CGAACAGTAACGTCGCTGTCTTCTCTCTTCCCGGCAGAGGAAGTCCAGGA
AGCGTCGAAGCGTGTGCAGGACACCATATCCGGGCACCAAAAAGAGCTAG
ACCAGGTTCAGGACTTTGTCGCCGATAATGCTAGTCTCATCAGTCTCGTC
CAAAAACTCCCCGAGGAACTCCACCACGACATCATGGTTCCGTTTGGGAA
AGCTGCCTTCTTTCCTGGTCGTTTGATTCACACCAACAAATTCCTGGTGC
TCTTGGGAGAAGGTTATTATGTTGAGAGAACATCTAAACACACCATTGAC
CTTTTAAAAAGAAGAGGGAAGGCTTTGGAATCCCAAGTTAAGTCCATTAA
GGCTGTGATGCAGGATCTTAAGGCCCAGGCTTCGTATTTTGATGCTACAG
CTGCTGAAGTGGCAGAGGGTCTTGTGGAGATAACTGAAGAATATACTGCG
GAAACTTCAGCTGAGTTGTCAAAAGCAGATCCTACTAATGCTTCTGAGGC
AGACAATATCAATGCTCTTACTGAAGAAGAGGCATTTGCTAAATTAATGT
CCAAGATTGATGAACTTGAGAAAGAAGAACTTGCGGAAGAAAGTGATGAA
GATGATGACGGATATAGTCATATGATGTCGAAGCTTGACGAACTTGAGAA
AAAGGAACTTGCAACTGAAAGTGTCAGCGGGAGTGATAAAGACTACAGTA
GCCAGCCTTCTCTTGATCAAAGACATGGGCATCAATTACCAAATCCAACA
AAGCAGTCAACGGACGAATATCCCATCATTAAAGAGCTTCCAAGTATACA
ACATGCTTTTCCACAAGAATTGCACAAGCAGTTTGAAGGCTCGAAGTTGC
AATCAGTATCTGAAGGTAAATCTCCAAGTGACCCAAGTTCTGCACTTGCT
AAATCTAGTTTGGCTGAAAAGGCTTCGGTACTTCCTGAAGTGGAGGAGAA
CATTGAAGCAAAACCTCAATCGCAGTATAAGGCGTTTACAGGCTCAATTG
TGGAGCACACCCACAACTTAGAAACAAATCCGAGGGAACAAACGAGTGCT
TTGTCTAAGTCTTCTGCGCCCCAACCGTCAAAGCCAGTATCAAGATTCAA
GATGCAAAGAAGATAGCCACGGAAGCTGTACGTATATGCAGAATGTGTTA
GAGACCCAACTTTTCACTTTGGTATGATAAGTTTCTTTGAAACGCCCATC
GCATGAAAAGAGGGTAGGTGCAAGATGGTGATTGATGATGTAAACATGGT
AGGTCTGGTTGTATCTTGCTATGTTTGTTCAGGGTCTGTTTCGACCATGG
AATTATGAAGGGATTTTCTAAGTGAATTTAATATGATGGAAAGGATAAGG
AAAAATAAAATGAAGCTGCTAATATTCTTTGCTTGCCTTGTTATTTTTAG
TTTCCTTGCACAATCCCTTCGTGATTCCACGATCCAACTCAGCTTTAAAT
TAGGGGGATTCTCATACCTGAGATCGTGTTTTTATTGTTTTTCAAGGGTG
GAGGAGGTGCTTTGTAGCATAATGTAGTCTTGAAGACAAAAATGAACAAA
GTAGATAATATGGAACACGATATGTTGACTGGAAAGCGCATCAAATTTCC
CTTGAACAACTTGATTTTGAGCTTGTATAAATCTGC
>CL121.Contig5_All    size  521    gap  0  0%
CGAGAATCGAGAGTGAGGTTGATATTGCATAAGCCTCCTCCATCTTCCCC
AATGGCAATCCCGTAAATACATTGCACTCTCAAGGGCTTAACTCCAACCC
CTCTAAATCATCGTGATGACTGGTGATCAGAGCAGTGGGAGTACTCCCGA
AAACAATTCCCTCAATCCCCTTCACAACCCGACCTCTCTCTCCACCCGGA
AATCTCTGTCGTTTTCTGGGGTTTTCGCTCGAACCCGTCTACTCTATTTC
TAGGGATCTTTGTGCCCTAATTTCCCATTCATAAAATGTCTGGAAATAAC
CGAATCTCTGACCCCGAAGATGAACTGGTTTAGGGTCGTCTTGGTTGTAA
CATCAAGGAAGAGGCGAATTCACACCTTCTTGCTTCGGAAATCTTCGTCT
TGCGGTACCTCCGAAACTGGAGAACCAAAGCAAGAAGAACTAAACCACAA
ACACAAAGGGTCATCGTGATGCGCAAGGATAAAGGCAAATCAACCTGTGC
CAAGAGGAAAGAAAACACTTG
>CL122.Contig1_All    size  1036    gap  0  0%
GAGATGGAGAAGAGTGAGAGACGGGGAAGAAGAAGAAGACGCCACAGAGA
GAAGAAGACGATAGCGAACCACCGTAGCCCCGTAAAAGTTGGATCACGAG
AGAAATCATGGCACTAAGATCACTTTTCAGTACAAAAATGTTAAGGGGAA
TGAGGCCATAAATAACTTACTTGCGCGTTGAACCCAACCACCCAAAGCAG
TGGAGTGAAAATGCCCCACACCGTCGGAAACTGCAGAATCCTTGCAACTT
CTCTCCACTACACACCCATCAATATATTCCTCCGCCACCGCCAATTCATT
CACCACGGCCCAGACACAATCGACGAGCTATTAGACAGACACGTCGTCAA
AAAAGAAAAAACGTCTGATGACGAAGAAACTGATCTATTAACTCGGCAGC
GACTCACAAGCACAAGGCGTGAGGCTATGAGTCTCTACCGAGACATCCTC
CGTGCCACCCGGTTCTTCATCTGGCCCGACTCGCGAGGCATGTTGTGGCG
CGACGTGCTGAGAGAGAACGCGAGGAAAGAGTTCGAGGCGTCCCGGTTCG
AGAGGGATCCGGAGATAGTGACACGATTGTTGATTGGAGGGCGTGATGCT
GTGCAGTCGGCTCTTGATAAGCTTGCTGAGAAACAAAGGGAGGAGATTGG
TAAACAGCAGGGGGATCGGAATCGACGCTGATTTTGCCCGCATGTGTGTT
GCAAAAAGTGTTGTTATCAATGGTCGGACGGTGGACCTGTTGTGGCGGAT
GACGATGAAAATTGAAAAAGCTAGAAATTGTGCAACATGTGGTGGGGCTT
CAATTTTCACAGAGACCATCAAGAAGAATGAAGACGAGAATGTGGTAGGA
CTTGAAGGGCTGAACAAGGTGATAGCAGTCATAGCACACCCTTGTCTGGT
CTTCAATCTTGAGCAGAAAGGAATTAGTGTATGTCAATCCAAATTGGACA
TTTTTTCGGTCACAAAATATAAATCAATAGTGTATGTGAACTGAATTATT
AGTTTTTGTTTGATATGTCAATTTGGATTGACATAC
>CL122.Contig2_All    size  438    gap  0  0%
GAGATGGAGAAGAGTGAGAGACGGGGAAGAAGAAGAAGACGCCACAGAGA
GAAGAAGACGATAGCGAACCACCGTAGCCCCGTAAAAGCCCGCATGTGTG
TTGCAAAAAGTGTTGTTATCAATGGTCGGACGGTGGACCTGTTGTGGCGG
ATGACGATGAAAATTGAAAAAGCTAGAAATTGTGCAACATGTGGTGGGGC
TTCAATTTTCACAGAGACCATCAAGAAGAATGAAGACGAGAATGTGGTAG
GACTTGAAGGGCTGAACAAGGTGATAGCAGTCATAGCACACCCTTGTCTG
GTCTTCAATCTTGAGCAGAAAGGAATTAGTGTATGTCAATCCAAATTGGA
CATTTTTTCGGTCACAAAATATAAATCAATAGTGTATGTGAACTGAATTA
TTAGTTTTTGTTTGATATGTCAATTTGGATTGACATAC
>CL123.Contig1_All    size  546    gap  0  0%
TAAGGGAGCCTCTGTAAGTCCCTCACTGTTGTGCTCAAGTGCAAGCCTAA
AACTTTGTGGTCGTTTATTCCATAAATATTCCTATCCGGCATATTTAGAT
AAAATATTAGATACGCCGTTCCCTTCCATGGGAATATAACTTGCCTCGAA
GTCATCCACAAGGTAAAAAGGCAAAGGGCAAACAAAAAAAAAAAGATATA
ATCTAAGGGTATAGAGGGAAAAACTAACAAAGGACAAGAAAACATACTGA
AATTGGTCGAATAGGTCATCTGGGACGTTCTTTCCTAATTTTATAGCTCT
TATTAGGTTGGCATGATCAATTTTGAGAACTATATTCTTGTAGCCGTGCC
TATTGGCTAAAAATAGTCCTAGGTGTATAGCCTCTAGCGTACTGTCTCAT
TCGTCCCTTGTCTTTTGAAATGTGACAAAATACATTCTCTCTATTGACCC
GACCAACATATTTGAACCTGCAAAATTAGAAAAGGAAACAATACAATCAA
TATTATTCCATGCAAATACTTTAAAAAAAGCAAAAATGAAACAGGG
>CL123.Contig2_All    size  567    gap  0  0%
TAAGGGAGCCTCTGTAAGTCCCTCACTGTTGTGCTCAAGTGCAAGCCTAA
AACTTTGTGGTCGTTTATTCCATAAATATTCCTATCCGGCATATTTAGAT
AAAATATTAGATACGCCGTTCCCTTCCATGGGAATATAACTTGCCTCGAA
GTCATCCACAAGGTAAAAAGGCAAAGGGCAAACAAAAAAAAAAAGATATA
ATCTAAGGGTATAGAGGGAAAAACTAACAAAGGACAAGAAAACATACTGA
AATTGGTCGAATAGGTCATCTGGGACGTTCTTTCCTAATTTTATAGCTCT
TATTAGGTTGGCATGATCAATTTTGAGAACTATATTCTTGTAGCCGTGCC
TATTGGCTAAAAATAGTCCTAGGTGTATAGCCTCTAGCGTACTGTCTCAT
TCGTCCCTTGTCTTTTGAAATGTGACAAAATACATTCTCTCTATTGACCC
GACCAACATATTTGAACCTGCAAAATTTGAAAAAGAAAACAATACAATCA
ATATCTTTCTCTTCATTTTTTTTATTTTCTTTTATTTTTTTGAAGTATTC
GTTGTCCCAATTTTTTT
>CL123.Contig3_All    size  3386    gap  0  0%
CGTTTATTATATAAATGTTTCCACCTAGCATATTTAGATAGAATAACAGC
TACGTCGTTCCCTCCCCTAGACGTATAACTTGCCTCAAAGTTATATAAGG
CTATAGGTTGATAAAAATAACTAATTCATGATATGATTTAAGGATATAGG
TTGAAAAAACTACGAAAAGACAAGAAAGTTTACTTCAATTTGTCGAATAG
GTCATGTGGGACGTCTTTTCCTGATTTTATAGCTCTTATCAGGTCGGCAT
GTCACTTTCGAGAACTATATTCTTGTAGCCAAACCTATTGGCTAAAATAG
TCCTAGGTGCATAATCTCTAGCTTACTGTCTCGTTCGTCCCTCATCTTTT
GAAATGTGACAGAATGCATCATCTCTACTGATCTCTGACTAACCCTAAAT
GCAATCCCCCGCCGCTCATCCCATTCTTAAAGCTACCGTCTGTGTTGATC
TTTACAAAATCAGTGGGTGGTCGAAGTCACTTAACTCTTCCAATGGGTTT
TTTCCCTAGCACGTGGCCCTAAGGAAACCCTAACCCTTTCTTGCTCTAAC
CACCTAAGAAAATGGGGAAACTCAGACCTAGATAACTTAGCAAAGATATC
TAGGTACTATTTCCTTGACATTTCAATCTTTGGGGGATCAGTTTGTTTGT
TATAAATTTTTTCTAGATATTTTAAATGTTTGTTTCAACTATTTCCCCAA
TCCTAGACTCCGATTCACTATAGAACCCCCTACCCAACATATTTGAACCT
ACAAAATTAGAAAAATGAAACAATACAACAAATATCATTCCATGCAAATA
CTTTAAAAAAGAAAAAAATTGGGACAACGAATACTTCAAAAAAATAAAAG
AAAATAAAAAAAATGAAGAGAAAGATATTGATTGTATTGTTTTCTTTTTC
AAATTTTGCAGGTTCAAATATGTTGGGTAGAGGGTTTTGTAGTGAATTAG
AGTCTAGGATTGGAGAAATGTTTGAAACGAAACATTTAAAATATGTTGAA
AAAGTTTATAACAAACAAATTGGTCCGCCAAAGATTGAAATGACAAGGAA
ACAGTACCTGGACATCTTTGCTAAGCTATCTAGGTCTGAGTATCCCCATT
TTCTTAGGTGTTTAGAACAAGAATGGGTTAGGGTTTCCTCAGGGCCATTT
GCAAGGGAGAAAACCTTGTGGAAGAGTTGGGTGGCTTCAGCCACACACTG
GTTTTGTAATGATTAACATGGACGGTAGCTTTAAGGATAGGATAAGTGGT
GGGGGTTGCATTTAGGGTTAGTCAGGGGTCGGTAGAAAGGATGTATTCTG
TCATATTTCAAAAGATGAGGGATGAATGAGACAGTGAGCTAGAGGCACCT
AGGACCATTTGTTAGCCAATAGGTTTGGCTGAAAGAATATAGTTCTCAGA
AGTGATCATGCCGGCCTGATATGAGCTATAAAATCAGGAAAGAATGTCCC
AAATGACCTCTTCGACCAATTTCAGTAAGTTTTCTTGTCCTTTGTTAGTT
TTCCCCCCTATATCCTTACACTATATCGTGAATTAGTTCATTTTTTTGCA
GGGATTTGCCTTTTCACGTGTGAATGACTTTGAGGCAAGTTATATTCAAT
GGGAAGGGATTGGCGTAGTTGATATGTTATCTAAATATTCCCGGTGGGAA
CATTTATGGAACAAACAACAAGGTTTTAGGCTCGCACTTGAGCACAACAG
TGCGGGCCTAAAACCTTGTTGTTTGTTCCATAAATGTTCCCACCGGGCAT
ATTTAGATAACATATCAACTACGCCAATCCCTTCCCATTGAATATAACTT
GCCTCAAAGTCATTCACACGTGAAAAGGCAAATCCCTGCAAAAAAATGAA
CTAATTCACGATATAGTGTAAGGATATAGGGGGGAAAACTAACAAAGGAC
AAGAAAACTTACTGAAATTGGTCGAAGAGGTCATTTGGGACATTCTTTCC
TGATTTTATAGCTCATATCAGGCCGGCATGATCACTTCTGAGAACTATAT
TCTTTCAGCCAAACCTATTGGCTAACAAATGGTCCTAGGTGCCTCTAGCT
CACTGTCTCATTCATCCCTCATCTTTTGAAATATGACAGAATACATCCTT
TCTACCGACCCCTGACTAACCCTAAATGCAACCCCCACCACTTATCCTAT
CCTTAAAGCTACCGTCCATGTTAATCATTACAAAACCAGTGTGTGGCTGA
AGCCACCCAACTCTTCCACAAGGTTTTCTCCCTTGCAAATGGCCCTGAGG
AAACCCTAACCCATTCTTGTTCTAAACACCTAAGAAAATGGGGATACTCA
GACCTAGATAGCTTAGCAAAGATGTCCAGGTACTGTTTCCTTGTCATTTC
AATCTTTGGCGGACCAATTTGTTTGTTATAAACTTTTTCAACATATTTTA
AATGTTTCGTTTCAAACATTTCTCCAATCCTAGACTCTAATTCACTACAA
AACCCTCTACCCAACATATTTGAACCTGCAAAATTTGAAAAAGAAAACAA
TACAATCAATATCTTTCTCTTCATTTTTTTTATTTTCTTTTATTTTTTTG
AAGTATTCGTTGTCCCAATTTTTTTCTTTTTTAAAGTATTTGCATGGAAT
GATATTTGTTGTATTGTTTCATTTTTCTAATTTTGTAGGTTCAAATATGT
TGGGTAGGGGGTTCTATAGTGAATCGGAGTCTAGGATTGGGGAAATAGTT
GAAACAAACATTTAAAATATCTAGAAAAAATTTATAACAAACAAACTGAT
CCCCCAAAGATTGAAATGTCAAGGAAATAGTACCTAGATATCTTTGCTAA
GTTATCTAGGTCTGAGTTTCCCCATTTTCTTAGGTGGTTAGAGCAAGAAA
GGGTTAGGGTTTCCTTAGGGCCACGTGCTAGGGAAAAAACCCATTGGAAG
[truncated: 45,480,482 more chars]
