# Supplementary material for: De novo sequencing and analysis of the cranberry fruit transcriptome to identify putative genes involved in flavonoid biosynthesis, transport and regulation
Source: BMC Genomics. 2015 Sep 2;16(1):652. doi: 10.1186/s12864-015-1842-4 (PMC4556307; doi:10.1186/s12864-015-1842-4)
Supplement: Additional file 2: — 21,898 cranberry unigenes assigning to 128 KEGG pathways. (XLS 50 kb) [file 12864_2015_1842_MOESM2_ESM.xls]

## Sheet: Sheet1
#	Pathway	All genes with pathway annotation (21898)		Pathway ID
1	Metabolic pathways	5522	0.2522	ko01100
2	Biosynthesis of secondary metabolites	2603	0.1189	ko01110
3	Endocytosis	1099	0.0502	ko04144
4	Plant-pathogen interaction	1089	0.0497	ko04626
5	Ribosome	1017	0.0464	ko03010
6	Plant hormone signal transduction	976	0.0446	ko04075
7	Glycerophospholipid metabolism	973	0.0444	ko00564
8	RNA transport	920	0.042	ko03013
9	Spliceosome	864	0.0395	ko03040
10	Ether lipid metabolism	824	0.0376	ko00565
11	Protein processing in endoplasmic reticulum	659	0.0301	ko04141
12	Starch and sucrose metabolism	578	0.0264	ko00500
13	Purine metabolism	574	0.0262	ko00230
14	Pyrimidine metabolism	501	0.0229	ko00240
15	Ribosome biogenesis in eukaryotes	488	0.0223	ko03008
16	RNA degradation	464	0.0212	ko03018
17	mRNA surveillance pathway	453	0.0207	ko03015
18	Oxidative phosphorylation	441	0.0201	ko00190
19	Glycolysis / Gluconeogenesis	439	0.02	ko00010
20	Pentose and glucuronate interconversions	396	0.0181	ko00040
21	Ubiquitin mediated proteolysis	385	0.0176	ko04120
22	Pyruvate metabolism	345	0.0158	ko00620
23	Phenylpropanoid biosynthesis	331	0.0151	ko00940
24	RNA polymerase	313	0.0143	ko03020
25	Phagosome	263	0.012	ko04145
26	Glyoxylate and dicarboxylate metabolism	256	0.0117	ko00630
27	Amino sugar and nucleotide sugar metabolism	253	0.0116	ko00520
28	ABC transporters	250	0.0114	ko02010
29	Flavonoid biosynthesis	228	0.0104	ko00941
30	Fatty acid metabolism	225	0.0103	ko00071
31	Peroxisome	220	0.01	ko04146
32	Citrate cycle (TCA cycle)	211	0.0096	ko00020
33	Propanoate metabolism	200	0.0091	ko00640
34	Limonene and pinene degradation	192	0.0088	ko00903
35	Valine, leucine and isoleucine degradation	191	0.0087	ko00280
36	Glycerolipid metabolism	190	0.0087	ko00561
37	Galactose metabolism	188	0.0086	ko00052
38	Carbon fixation in photosynthetic organisms	186	0.0085	ko00710
39	Arginine and proline metabolism	184	0.0084	ko00330
40	Ascorbate and aldarate metabolism	170	0.0078	ko00053
41	Nucleotide excision repair	170	0.0078	ko03420
42	Stilbenoid, diarylheptanoid and gingerol biosynthesis	169	0.0077	ko00945
43	Cysteine and methionine metabolism	165	0.0075	ko00270
44	Circadian rhythm - plant	161	0.0074	ko04712
45	Fructose and mannose metabolism	157	0.0072	ko00051
46	Glutathione metabolism	151	0.0069	ko00480
47	Homologous recombination	150	0.0068	ko03440
48	Terpenoid backbone biosynthesis	150	0.0068	ko00900
49	Phosphatidylinositol signaling system	149	0.0068	ko04070
50	Glycine, serine and threonine metabolism	148	0.0068	ko00260
51	Tryptophan metabolism	147	0.0067	ko00380
52	beta-Alanine metabolism	147	0.0067	ko00410
53	Pentose phosphate pathway	144	0.0066	ko00030
54	Alanine, aspartate and glutamate metabolism	142	0.0065	ko00250
55	Tyrosine metabolism	142	0.0065	ko00350
56	Aminoacyl-tRNA biosynthesis	140	0.0064	ko00970
57	Lysine degradation	137	0.0063	ko00310
58	Inositol phosphate metabolism	137	0.0063	ko00562
59	Zeatin biosynthesis	136	0.0062	ko00908
60	Regulation of autophagy	136	0.0062	ko04140
61	Cyanoamino acid metabolism	135	0.0062	ko00460
62	Carotenoid biosynthesis	130	0.0059	ko00906
63	Basal transcription factors	130	0.0059	ko03022
64	Phenylalanine metabolism	130	0.0059	ko00360
65	Base excision repair	125	0.0057	ko03410
66	Photosynthesis	123	0.0056	ko00195
67	Nitrogen metabolism	118	0.0054	ko00910
68	Biosynthesis of unsaturated fatty acids	109	0.005	ko01040
69	Flavone and flavonol biosynthesis	108	0.0049	ko00944
70	Glycosylphosphatidylinositol(GPI)-anchor biosynthesis	106	0.0048	ko00563
71	DNA replication	105	0.0048	ko03030
72	Steroid biosynthesis	100	0.0046	ko00100
73	alpha-Linolenic acid metabolism	99	0.0045	ko00592
74	Cutin, suberine and wax biosynthesis	99	0.0045	ko00073
75	Protein export	97	0.0044	ko03060
76	Histidine metabolism	97	0.0044	ko00340
77	N-Glycan biosynthesis	96	0.0044	ko00510
78	Porphyrin and chlorophyll metabolism	94	0.0043	ko00860
79	Phenylalanine, tyrosine and tryptophan biosynthesis	93	0.0042	ko00400
80	Other glycan degradation	89	0.0041	ko00511
81	Proteasome	87	0.004	ko03050
82	Ubiquinone and other terpenoid-quinone biosynthesis	85	0.0039	ko00130
83	Mismatch repair	83	0.0038	ko03430
84	Fatty acid biosynthesis	81	0.0037	ko00061
85	Butanoate metabolism	79	0.0036	ko00650
86	Valine, leucine and isoleucine biosynthesis	76	0.0035	ko00290
87	Natural killer cell mediated cytotoxicity	72	0.0033	ko04650
88	Sphingolipid metabolism	72	0.0033	ko00600
89	SNARE interactions in vesicular transport	69	0.0032	ko04130
90	Diterpenoid biosynthesis	59	0.0027	ko00904
91	Pantothenate and CoA biosynthesis	58	0.0026	ko00770
92	Sulfur metabolism	58	0.0026	ko00920
93	Linoleic acid metabolism	54	0.0025	ko00591
94	Isoflavonoid biosynthesis	53	0.0024	ko00943
95	Selenocompound metabolism	51	0.0023	ko00450
96	Fatty acid elongation	51	0.0023	ko00062
97	One carbon pool by folate	51	0.0023	ko00670
98	Glycosaminoglycan degradation	50	0.0023	ko00531
99	Benzoxazinoid biosynthesis	47	0.0021	ko00402
100	Brassinosteroid biosynthesis	45	0.0021	ko00905
101	Circadian rhythm - mammal	44	0.002	ko04710
102	Tropane, piperidine and pyridine alkaloid biosynthesis	43	0.002	ko00960
103	Isoquinoline alkaloid biosynthesis	41	0.0019	ko00950
104	Non-homologous end-joining	40	0.0018	ko03450
105	Riboflavin metabolism	39	0.0018	ko00740
106	Lysine biosynthesis	38	0.0017	ko00300
107	Photosynthesis - antenna proteins	37	0.0017	ko00196
108	Vitamin B6 metabolism	36	0.0016	ko00750
109	Sesquiterpenoid and triterpenoid biosynthesis	34	0.0016	ko00909
110	Arachidonic acid metabolism	34	0.0016	ko00590
111	Folate biosynthesis	34	0.0016	ko00790
112	Nicotinate and nicotinamide metabolism	30	0.0014	ko00760
113	Anthocyanin biosynthesis	26	0.0012	ko00942
114	Glycosphingolipid biosynthesis - ganglio series	24	0.0011	ko00604
115	Synthesis and degradation of ketone bodies	24	0.0011	ko00072
116	Taurine and hypotaurine metabolism	23	0.0011	ko00430
117	Glucosinolate biosynthesis	23	0.0011	ko00966
118	Other types of O-glycan biosynthesis	23	0.0011	ko00514
119	Sulfur relay system	22	0.001	ko04122
120	Thiamine metabolism	21	0.001	ko00730
121	Glycosphingolipid biosynthesis - globo series	20	0.0009	ko00603
122	C5-Branched dibasic acid metabolism	18	0.0008	ko00660
123	Monoterpenoid biosynthesis	16	0.0007	ko00902
124	Indole alkaloid biosynthesis	15	0.0007	ko00901
125	Biotin metabolism	9	0.0004	ko00780
126	Betalain biosynthesis	6	0.0003	ko00965
127	Lipoic acid metabolism	5	0.0002	ko00785
128	Caffeine metabolism	2	0.0001	ko00232
