# Supplementary material for: De novo sequencing and analysis of the cranberry fruit transcriptome to identify putative genes involved in flavonoid biosynthesis, transport and regulation
Source: BMC Genomics. 2015 Sep 2;16(1):652. doi: 10.1186/s12864-015-1842-4 (PMC4556307; doi:10.1186/s12864-015-1842-4)
Supplement: Additional file 3: — Frequency of identified SSR motifs. (XLS 57 kb) [file 12864_2015_1842_MOESM3_ESM.xls]

## Sheet: Table S3
Frequency of identified SSR motifs
Repeats	4	5	6	7	8	9	10	11	12	13	14	15	16	17	18	19	20	21	22	23	24	total
A	-	-	-	-	-	-	-	-	270	191	144	116	82	80	66	88	104	77	32	14		1264
C	-	-	-	-	-	-	-	-	2	5	4	1		1	1	1			1	1		17
G	-	-	-	-	-	-	-	-	7	5	6	1	4	1	1		1	1	4	1	3	35
T	-	-	-	-	-	-	-	-	263	192	144	133	82	63	60	69	88	59	24	11		1188
AC	-	-	43	23	10	23	18	6														123
AG	-	-	383	333	524	751	374	56	3													2424
AT	-	-	40	20	14	15	13	18														120
CA	-	-	33	39	24	18	14	19	1													148
CG	-	-	3	4		1																8
CT	-	-	310	235	289	446	261	27														1568
GA	-	-	340	301	546	881	445	61	2													2576
GC	-	-	5	1																		6
GT	-	-	38	10	11	15	21	15	2													112
TA	-	-	41	29	20	7	13	20	1													131
TC	-	-	282	215	341	504	255	29														1626
TG	-	-	56	35	28	28	31	18														196
AAC	-	8	5																			13
AAG	-	66	45	48	2																	161
AAT	-	6	3	5																		14
ACA	-	10		1																		11
ACC	-	27	8	11	1																	47
ACG	-	3																				3
ACT	-	4																				4
AGA	-	70	27	47	1																	145
AGC	-	22	13	2																		37
AGG	-	29	19	17																		65
AGT	-	4	2																			6
ATA	-	2	1	2																		5
ATC	-	17	6	6	2																	31
ATG	-	9	3	5	2																	19
ATT	-	6	3	3																		12
CAA	-	14	3	3																		20
CAC	-	23	12	8																		43
CAG	-	40	17	7																		64
CAT	-	17	4	3	1																	25
CCA	-	52	22	11	3																	88
CCG	-	22	8																			30
CCT	-	31	11	3	2																	47
CGA	-	5	4	1																		10
CGC	-	10	6	2																		18
CGG	-	21	3	2																		26
CGT	-	7	2	3																		12
CTA	-	4	1																			5
CTC	-	37	12	6																		55
CTG	-	23	7	9	1																	40
CTT	-	36	21	7	1																	65
GAA	-	102	56	40	2																	200
GAC	-	17	8	3	1																	29
GAG	-	69	33	23	1																	126
GAT	-	27	5	9																		41
GCA	-	23	9	6	1																	39
GCC	-	16	2		1																	19
GCG	-	10	6	4																		20
GCT	-	33	11	7																		51
GGA	-	67	34	18	1																	120
GGC	-	29	1	1																		31
GGT	-	52	30	12	1																	95
GTA	-	5	2	2																		9
GTC	-	12	6																			18
GTG	-	30	16	11	1																	58
GTT	-	9	6	5																		20
TAA	-	8			1																	9
TAC	-		3	3																		6
TAG	-	4		2																		6
TAT	-	4	1	4																		9
TCA	-	16	12	1																		29
TCC	-	30	22	8																		60
TCG	-	11	1	2	1																	15
TCT	-	69	22	21																		112
TGA	-	26	6	5																		37
TGC	-	20	18	7	1																	46
TGG	-	31	18	5																		54
TGT	-	7	3	2																		12
TTA	-	5	1	1																		7
TTC	-	47	27	19																		93
TTG	-	13	6	6	5																	30
AAAG	-	3	2																			5
AAAT	-	4																				4
AACA	-	1																				1
AACC	-	2																				2
AAGA	-	3	1																			4
AAGC	-	1																				1
AAGG	-	3	1																			4
AATA	-	2																				2
ACAG	-	2																				2
AGAA	-	2																				2
AGAC	-	1																				1
AGTC	-	1																				1
ATAA	-	1																				1
ATAC	-		1																			1
ATAG	-		1																			1
ATGA	-		1																			1
ATTG	-	2																				2
ATTT	-	2																				2
CAAA	-	2	1																			3
CAGA	-		1																			1
CATA	-		1																			1
CATT	-	1																				1
CCAA	-	1																				1
CCCT	-	2																				2
CCTC	-	1																				1
CGAG	-		1																			1
CTCA	-	1																				1
CTCC	-	2																				2
CTGT	-	1																				1
CTTT	-	3																				3
GAAA	-	1	2																			3
GACG	-	1																				1
GAGG	-		1																			1
GAGT	-		1																			1
GATA	-		2																			2
GCAA	-	1																				1
GCGA	-	1																				1
GGAA	-	1																				1
GGGA	-	1																				1
GTAT	-	1																				1
GTCT	-		3																			3
GTTT	-	1	1																			2
TACA	-		1																			1
TATC	-		2																			2
TATG	-	1	1																			2
TATT	-	1																				1
TCCT	-	1																				1
TCTT	-	3																				3
TGCG	-	1																				1
TGTA	-		4																			4
TGTT	-		1																			1
TTAT	-		2																			2
TTGG	-	1																				1
TTGT	-	1																				1
TTTA	-	1																				1
TTTC	-	1																				1
AAAAC	1	1																				2
AAAAG	12																					12
AAAAT	1																					1
AAACC	1																					1
AAAGA	3																					3
AAATA	2																					2
AACCA		1																				1
AAGAA	3																					3
AATAC	1																					1
AATAG	1																					1
ACGAG	1																					1
AGAAA	3																					3
AGAAG	2																					2
AGAGA	2																					2
AGAGC	1																					1
AGGAA	4																					4
ATAAA	4																					4
ATGAG	1																					1
ATTCG	1																					1
ATTGA	1																					1
ATTTT	1																					1
CAAAA	1																					1
CAAAC	1																					1
CAACC	1	1																				2
CACCT	3																					3
CATAT		1																				1
CCAAA	2																					2
CCAAC	1																					1
CCATA	1																					1
CCGAG	1																					1
CCGGT	1																					1
CCTAG	1																					1
CCTTT	1																					1
CGATA	1																					1
CTAGG	1																					1
CTCGA	2																					2
CTCTC		2																				2
CTCTG		1																				1
CTGTC	1																					1
CTTTT	2	2																				4
GAAAA	2																					2
GAAGG		1																				1
GAGAA	1																					1
GAGAG	4																					4
GCACC		1																				1
GCCGT	1																					1
GCCTC	1																					1
GGCTG	2																					2
GGGGA		1																				1
GGTGA	1																					1
GGTTC	1																					1
GGTTT	1																					1
GTGGA		1																				1
GTTTT	3																					3
TCATT	2																					2
TCCAT	1																					1
TCCTT	2																					2
TCGAA	2																					2
TCGTG	1																					1
TCTTT	2																					2
TGAGA	1																					1
TGATT	1																					1
TGGAA	1																					1
TGGAG	1																					1
TGGTT	1																					1
TGTTT	1																					1
TTATT	1																					1
TTCCC	2																					2
TTCGG		1																				1
TTCTT	1																					1
TTGGG	2																					2
TTGGT	2																					2
TTTAC	1																					1
TTTAT	2																					2
TTTCA	1																					1
TTTCC	2																					2
TTTCT	1																					1
TTTGG	1																					1
TTTTA	4																					4
TTTTC	3	1																				4
TTTTG	1																					1
AAAAAG	2																					2
AAAAAT	1																					1
AAAACT	2																					2
AAACAT	1																					1
AAATTC	1																					1
AACCCA	1																					1
AACCCT	1																					1
AAGAAA	1																					1
AAGAGG	1																					1
AAGAGT	1																					1
AAGCAG	1																					1
AAGGAG	2																					2
AATGGA	1																					1
ACAAAA	2																					2
ACCGGA	1																					1
ACTGGT	1																					1
ACTGTG	1																					1
AGAGAC	2																					2
AGAGGA	1																					1
AGAGTA	1																					1
AGATAA	1																					1
AGATGG	1																					1
AGCAGT	1																					1
AGGAAG	1																					1
AGGAGC	1																					1
AGGGAT	1																					1
AGGGTT	2																					2
AGTAGC	1																					1
ATAAAA	1																					1
ATCAGA	1																					1
ATCGTA	1																					1
ATGATC	1																					1
ATGGAG	1																					1
ATGGTA	1																					1
ATTTGT	1																					1
CAAAAC	1																					1
CAACAG	1																					1
CAACGA	2																					2
CAAGGT	2																					2
CAATTC	2																					2
CAGAAG	1																					1
CAGCAA	1																					1
CAGGAG	1																					1
CATCAA	2																					2
CCAAAG	1																					1
CCAACA	1																					1
CCACTT	1																					1
CCCAAA	1																					1
CCCCAA	1																					1
CCCTTC	1																					1
CCTCCG	2																					2
CCTCTC	2																					2
CGAAGA	1																					1
CGACCA	1																					1
CGGTTC	1																					1
CGTGGT	1																					1
CTAGGG	1																					1
CTCATC	1																					1
CTCCAT	1																					1
CTCCCT	1																					1
CTCCTG	1																					1
CTCGCC	1																					1
CTGAGG	1																					1
CTGCGA	1																					1
CTGGTC	3																					3
CTGGTG	1																					1
CTGTCC	1																					1
CTGTGA	1																					1
CTGTTG	1																					1
CTTACC	1																					1
CTTCTC	2																					2
CTTTTT	1																					1
GAAAGG	1																					1
GAAATG	1																					1
GAAGAG	2																					2
GAAGCA	1																					1
GAATGG	1																					1
GACAGG	1																					1
GACCTT	1																					1
GACGAT	1																					1
GACGCA	1																					1
GAGAAA	1																					1
GAGAGG	2																					2
GAGATA	2																					2
GAGCAA	1																					1
GAGGAA	1																					1
GAGTAA	1																					1
GAGTTA	1																					1
GATAGG	1																					1
GATGGT	1																					1
GCGGAG	1																					1
GCTGTT	1																					1
GGAAGA	1																					1
GGAAGG	1																					1
GGAGAA	1																					1
GGAGCA	1																					1
GGAGGC	1																					1
GGATAG	2																					2
GGCACA	1																					1
GGCGGG	1																					1
GGGAAT	1																					1
GGGATT	2																					2
GGGGAA	1																					1
GGGGAG	1																					1
GGGTTA	1																					1
GGTGGC	1																					1
GTAGGT	1																					1
GTCCGT	1																					1
GTGGCG	1																					1
GTGGTA	1																					1
GTGGTT	1																					1
GTGTTT	1																					1
TAATGT	1																					1
TACTGC	1																					1
TAGATA	1																					1
TCAATC	1																					1
TCACCA	1																					1
TCATCT	1																					1
TCCCTT	1																					1
TCCTCA	2																					2
TCGGAA	1																					1
TCGGAG	1																					1
TCGTCT	1																					1
TCTCCT	1																					1
TCTCTT	2																					2
TCTTCA	1																					1
TCTTTT	1																					1
TGATCA	1																					1
TGATGC	1																					1
TGCAGG	1																					1
TGCCAC	2																					2
TGCCTG	1																					1
TGCTCC	3																					3
TGGAGG	1																					1
TGGGAA	1																					1
TGTTTT	1																					1
TTCATA	1																					1
TTCCCA	1																					1
TTCGTC	1																					1
TTCTCC	1																					1
TTCTCT	1																					1
TTGGAG	1																					1
TTTCAT	1																					1
TTTCTT	1																					1
TTTGAT	1																					1
TTTGCG	1																					1
TTTTCT	1																					1
TTTTGT	2																					2
TTTTTC	1																					1
Frequency of classified repeat types (considering sequence complementary)
Repeats	4	5	6	7	8	9	10	11	12	13	14	15	16	17	18	19	20	21	22	23	24	total
A/T	-	-	-	-	-	-	-	-	533	383	288	249	164	143	126	157	192	136	56	25		2452
C/G	-	-	-	-	-	-	-	-	9	10	10	2	4	2	2	1	1	1	5	2	3	52
AC/GT	-	-	170	107	73	84	84	58	3													579
AG/CT	-	-	1315	1084	1700	2582	1335	173	5													8194
AT/AT	-	-	81	49	34	22	26	38	1													251
CG/CG	-	-	8	5		1																14
AAC/GTT	-	61	23	17	5																	106
AAG/CTT	-	390	198	182	6																	776
AAT/ATT	-	31	9	15	1																	56
ACC/GGT	-	215	106	58	6																	385
ACG/CGT	-	55	21	9	2																	87
ACT/AGT	-	21	8	7																		36
AGC/CTG	-	161	75	38	3																	277
AGG/CCT	-	263	131	75	4																	473
ATC/ATG	-	112	36	29	5																	182
CCG/CGG	-	108	26	9	1																	144
AAAC/GTTT	-	5	3																			8
AAAG/CTTT	-	16	5																			21
AAAT/ATTT	-	11	2																			13
AACC/GGTT	-	4																				4
AAGC/CTTG	-	2																				2
AAGG/CCTT	-	5	1																			6
AATC/ATTG	-	2																				2
AATG/ATTC	-	1	1																			2
ACAG/CTGT	-	4	4																			8
ACAT/ATGT	-	2	8																			10
ACGC/CGTG	-	1																				1
ACGG/CCGT	-	1																				1
ACTC/AGTG	-	1	1																			2
ACTG/AGTC	-	1																				1
AGAT/ATCT	-		5																			5
AGCG/CGCT	-	1	1																			2
AGGG/CCCT	-	6	1																			7
AAAAC/GTTTT	7	1																				8
AAAAG/CTTTT	32	3																				35
AAAAT/ATTTT	15																					15
AAACC/GGTTT	9	1																				10
AAAGG/CCTTT	9																					9
AAAGT/ACTTT	1																					1
AAATC/ATTTG	1																					1
AAATG/ATTTC	3																					3
AACCC/GGGTT	4	1																				5
AACCG/CGGTT	1	1																				2
AAGAG/CTCTT	5																					5
AAGGG/CCCTT	2	1																				3
AATAC/ATTGT	1																					1
AATAG/ATTCT	1																					1
AATCG/ATTCG	3																					3
AATGG/ATTCC	2																					2
AATTC/AATTG	1																					1
ACACG/CGTGT	1																					1
ACAGG/CCTGT	1																					1
ACCAT/ATGGT	1																					1
ACCGC/CGGTG		1																				1
ACCGG/CCGGT	1																					1
ACCTC/AGGTG	4																					4
ACGAG/CGTCT	1																					1
ACGAT/ATCGT	1																					1
ACGGC/CCGTG	1																					1
ACTCC/AGTGG	1	1																				2
ACTCG/AGTCG	2																					2
AGAGC/CTCTG	1	1																				2
AGAGG/CCTCT	4	2																				6
AGATG/ATCTC	2																					2
AGCCC/CTGGG	2																					2
AGCCG/CGGCT	1																					1
AGCCT/AGGCT	2																					2
AGGCG/CCTCG	1																					1
AGGGG/CCCCT		1																				1
ATATC/ATATG		1																				1
AAAAAC/GTTTTT	5																					5
AAAAAG/CTTTTT	8																					8
AAAAAT/ATTTTT	2																					2
AAAACC/GGTTTT	1																					1
AAAACT/AGTTTT	2																					2
AAAATC/ATTTTG	1																					1
AAAATG/ATTTTC	1																					1
AAACAC/GTGTTT	1																					1
AAACAT/ATGTTT	1																					1
AAACCC/GGGTTT	2																					2
AAACGC/CGTTTG	1																					1
AAAGAG/CTCTTT	4																					4
AAAGAT/ATCTTT	1																					1
AAAGCC/CTTTGG	1																					1
AAAGGG/CCCTTT	2																					2
AAATAC/ATTTGT	1																					1
AAATGG/ATTTCC	2																					2
AAATTC/AATTTG	1																					1
AACACC/GGTGTT	1																					1
AACAGC/CTGTTG	4																					4
AACATC/ATGTTG	2																					2
AACATT/AATGTT	1																					1
AACCAC/GGTTGT	1																					1
AACCCC/GGGGTT	1																					1
AACCCT/AGGGTT	4																					4
AACCGG/CCGGTT	2																					2
AACGAC/CGTTGT	2																					2
AACTCC/AGTTGG	1																					1
AACTCT/AGAGTT	1																					1
AAGACG/CGTCTT	3																					3
AAGAGC/CTCTTG	1																					1
AAGAGG/CCTCTT	7																					7
AAGAGT/ACTCTT	3																					3
AAGATG/ATCTTC	2																					2
AAGCAG/CTGCTT	3																					3
AAGGAG/CCTTCT	7																					7
AAGGGG/CCCCTT	3																					3
AAGGGT/ACCCTT	1																					1
AAGGTC/ACCTTG	3																					3
AAGTGG/ACTTCC	1																					1
AATATG/ATATTC	1																					1
AATCAG/ATTCTG	1																					1
AATCCC/ATTGGG	2																					2
AATCGG/ATTCCG	1																					1
AATCGT/ACGATT	1																					1
AATCTC/AGATTG	1																					1
AATGGG/ATTCCC	4																					4
AATGGT/ACCATT	1																					1
AATTCC/AATTGG	2																					2
ACACCT/AGGTGT	1																					1
ACACGG/CCGTGT	1																					1
ACAGAG/CTCTGT	2																					2
ACAGGC/CCTGTG	2																					2
ACAGGG/CCCTGT	2																					2
ACAGTC/ACTGTG	2																					2
ACCACG/CGTGGT	2																					2
ACCACT/AGTGGT	1																					1
ACCAGC/CTGGTG	1																					1
ACCAGG/CCTGGT	3																					3
ACCAGT/ACTGGT	1																					1
ACCATC/ATGGTG	2																					2
ACCGCC/CGGTGG	2																					2
ACCTCC/AGGTGG	1																					1
ACCTGC/AGGTGC	1																					1
ACGATG/ATCGTC	1																					1
ACGCAG/CGTCTG	1																					1
ACTCCG/AGTCGG	1																					1
ACTGCC/AGTGGC	2																					2
ACTGCG/AGTCGC	1																					1
ACTGCT/AGCAGT	3																					3
AGAGAT/ATCTCT	2																					2
AGAGGG/CCCTCT	5																					5
AGATAT/ATATCT	1																					1
AGATGG/ATCTCC	3																					3
AGCAGG/CCTGCT	7																					7
AGCATC/ATGCTG	1																					1
AGCCCT/AGGGCT	1																					1
AGCCTC/AGGCTG	1																					1
AGGATG/ATCCTC	3																					3
AGGCGG/CCGCCT	4																					4
AGGGAT/ATCCCT	4																					4
AGGGCG/CCCTCG	1																					1
AGGGGG/CCCCCT	1																					1
ATCATG/ATCATG	2																					2
CCCCCG/CGGGGG	1																					1
