# Supplementary material for: De novo sequencing and analysis of the cranberry fruit transcriptome to identify putative genes involved in flavonoid biosynthesis, transport and regulation
Source: BMC Genomics. 2015 Sep 2;16(1):652. doi: 10.1186/s12864-015-1842-4 (PMC4556307; doi:10.1186/s12864-015-1842-4)
Supplement: Additional file 4: — Primer sequences of cranberry selected for SSR marker validation. (XLS 19 kb) [file 12864_2015_1842_MOESM4_ESM.xls]

## Sheet: Sheet1
Primer Name	Repeat motifs	Sequence(5'to3')	Annealing temperature(℃)	Expected size (bp)
CL133.Contig1_F	(TCC)5	GCCCACCACTAGAAGAACCATA	51	114
CL133.Contig1_R		GGGGATACAACCATGGAAATC
CL1680.Contig1_F	(AG)6	CGGATAGAGATAGAAAGGGAGGA	51	140
CL1680.Contig1_R		AGCAAATGCATTCAAAATCAAAG
CL1772.Contig2_F	(GGC)5	AACCTCATTCCTAGACACCCAAT	51	139
CL1772.Contig2_R		CTTGAACGACTTGAGATCGTAGG
CL2018.Contig2_F	(AG)6	GAATTGGAAGTAGTGTCGTCGTC	51	134
CL2018.Contig2_R		TCCAAACGGTCTCTTAGGTACAA
CL2192.Contig4_F	(CA)6	TGCTGCCTCTTATCTTCTTCAAC	58	129
CL2192.Contig4_R		ACCCTAACCCTATAAAATCGACG
CL2216.Contig1_F	(TGG)5	CCTAGGAGTATGTTTGCAGAGGA	55	148
CL2216.Contig1_R		AATCCTCCAAACTACAAGGCAAC
CL2216.Contig4_F	(CAC)5	AATCCTCCAAACTACAAGGCAA	55	148
CL2216.Contig4_R		CCTAGGAGTATGTTTGCAGAGGA
CL2296.Contig2_F	(TC)6	CAATGGTGATAACTCCCTCTTTG	55	148
CL2296.Contig2_R		ACATCTGAAGAAATAGCCCAGGT
CL2749.Contig1_F	(GAC)5	CCACAAATAGAAGTCATCCCAAA	58	122
CL2749.Contig1_R		AAGGAGAAGGTAGTGGAGAAGGA
CL284.Contig2_F	(CT)7	GCCTTCGTCTTCTCTTACCAGTT	55	141
CL284.Contig2_R		ATTGATCTGCGAATGATTTGAGT
CL284.Contig5_F	(GAA)5	GCGACGAGGTGAGAGAAGAATAC	58	140
CL284.Contig5_R		CAATCCTTATCTCCAAGCATTTG
CL2962.Contig1_F	(TG)8	CACCAGAAAGACATTTCATCACA	58	131
CL2962.Contig1_R		AAGAATTCACTCTGCTCAACTCG
