# Supplementary material for: De novo sequencing and analysis of the cranberry fruit transcriptome to identify putative genes involved in flavonoid biosynthesis, transport and regulation
Source: BMC Genomics. 2015 Sep 2;16(1):652. doi: 10.1186/s12864-015-1842-4 (PMC4556307; doi:10.1186/s12864-015-1842-4)
Supplement: Additional file 5: — 1,134 DEGs assigning to 113 KEGG pathways. (XLS 53 kb) [file 12864_2015_1842_MOESM5_ESM.xls]

## Sheet: Sheet1
#	Pathway	DEGs genes with pathway annotation (1134)		All genes with pathway annotation (21898)		Pvalue	Qvalue	Pathway ID
1	Glycolysis / Gluconeogenesis	64	0.0564	439	0.02	5.99299e-14	6.77208e-12	ko00010
2	Pyruvate metabolism	54	0.0476	345	0.0158	3.19003e-13	1.80237e-11	ko00620
3	Metabolic pathways	384	0.3386	5522	0.2522	1.48108e-11	5.57874e-10	ko01100
4	Fatty acid metabolism	38	0.0335	225	0.0103	1.09023e-10	3.07991e-09	ko00071
5	Pentose and glucuronate interconversions	52	0.0459	396	0.0181	6.77685e-10	1.53157e-08	ko00040
6	Biosynthesis of secondary metabolites	202	0.1781	2603	0.1189	1.38506e-09	2.60853e-08	ko01110
7	Tryptophan metabolism	28	0.0247	147	0.0067	1.92024e-09	3.09982e-08	ko00380
8	Limonene and pinene degradation	32	0.0282	192	0.0088	4.47806e-09	6.32526e-08	ko00903
9	Glyoxylate and dicarboxylate metabolism	35	0.0309	256	0.0117	1.54486e-07	1.93965e-06	ko00630
10	Histidine metabolism	19	0.0168	97	0.0044	4.75534e-07	5.37353e-06	ko00340
11	Glycerolipid metabolism	28	0.0247	190	0.0087	5.73068e-07	5.88697e-06	ko00561
12	Diterpenoid biosynthesis	14	0.0123	59	0.0027	1.37189e-06	1.29186e-05	ko00904
13	Phenylpropanoid biosynthesis	39	0.0344	331	0.0151	1.51825e-06	1.31971e-05	ko00940
14	Propanoate metabolism	28	0.0247	200	0.0091	1.63593e-06	1.32043e-05	ko00640
15	beta-Alanine metabolism	23	0.0203	147	0.0067	2.01725e-06	1.51772e-05	ko00410
16	Lysine degradation	22	0.0194	137	0.0063	2.14898e-06	1.51772e-05	ko00310
17	Ascorbate and aldarate metabolism	25	0.022	170	0.0078	2.3645e-06	1.57169e-05	ko00053
18	Ether lipid metabolism	74	0.0653	824	0.0376	2.81073e-06	1.76452e-05	ko00565
19	Flavonoid biosynthesis	28	0.0247	228	0.0104	2.0597e-05	0.000122498	ko00941
20	Tyrosine metabolism	20	0.0176	142	0.0065	4.4337e-05	0.000250504	ko00350
21	Glycerophospholipid metabolism	79	0.0697	973	0.0444	4.92491e-05	0.000265007	ko00564
22	Valine, leucine and isoleucine degradation	23	0.0203	191	0.0087	0.000147091	0.000755513	ko00280
23	Brassinosteroid biosynthesis	9	0.0079	45	0.0021	0.000424972	0.0020879	ko00905
24	Flavone and flavonol biosynthesis	15	0.0132	108	0.0049	0.00044774	0.00210811	ko00944
25	Arginine and proline metabolism	21	0.0185	184	0.0084	0.000578777	0.00261607	ko00330
26	Zeatin biosynthesis	17	0.015	136	0.0062	0.000672271	0.0029218	ko00908
27	Benzoxazinoid biosynthesis	8	0.0071	47	0.0021	0.00261754	0.0109549	ko00402
28	Endocytosis	78	0.0688	1099	0.0502	0.00290699	0.0117318	ko04144
29	Glutathione metabolism	16	0.0141	151	0.0069	0.00520082	0.0202653	ko00480
30	Sesquiterpenoid and triterpenoid biosynthesis	6	0.0053	34	0.0016	0.00735844	0.0277168	ko00909
31	Plant-pathogen interaction	74	0.0653	1089	0.0497	0.0101455	0.036982	ko04626
32	ABC transporters	22	0.0194	250	0.0114	0.0109238	0.0385747	ko02010
33	RNA transport	63	0.0556	920	0.042	0.0144771	0.0486445	ko03013
34	Stilbenoid, diarylheptanoid and gingerol biosynthesis	16	0.0141	169	0.0077	0.0146364	0.0486445	ko00945
35	Galactose metabolism	16	0.0141	188	0.0086	0.0353633	0.114173	ko00052
36	Terpenoid backbone biosynthesis	13	0.0115	150	0.0068	0.0479329	0.150456	ko00900
37	Pentose phosphate pathway	12	0.0106	144	0.0066	0.0707178	0.215976	ko00030
38	Phenylalanine metabolism	11	0.0097	130	0.0059	0.0745527	0.221696	ko00360
39	Oxidative phosphorylation	30	0.0265	441	0.0201	0.0781088	0.226315	ko00190
40	Glycosphingolipid biosynthesis - globo series	3	0.0026	20	0.0009	0.0819055	0.231383	ko00603
41	Cyanoamino acid metabolism	11	0.0097	135	0.0062	0.0915644	0.25236	ko00460
42	mRNA surveillance pathway	30	0.0265	453	0.0207	0.100749	0.271062	ko03015
43	Carbon fixation in photosynthetic organisms	14	0.0123	186	0.0085	0.103478	0.271929	ko00710
44	Biosynthesis of unsaturated fatty acids	9	0.0079	109	0.005	0.112081	0.287844	ko01040
45	Fructose and mannose metabolism	12	0.0106	157	0.0072	0.114969	0.288699	ko00051
46	Fatty acid biosynthesis	7	0.0062	81	0.0037	0.125994	0.309507	ko00061
47	Citrate cycle (TCA cycle)	15	0.0132	211	0.0096	0.133743	0.316142	ko00020
48	RNA polymerase	21	0.0185	313	0.0143	0.136235	0.316142	ko03020
49	Carotenoid biosynthesis	10	0.0088	130	0.0059	0.137088	0.316142	ko00906
50	Cutin, suberine and wax biosynthesis	8	0.0071	99	0.0045	0.14094	0.318524	ko00073
51	Nitrogen metabolism	9	0.0079	118	0.0054	0.158394	0.350952	ko00910
52	Starch and sucrose metabolism	34	0.03	578	0.0264	0.244044	0.526933	ko00500
53	Ribosome biogenesis in eukaryotes	29	0.0256	488	0.0223	0.247146	0.526933	ko03008
54	Betalain biosynthesis	1	0.0009	6	0.0003	0.273186	0.571667	ko00965
55	Amino sugar and nucleotide sugar metabolism	15	0.0132	253	0.0116	0.332197	0.682514	ko00520
56	Synthesis and degradation of ketone bodies	2	0.0018	24	0.0011	0.355117	0.708699	ko00072
57	Isoquinoline alkaloid biosynthesis	3	0.0026	41	0.0019	0.357485	0.708699	ko00950
58	Homologous recombination	9	0.0079	150	0.0068	0.374038	0.728729	ko03440
59	Tropane, piperidine and pyridine alkaloid biosynthesis	3	0.0026	43	0.002	0.386082	0.739444	ko00960
60	Mismatch repair	5	0.0044	83	0.0038	0.430817	0.811372	ko03430
61	RNA degradation	25	0.022	464	0.0212	0.448331	0.830514	ko03018
62	Cysteine and methionine metabolism	9	0.0079	165	0.0075	0.485265	0.881911	ko00270
63	Other glycan degradation	5	0.0044	89	0.0041	0.491685	0.881911	ko00511
64	Natural killer cell mediated cytotoxicity	4	0.0035	72	0.0033	0.516054	0.911157	ko04650
65	Pyrimidine metabolism	26	0.0229	501	0.0229	0.524557	0.911923	ko00240
66	Vitamin B6 metabolism	2	0.0018	36	0.0016	0.562856	0.963678	ko00750
67	Sulfur metabolism	3	0.0026	58	0.0026	0.583877	0.968097	ko00920
68	alpha-Linolenic acid metabolism	5	0.0044	99	0.0045	0.587023	0.968097	ko00592
69	Peroxisome	11	0.0097	220	0.01	0.591139	0.968097	ko04146
70	Ribosome	51	0.045	1017	0.0464	0.616378	0.987816	ko03010
71	Non-homologous end-joining	2	0.0018	40	0.0018	0.620663	0.987816	ko03450
72	Base excision repair	6	0.0053	125	0.0057	0.633407	0.994098	ko03410
73	Phosphatidylinositol signaling system	7	0.0062	149	0.0068	0.657468	0.999429	ko04070
74	Circadian rhythm - mammal	2	0.0018	44	0.002	0.672387	0.999429	ko04710
75	Taurine and hypotaurine metabolism	1	0.0009	23	0.0011	0.705845	0.999429	ko00430
76	Glucosinolate biosynthesis	1	0.0009	23	0.0011	0.705845	0.999429	ko00966
77	Other types of O-glycan biosynthesis	1	0.0009	23	0.0011	0.705845	0.999429	ko00514
78	Phagosome	12	0.0106	263	0.012	0.71438	0.999429	ko04145
79	Inositol phosphate metabolism	6	0.0053	137	0.0063	0.718948	0.999429	ko00562
80	Glycosphingolipid biosynthesis - ganglio series	1	0.0009	24	0.0011	0.721094	0.999429	ko00604
81	Glycosaminoglycan degradation	2	0.0018	50	0.0023	0.739061	0.999429	ko00531
82	Anthocyanin biosynthesis	1	0.0009	26	0.0012	0.749263	0.999429	ko00942
83	Alanine, aspartate and glutamate metabolism	6	0.0053	142	0.0065	0.750199	0.999429	ko00250
84	Isoflavonoid biosynthesis	2	0.0018	53	0.0024	0.767824	0.999429	ko00943
85	Photosynthesis	5	0.0044	123	0.0056	0.76954	0.999429	ko00195
86	Linoleic acid metabolism	2	0.0018	54	0.0025	0.776779	0.999429	ko00591
87	Butanoate metabolism	3	0.0026	79	0.0036	0.783197	0.999429	ko00650
88	Arachidonic acid metabolism	1	0.0009	34	0.0016	0.836237	0.999429	ko00590
89	Folate biosynthesis	1	0.0009	34	0.0016	0.836237	0.999429	ko00790
90	Purine metabolism	25	0.022	574	0.0262	0.840921	0.999429	ko00230
91	Photosynthesis - antenna proteins	1	0.0009	37	0.0017	0.860421	0.999429	ko00196
92	Sphingolipid metabolism	2	0.0018	72	0.0033	0.893162	0.999429	ko00600
93	Basal transcription factors	4	0.0035	130	0.0059	0.909717	0.999429	ko03022
94	Valine, leucine and isoleucine biosynthesis	2	0.0018	76	0.0035	0.909857	0.999429	ko00290
95	DNA replication	3	0.0026	105	0.0048	0.91396	0.999429	ko03030
96	Spliceosome	36	0.0317	864	0.0395	0.929886	0.999429	ko03040
97	Selenocompound metabolism	1	0.0009	51	0.0023	0.933801	0.999429	ko00450
98	Fatty acid elongation	1	0.0009	51	0.0023	0.933801	0.999429	ko00062
99	Pantothenate and CoA biosynthesis	1	0.0009	58	0.0026	0.954419	0.999429	ko00770
100	Phenylalanine, tyrosine and tryptophan biosynthesis	2	0.0018	93	0.0042	0.957035	0.999429	ko00400
101	Circadian rhythm - plant	4	0.0035	161	0.0074	0.969916	0.999429	ko04712
102	SNARE interactions in vesicular transport	1	0.0009	69	0.0032	0.974648	0.999429	ko04130
103	Nucleotide excision repair	4	0.0035	170	0.0078	0.978515	0.999429	ko03420
104	Glycine, serine and threonine metabolism	3	0.0026	148	0.0068	0.984376	0.999429	ko00260
105	Protein processing in endoplasmic reticulum	23	0.0203	659	0.0301	0.985206	0.999429	ko04141
106	Ubiquinone and other terpenoid-quinone biosynthesis	1	0.0009	85	0.0039	0.989206	0.999429	ko00130
107	Proteasome	1	0.0009	87	0.004	0.990299	0.999429	ko03050
108	Ubiquitin mediated proteolysis	11	0.0097	385	0.0176	0.990788	0.999429	ko04120
109	N-Glycan biosynthesis	1	0.0009	96	0.0044	0.994001	0.999429	ko00510
110	Regulation of autophagy	2	0.0018	136	0.0062	0.994009	0.999429	ko04140
111	Protein export	1	0.0009	97	0.0044	0.994313	0.999429	ko03060
112	Plant hormone signal transduction	32	0.0282	976	0.0446	0.998578	0.999429	ko04075
113	Aminoacyl-tRNA biosynthesis	1	0.0009	140	0.0064	0.999429	0.999429	ko00970
