# Supplementary material for: De novo sequencing and analysis of the cranberry fruit transcriptome to identify putative genes involved in flavonoid biosynthesis, transport and regulation
Source: BMC Genomics. 2015 Sep 2;16(1):652. doi: 10.1186/s12864-015-1842-4 (PMC4556307; doi:10.1186/s12864-015-1842-4)
Supplement: Additional file 6: — Primer sequences of cranberry selected for qRT-PCR analysis. (XLS 16 kb) [file 12864_2015_1842_MOESM6_ESM.xls]

## Sheet: Sheet1
Unigenes	Primer sequences (Forward)	Primer sequences (Reverse)
CL7164.Contig2_All	CACCACAGCTGAGCGTGAAAT	ACTGAGGAGCTGCTCTTTGCAG
CL1200.Contig1_All	AAGCCATTTCCTCCTCCTCATG	CGAAGAATTCACGCCCTTTGT
CL1200.Contig2_All	GCAGCCGCAGAGTTTTTCAA	GCTCAGAGCAAGTGATCCTTGG
CL3597.Contig3_All	AAGTTCCCCTAGCTCGAACCCT	CCAGTTGCTCACCACGAGTACA
CL3597.Contig4_All	CCTGTACAATCGGTGGAGATCA	GGAGTAGATGAAGGTGGCCTGT
CL3597.Contig5_All	ATCGAACAAGTGGCGTGCA	TGGAATCACATCCGACCAGAA
Unigene7973_All	CGAGCAATTCAAACACGTTCG	CGGATCGATTGTTATGGTCCC
Unigene20161_All	CGAGTTTGGCGAATCTTTTGC	TAGGCATCGAAAGCCCGAAT
CL1068.Contig2_All	CGAATCTACATCCCCAAAACCA	GGAGAGAAGGCTGTTTCGATGA
CL754.Contig1_All	CACTCCGAATTTGCCAAATCC	TGCGAGTCAAGCCATCTCAA
Unigene24441_All	CCGATGGAGTAATGAGCTTTGG	TGAAGGTACCCCATGAGTCCAC
